# Supplementary material for: Construction of a high-density linkage map and fine mapping of QTLs for growth and gonad related traits in blunt snout bream
Source: Sci Rep. 2017 Apr 19;7:46509. doi: 10.1038/srep46509 (PMC5395971; doi:10.1038/srep46509)
Supplement: Supplementary Tables [file srep46509-s2.xls]

## Sheet: Sheet1
Construction of a high-density linkage map and fine mapping of QTL for growth and gonad related traits in blunt snout bream Shi-Ming Wan1,2, Hong Liu1,2, Bo-Wen Zhao1,2, Chun-Hong Nie1,2, Wei-Min Wang1, Ze-Xia Ga1,2,3* 1 College of Fisheries, Key Lab of Agricultural Animal Genetics, Breeding and Reproduction of Ministry of Education/Key Lab of Freshwater Animal Breeding, Ministry of Agriculture, …

## Sheet: Table S1
Supplementary Table S1 The data production, quality, alleles and tags of mapping population for Megalobrama amblycephala
Sample_Name	ID	Reads(M)	Bases(Mb)	GC(%)	Q20(%)	Alleles	Stacks	Tags	Mean Stacks Coverage depth
PM (Parent of Mother)	1	15.93	1719.9	37.06	97.23	31149	327364	13680903	41.7911
PF (Parent of Father)	2	14.71	1588.68	37.05	97.19	31509	323929	12615931	38.9466
S1	3	5.09	550.17	37.08	97.2	22227	298742	4261218	14.2639
S2	4	5.79	625.37	37.08	97.19	24462	305503	4896669	16.0282
S3	5	5.75	621.02	37.11	97.57	24533	304338	4907462	16.125
S4	6	5.75	621.14	37.12	97.45	24151	306366	4927705	16.0844
S5	7	6.35	685.81	37.1	97.13	25548	317018	5450428	17.1928
S6	8	7.14	770.84	37.07	97.23	26192	324656	6204715	19.1117
S7	9	6.19	668.54	37.06	97.57	25684	317140	5341176	16.8417
S8	10	6.07	656.01	37.09	97.24	23897	313212	5226296	16.6861
S9	11	5.65	609.73	37.06	97.31	23192	300074	4769256	15.8936
S10	12	6.08	657.01	37.03	96.83	23079	308484	5147188	16.6854
S11	13	6.49	700.5	37.03	96.93	25712	323768	5556242	17.1612
S12	14	5.42	585.68	37.04	97.32	23769	299054	4573363	15.2928
S13	15	5.04	543.82	37.07	97.19	23090	290537	4158312	14.3125
S14	16	5.58	603.03	36.98	96.44	23045	295811	4582910	15.4927
S15	17	5.36	578.55	37.03	96.62	23935	292070	4427672	15.1596
S16	18	5.55	599.52	37.01	96.67	23287	297417	4640827	15.6038
S17	19	5.44	587.26	37	96.45	24169	311806	4461838	14.3097
S18	20	4.89	527.84	37.05	96.88	22780	297519	4006914	13.4678
S19	21	4.78	516.68	37.04	97.07	21831	295025	3938220	13.3488
S20	22	5.81	627.54	36.99	96.57	24098	310436	4880041	15.72
S21	23	5.09	549.43	37.03	96.67	24224	300325	4194221	13.9656
S22	24	4.94	533.01	37.06	97.14	22187	300380	4119416	13.714
S23	25	5.49	593.31	37.02	96.96	23408	305152	4625657	15.1585
S24	26	4.92	530.99	36.94	96.14	24305	299015	3979088	13.3073
S25	27	4.42	477.8	37.01	96.33	21064	283388	3519623	12.4198
S26	28	4.9	529.2	36.98	96.49	23597	292717	3995254	13.6489
S27	29	5.44	587.76	36.98	96.18	24665	305693	4512302	14.7609
S28	30	4.73	510.76	37.02	96.6	23009	292039	3897718	13.3466
S29	31	4.92	531.75	37.04	97.18	21871	296329	4136385	13.9588
S30	32	4.92	531.58	37	96.68	22926	290398	4064813	13.9974
S31	33	5.74	619.57	37.12	96.79	24850	324511	4886410	15.0578
S32	34	4.69	507.02	36.98	97.22	21838	289257	3871942	13.3858
S33	35	5.08	548.87	37	97.06	23537	303312	4142340	13.657
S34	36	4.73	510.85	36.93	96.25	21204	289633	3769746	13.0156
S35	37	4.67	503.91	37	96.45	21848	286408	3813005	13.3132
S36	38	5.21	562.47	36.94	96.53	22783	297418	4288873	14.4204
S37	39	4.54	490.69	36.94	96.26	21812	285788	3651435	12.7767
S38	40	4.62	498.67	36.98	96.72	21183	280114	3784161	13.5094
S39	41	6.08	656.12	37.05	97.32	25157	314687	5156691	16.3867
S40	42	5.11	552.18	37.03	96.89	23049	294060	4236306	14.4063
S41	43	4.68	505.01	37.06	96.96	21195	283411	3862167	13.6274
S42	44	4.83	521.13	37.06	97.37	21714	289495	4006301	13.8389
S43	45	5.24	566.24	37.07	97.14	21459	299248	4395190	14.6874
S44	46	4.42	477.39	37.01	96.54	21145	275456	3555506	12.9077
S45	47	5.31	573.22	37.02	96.73	22932	298776	4368590	14.6216
S46	48	5.06	546.94	36.97	96.84	22903	292040	4167763	14.2712
S47	49	5.1	550.45	37	96.48	23457	300353	4157404	13.8417
S48	50	5.22	563.55	36.84	96.93	23958	304403	4321662	14.1972
S49	51	5.36	579.05	36.93	97.49	23203	303022	4532187	14.9566
S50	52	5.52	596.43	36.87	97.09	23610	305463	4603826	15.0716
S51	53	5.91	638.16	36.92	97.15	23881	311520	5010887	16.0853
S52	54	4.82	520.72	36.91	97.54	23356	292248	4010498	13.7229
S53	55	5.23	564.84	36.92	97.32	23607	305596	4349233	14.232
S54	56	4.95	534.61	36.8	96.77	23238	300058	4020939	13.4005
S55	57	4.9	528.96	36.88	96.96	22143	291324	4030722	13.8359
S56	58	5.23	564.84	36.88	97.02	23156	304993	4264644	13.9828
S57	59	5.15	555.72	36.86	96.73	23598	301521	4244533	14.0771
S58	60	5.28	570.53	36.89	97.12	22602	304580	4442097	14.5843
S59	61	5.08	548.74	36.85	97.38	22545	293507	4252709	14.4893
S60	62	4.68	504.93	36.81	96.95	20002	277792	3808065	13.7083
S61	63	6.44	695.43	36.78	97.05	26302	313073	5435472	17.3617
S62	64	5.03	543.46	36.84	97.42	21181	282731	4188378	14.814
S63	65	7.58	818.93	36.77	97.22	26292	324783	6473123	19.9306
S64	66	5.22	563.8	36.74	96.62	20427	286542	4301633	15.0122
S65	67	4.95	534.29	36.79	96.82	22646	292555	4056240	13.8649
S66	68	4.74	511.64	36.79	96.91	20772	283892	3873612	13.6447
S67	69	6.22	671.29	36.49	96.6	27705	322924	5296962	16.4031
S68	70	4.96	535.68	36.45	96.97	21871	299836	4225548	14.0929
S69	71	5.66	611.35	36.99	97.17	23527	300511	4823113	16.0497
S70	72	4.73	510.41	36.89	96.6	20832	274067	3869130	14.1175
S71	73	5.98	645.61	36.97	96.85	24758	304803	5065602	16.6193
S72	74	5.34	576.83	36.87	97.18	24684	298049	4508293	15.126
S73	75	5.04	543.86	36.8	97.06	22134	291522	4263756	14.6258
S74	76	6.3	680.63	36.89	96.08	21061	301727	5235144	17.3506
S75	77	4.65	502.62	36.94	96.27	20941	273277	3773692	13.809
S76	78	6.51	703.2	36.87	96.46	25168	319165	5468368	17.1334
S77	79	6.16	665.49	36.92	96.23	25881	314007	5109615	16.2723
S78	80	3.6	389.08	36.88	96.7	17401	248170	2853284	11.4973
S80	81	7.18	775.85	36.83	96.76	25011	327282	6165028	18.8371
S81	82	7.64	825.59	36.79	96.99	27063	335689	6621573	19.7253
S82	83	6.23	673.28	36.84	97.31	22421	305918	5354038	17.5015
S83	84	4.93	532.22	36.95	97.2	20545	287979	4166554	14.4683
S84	85	7.31	789.63	36.73	96.24	26151	326555	6156584	18.8531
S85	86	7.06	762.24	36.79	96.44	25568	321914	5916198	18.3782
S86	87	7.18	775.19	36.76	96.55	23139	321273	6111943	19.0241
S87	88	5.76	622.46	36.78	96.38	24518	311449	4823270	15.4865
S88	89	6.65	718.22	36.82	96.87	26042	332993	5649695	16.9664
S89	90	4.95	534.4	36.86	97.09	21300	293434	4109495	14.0048
S90	91	3.78	407.9	36.87	96.5	18283	251026	2928196	11.6649
S91	92	3.72	401.44	36.88	96.74	19376	259482	2915051	11.2341
S92	93	3.18	343.4	36.92	97.1	16199	225127	2402827	10.6732
S93	94	3.83	413.85	36.94	96.98	18893	253088	3033519	11.986
S94	95	2.99	322.97	36.85	95.93	15159	208356	2139155	10.2668
S95	96	3.02	326.53	36.85	96.14	15815	218173	2172368	9.95709
S96	97	3.43	370.07	36.84	96.11	16565	234547	2588464	11.036
S97	98	3.84	414.91	36.91	96.1	19886	271944	2947255	10.8377
S98	99	3.43	370.56	36.89	96.6	16015	249847	2665497	10.6685
S99	100	6.17	666.02	37.18	94.4	24145	303416	4779566	15.7525
S100	101	5.32	574.38	37.05	89.39	22358	258776	3371416	13.0283
S102	102	6.68	721.09	37.2	94.27	25229	314216	5223976	16.6254
S103	103	4.79	517.34	37.13	83.27	18539	200427	2109155	10.5233
S104	104	5.99	646.72	37.12	91.83	23235	285208	4193060	14.7018
S105	105	3.95	426.98	36.95	87.46	16500	203451	2078738	10.2174
S106	106	5.71	616.93	37.05	94.43	22384	294143	4410910	14.9958
S107	107	4.45	480.35	37.13	93.85	20535	266915	3257200	12.2031
S108	108	3.97	428.74	37.15	89.02	17076	219396	2287549	10.4266
S109	109	5.34	577.24	37.17	94.79	22765	285430	4177418	14.6355
S110	110	3.49	376.5	37.02	90.3	16435	204312	2068831	10.1258
S112	111	5.84	630.32	37.2	94.69	24827	296121	4566668	15.4216
S113	112	4.93	532.27	37.1	84.58	19373	220821	2365604	10.7128
S114	113	5.33	575.64	37.15	92.21	21514	275555	3748928	13.605
S115	114	3.52	380.62	36.95	88.34	15201	191088	1868992	9.78079
S116	115	6.65	718.68	37.06	94.65	24437	310189	5232405	16.8684
S117	116	4.16	449.8	37.11	94.15	19175	256279	3028643	11.8178
S118	117	3.56	384.93	37.11	89.8	16014	203614	2045890	10.0479
S119	118	3.31	357.15	36.84	94.23	15387	220694	2273611	10.3021
S120	119	2.44	263.03	36.76	89.2	9631	135666	1140488	8.40659
S122	120	2.74	295.44	36.95	94.08	13311	184510	1730753	9.38027
S124	121	3	324.35	36.89	91.56	13030	184732	1730153	9.36575
S126	122	3.38	364.85	36.84	94.18	16222	223406	2290159	10.2511
S127	123	3.83	413.62	36.82	93.65	19136	246908	2637787	10.6833
S129	124	5.24	565.52	36.95	94.01	22622	279721	3890730	13.9093
S130	125	4.25	459.2	36.83	88.26	19061	215874	2356359	10.9154
S132	126	5.52	595.83	36.98	93.36	22238	282048	4003336	14.1938
S133	127	5.79	625.79	36.94	82.54	21389	224716	2473754	11.0084
S134	128	4.21	455.12	36.93	91.21	17542	232329	2648160	11.3983
S136	129	4.24	458.27	36.96	93.89	20868	268319	3024916	11.2736
S137	130	6.6	712.75	36.91	93.97	25625	316763	5042249	15.918
S138	131	3.19	344.64	37.02	88.02	13483	171878	1539830	8.95885
S139	132	5.2	561.85	37.13	94.05	23394	284213	3876528	13.6395
S140	133	4.55	491.8	36.99	88.22	19741	231245	2568794	11.1085
S142	134	5.77	623.33	37.15	93.36	23256	284245	4250483	14.9536
S143	135	3.88	418.71	37.11	82.44	14497	156614	1439323	9.19026
S144	136	3.94	425.93	37.11	91.25	17973	223861	2458153	10.9807
S145	137	3.09	334.17	36.95	86.57	11946	150880	1318525	8.7389
S146	138	4.57	493.49	37.02	93.91	21132	262504	3299521	12.5694
S147	139	4.63	500.38	37.08	93.89	21556	282123	3372221	11.953
S148	140	5.39	582.2	37.07	88.04	20930	253356	3045133	12.0192
S149	141	4.99	538.74	36.68	94.53	21075	276018	3765586	13.6425
S150	142	4.9	529.63	36.53	89.26	19717	246818	2972939	12.0451
S152	143	3.87	417.58	36.74	93.88	18868	235870	2658601	11.2715
S153	144	4.58	494.43	36.64	83.82	18414	194331	1953491	10.0524
S154	145	4.35	469.73	36.69	91.84	20486	245426	2813967	11.4656
S155	146	4.04	436.54	36.44	87.66	17029	205677	2057601	10.004
S156	147	5.2	561.45	36.67	94.22	23357	284688	3885084	13.6468
S157	148	4.67	503.89	36.68	94.26	20514	275689	3449156	12.511
S158	149	3.6	388.99	36.69	88.89	15838	198233	1922593	9.69865
S159	150	4.66	503.72	37.03	97.61	20766	274783	3895935	14.1782
S160	151	2.65	286.48	37.09	97.39	13913	200151	1949905	9.74217
S161	152	6.43	694.51	36.98	97.35	25271	316866	5479663	17.2933
S162	153	4.29	463.08	37.06	97.71	21737	275586	3533793	12.8228
S163	154	4.72	510.19	37.02	97.59	22113	280210	3964361	14.1478
S164	155	4.49	485.25	37.02	97.31	20221	273271	3721284	13.6176
S165	156	4.1	442.97	37.03	97.4	19405	259722	3330471	12.8232
S166	157	5.47	591.23	36.92	97.67	26325	313309	4639413	14.8078
S167	158	5.24	566.45	37.02	97.56	25660	306722	4405389	14.3628
S168	159	5.46	589.51	36.96	97.42	24523	298521	4548858	15.238
S169	160	3.27	353.36	37.19	98.55	17316	253460	2647682	10.4462
S170	161	3.28	353.77	37.17	98.31	18121	250585	2627092	10.4838
S171	162	3.97	428.96	37.13	98.39	21005	273775	3316334	12.1134
S172	163	2.8	302.17	37.19	98.54	14933	209720	2111473	10.0681
S173	164	2.72	294.1	37.18	98.38	14261	208807	2084271	9.98181
S174	165	4.22	455.74	37.1	98.08	21305	274276	3491096	12.7284
S175	166	4.1	442.57	37.14	98.25	20726	271398	3430883	12.6415
S176	167	3.37	363.59	37.14	98.39	18119	245708	2706437	11.0149
S177	168	3.02	326.6	37.16	98.2	15765	231379	2366737	10.2288
S178	169	4.33	467.82	37.13	98.31	19944	280192	3669201	13.0953
S179	170	3.32	358.46	36.98	98.65	17555	248468	2690541	10.8285
S180	171	3.36	362.94	37	98.45	18588	247397	2728855	11.0303
S181	172	4.14	447.46	36.97	98.51	21214	285625	3525466	12.343
S182	173	4.19	452.23	36.95	98.63	20321	279099	3446183	12.3475
S183	174	4.24	458.23	36.99	98.51	20183	283722	3602717	12.6981
S184	175	3.71	400.95	36.91	98.24	17920	265467	3020884	11.3795
S185	176	2.86	308.93	37.05	98.42	15751	227836	2189579	9.61033
S186	177	3.31	357.73	36.99	98.47	18181	246913	2677623	10.8444
S187	178	3.23	348.57	36.96	98.36	17233	245041	2513481	10.2574
S188	179	3.46	374.21	36.95	98.42	17782	254558	2806867	11.0264
S189	180	3.08	333.14	36.99	98.32	16174	229644	2406072	10.4774
S190	181	3.93	424.74	36.98	98.07	19534	265339	3255956	12.2709
S191	182	4.05	436.98	36.93	98.05	20617	272680	3322194	12.1835
S192	183	3.65	394.22	36.95	98.29	18094	252335	2918988	11.5679
S193	184	3.4	367.22	36.97	98.05	17901	242695	2698519	11.119
S194	185	4.2	453.77	36.89	97.81	21213	272654	3423489	12.5562
S195	186	2.8	302.44	36.97	98.03	14403	210453	2133142	10.136
S196	187	2.41	260.07	36.92	97.85	12143	184799	1671809	9.04663
S197	188	2.54	274.29	36.75	97.95	12785	200795	1851563	9.22116
S198	189	3.42	368.9	36.84	98.05	17737	252249	2791000	11.0645

## Sheet: Table S2
Supplementary Table S2 The putative SNPs between two mapping parents
Contig Name	SNP_Postion	Mother Genotype	Mother_Qvalue	Mother_Depth	Father_Genotype	Father_Qvalue	Father_Depth
E120519_L1384	963	A/T	99	18	A/T	93	25
E120474_L1281	977	A/C	34	36	A/C	26	6
E120491_L795	106	A/C	99	15	A/C	81	18
E120491_L795	231	G	55	9	G/T	61	12
E138400_L790	312	A/G	60	32	A/G	99	29
E94382_L755	644	C/T	26	10	C/T	29	6
E140816_L709	242	G/T	58	44	G/T	99	41
E311567_L693	476	A	43	16	A/C	38	15
E134890_L690	217	C/T	99	38	C/T	99	49
E79365_L675	314	A/C	25	18	A/C	99	14
E83782_L659	106	A/C	43	24	A/C	44	17
E141130_L655	388	G/T	85	28	G/T	27	31
E141130_L655	393	C/G	99	31	C/G	32	32
E254565_L642	137	A/G	99	31	A/G	99	35
E130965_L640	250	G/T	99	26	G/T	99	29
E541921_L639	459	G/T	74	15	G/T	47	16
E204202_L639	537	A/G	99	33	A/G	99	28
E408229_L634	529	C/G	65	28	G	47	41
E217028_L632	73	A/C	68	17	C	93	22
E171045_L631	87	A/T	37	7	A/T	34	8
E171045_L631	454	C	35	13	C/G	35	17
E180308_L629	407	A/G	62	12	A/G	33	11
E474492_L628	124	C	53	8	C/T	98	37
E474492_L628	280	C/T	25	9	C	29	17
E100513_L622	137	T	89	31	C/T	99	35
E100513_L622	151	C/G	99	34	C/G	99	40
E406473_L619	469	C	71	14	C/T	86	15
E3370_L616	220	A/G	80	17	A/G	96	23
E3370_L616	238	C/T	50	21	C/T	79	24
E3370_L616	244	A	30	22	A/C	29	28
E88535_L612	397	G/T	99	29	G/T	74	27
E88535_L612	470	C/T	93	16	C/T	54	12
E155015_L605	219	C	54	34	C/T	25	6
E155015_L605	425	A/G	99	50	A/G	99	39
E85041_L605	388	A/G	99	19	A	79	19
E20899_L605	445	A/C	99	29	A	75	16
E166733_L597	383	A/C	99	21	A	49	18
E134944_L596	300	A/G	99	44	A/G	99	26
E120534_L594	419	A/C	41	45	A/C	43	20
E514418_L592	325	T	56	9	G/T	99	16
E488892_L590	154	G	50	33	G/T	31	39
E177841_L589	295	A	26	10	A/G	47	11
E253508_L586	62	T	73	15	C/T	99	15
E194971_L585	146	C/T	99	20	C	78	17
E194971_L585	459	G/T	39	13	G/T	54	29
E473756_L584	192	G/T	74	12	G/T	90	13
E434710_L583	393	A/T	91	13	A/T	41	6
E235373_L582	453	A/T	74	12	A/T	96	11
E150112_L580	201	C/G	35	15	C/G	81	13
E243515_L579	73	G/T	99	45	G	53	8
E75956_L579	410	C/T	82	28	C/T	99	23
E75956_L579	417	A/C	93	28	A/C	65	22
E201235_L575	199	A/C	48	39	A/C	76	38
E320029_L568	253	A/G	99	24	A/G	99	22
E320029_L568	303	A/G	99	28	A/G	99	34
E163382_L561	53	C/T	99	47	C/T	30	27
E163382_L561	107	C/T	28	47	C/T	94	27
E163382_L561	121	C/T	99	47	C/T	32	27
E128939_L561	291	C	56	11	C/G	43	9
E306704_L560	312	C/G	31	12	G	29	11
E185056_L558	210	T	46	17	C/T	99	36
E170006_L558	84	G	61	13	G/T	28	7
E146770_L558	333	C	62	11	A	35	17
E229216_L556	226	A/G	99	27	A/G	99	29
E187985_L556	258	A/G	99	23	A/G	99	28
E187985_L556	261	A/T	99	23	A/T	99	28
E342613_L551	346	A/T	81	10	A/T	82	14
E198903_L551	187	A/G	99	44	A/G	99	42
E277491_L550	325	T	99	31	A/T	50	28
E345580_L549	212	A	67	13	A/G	37	11
E232081_L547	234	G/T	66	14	G	41	6
E223529_L547	113	A/C	63	34	A/C	53	34
E354910_L546	313	A/G	53	12	A/G	52	13
E354276_L546	250	A/G	99	26	A/G	99	33
E99334_L546	218	G/T	99	21	G/T	99	36
E99334_L546	235	G/T	69	17	G/T	99	29
E350256_L545	149	G	99	47	A/G	99	38
E258378_L545	141	A/T	99	48	T	95	26
E197625_L545	148	C/T	29	6	C/T	52	9
E197625_L545	252	A/C	46	31	A/C	99	37
E197625_L545	309	A/G	82	10	A/G	26	8
E372319_L544	92	C/T	58	7	C/T	37	6
E372319_L544	95	C/T	52	7	C/T	28	6
E120577_L544	17	T	31	14	C/T	41	19
E120577_L544	155	A/C	34	6	A/C	31	23
E227732_L543	332	C/T	53	17	C/T	97	24
E96776_L543	158	C/T	58	20	C	29	14
E369015_L542	295	C	99	35	C/T	99	18
E417200_L541	350	A/G	99	27	A/G	99	20
E289311_L540	349	G/T	99	29	G	36	14
E240870_L539	261	A/T	99	18	A	82	18
E220155_L539	252	A	99	34	A/T	99	36
E473057_L538	215	C/G	96	16	G	49	19
E473057_L538	377	A/G	58	12	A	73	15
E3749_L538	68	C/T	38	19	C	47	9
E3749_L538	132	A/C	46	31	A	59	17
E3749_L538	272	A/G	49	8	A/G	55	7
E426114_L536	362	T	59	10	A/T	68	12
E283987_L536	162	C	92	22	C/T	99	21
E223528_L536	251	A/G	86	28	A/G	58	25
E223528_L536	270	A/C	68	33	A/C	70	40
E446523_L535	367	A	74	15	A/C	51	9
E446523_L535	375	A	68	13	A/T	25	8
E100533_L535	115	C/T	99	41	T	99	42
E100533_L535	218	C/T	99	29	C	65	27
E113040_L533	191	C/T	99	35	C/T	99	30
E117894_L532	114	C/G	68	41	G	29	26
E543364_L531	151	C/T	68	27	C	99	35
E288383_L531	239	C	99	38	C/T	99	40
E288383_L531	260	C/T	99	45	C	99	44
E428038_L530	359	C/T	52	13	C/T	33	7
E416339_L530	320	C/G	99	34	C/G	99	29
E105030_L530	388	A/G	44	20	A/G	84	12
E552431_L529	107	G	74	38	C/G	99	26
E552431_L529	241	C/G	99	17	C/G	99	17
E293071_L529	336	A/G	53	11	A	62	11
E194567_L529	136	C/T	99	33	C/T	99	45
E194567_L529	239	A/T	99	27	A/T	89	32
E280462_L528	270	G	82	46	G/T	99	42
E280462_L528	399	A	44	5	A/G	25	8
E271389_L528	129	C/T	66	22	T	31	22
E217165_L528	123	A/G	65	18	A/G	99	17
E186938_L528	143	A/T	99	30	A	87	22
E357997_L527	299	A	93	50	T	65	32
E357997_L527	365	T	51	22	G	71	14
E319154_L527	72	A/G	38	13	A/G	34	11
E319154_L527	132	C/T	99	31	C/T	96	22
E319154_L527	232	C/T	93	21	C/T	66	12
E191806_L527	210	C/T	68	14	C/T	87	15
E191806_L527	250	C/T	77	11	C/T	59	13
E178395_L527	232	A/G	99	32	G	99	32
E168787_L526	231	A/G	47	41	A/G	75	39
E245064_L525	56	C/T	84	13	C	81	32
E245064_L525	57	C/T	46	13	C/T	99	33
E177856_L525	281	A/C	70	36	A/C	57	35
E177856_L525	286	A/G	99	35	A/G	99	36
E134249_L524	341	G/T	91	13	G	83	19
E113180_L524	232	A/G	99	38	A/G	99	24
E113180_L524	351	A/G	99	35	A/G	73	31
E113180_L524	358	A/T	69	33	A/T	76	29
E323608_L522	148	A/G	60	7	G	56	9
E223549_L522	364	A/G	29	7	A	59	10
E85538_L522	213	C/T	99	24	C/T	99	26
E410630_L521	351	A/C	99	27	C	99	29
E390018_L521	383	T	78	28	G/T	38	8
E370687_L521	326	A	92	28	A/T	99	33
E222823_L521	293	A/C	99	35	A	56	41
E222823_L521	357	A/G	99	14	A	62	11
E523378_L520	188	C/T	99	36	C	26	10
E471815_L520	315	A/T	51	10	A/T	27	8
E286381_L519	115	A/T	42	39	A	43	22
E248479_L519	211	T	35	13	C/T	37	8
E248479_L519	213	A	34	13	A/T	29	8
E205406_L519	152	G/T	36	7	T	44	5
E205406_L519	302	A/G	99	37	A	99	41
E192696_L519	260	C	99	34	C/T	99	27
E129211_L519	400	C/G	51	6	G	45	5
E452829_L518	196	G/T	99	21	T	74	15
E248545_L518	188	A/T	99	26	T	32	11
E212458_L518	225	A/C	97	16	A/C	96	18
E120962_L518	192	A	38	24	C	33	7
E113100_L518	234	C/T	37	50	C	65	32
E113100_L518	235	A/G	99	50	A/G	74	32
E18176_L518	255	A/C	94	20	A/C	45	9
E9626_L518	235	A	64	24	A/T	99	40
E292853_L517	273	A/T	30	8	A/T	75	14
E292853_L517	330	A/T	62	14	A/T	57	19
E83720_L517	347	A	96	28	A/G	99	19
E128352_L516	241	A/C	87	12	A	71	14
E92250_L515	154	A	55	21	A/T	69	14
E270398_L513	284	T	89	28	A	67	35
E412869_L512	400	C	53	8	C/T	25	7
E222749_L512	302	C/T	33	6	C/T	91	13
E222749_L512	352	A/T	37	7	A/T	97	13
E163753_L512	171	A/G	99	50	G	99	44
E98283_L511	215	A/G	50	26	A/G	60	24
E46516_L511	192	C/T	99	22	C/T	77	14
E159831_L510	221	C/T	54	29	C/T	99	37
E117895_L510	123	A/G	68	11	A/G	99	16
E117895_L510	134	A/G	65	11	A/G	49	20
E117895_L510	141	A/T	38	11	A/T	38	19
E117895_L510	368	A/G	72	47	A/G	71	49
E486473_L509	311	C/T	56	15	C/T	99	24
E165512_L509	277	A/C	31	23	C	34	22
E161794_L509	289	C/T	99	27	C/T	99	21
E304467_L508	402	C/T	99	19	C/T	99	22
E304467_L508	424	C/T	45	13	T	62	11
E304467_L508	425	A/G	37	13	G	61	11
E304170_L508	268	C/G	99	34	C/G	99	40
E78669_L508	134	A/T	99	18	A/T	99	43
E78669_L508	160	C/G	67	25	C/G	99	42
E6668_L508	72	A	37	14	A/G	99	24
E6668_L508	152	C	99	34	C/T	99	50
E352899_L507	143	G	39	15	G/T	99	18
E506055_L506	249	A/G	99	25	G	78	18
E491129_L506	136	G	33	22	A	41	16
E371288_L506	245	A/G	99	45	A	99	29
E175074_L505	288	T	62	11	G/T	81	9
E19696_L505	261	A/T	60	43	A/T	36	47
E400356_L504	89	C	48	6	C/T	86	12
E364640_L504	208	A/C	99	29	A	96	26
E150030_L504	238	A/T	99	36	A/T	99	34
E108839_L504	195	G/T	85	39	G/T	99	45
E108839_L504	215	C/T	99	40	C/T	99	45
E108839_L504	238	A/T	99	40	A/T	99	44
E108839_L504	246	C/T	88	38	C/T	99	43
E331654_L501	243	T	99	26	C/T	96	24
E258363_L501	241	A	59	10	T	26	10
E160774_L500	195	A/G	99	37	A/G	99	41
E160774_L500	206	A/G	99	40	A/G	99	42
E160774_L500	260	C/T	61	35	C/T	35	29
E157741_L500	169	T	97	34	G/T	78	28
E157741_L500	172	C/T	99	36	C	63	29
E496786_L498	270	A	91	23	A/G	99	30
E361032_L498	207	A/T	52	10	A/T	99	19
E357859_L498	179	A/T	99	28	T	99	34
E74209_L498	453	A	38	5	A/G	34	9
E306618_L497	182	C/T	36	16	C	32	20
E306618_L497	200	A/T	99	20	A/T	39	17
E306618_L497	229	C/T	38	29	C/T	90	14
E166313_L497	253	A/G	99	23	A	56	9
E132316_L497	248	C/T	28	24	C/T	30	11
E542117_L496	145	G	46	17	A	38	13
E120212_L496	168	A/T	99	44	A/T	99	34
E117809_L496	375	G/T	37	7	T	26	9
E117809_L496	393	A/C	38	7	C	31	9
E20724_L496	250	C	44	15	C/T	82	22
E224389_L495	259	A/C	99	39	A	96	30
E215796_L494	156	A/G	99	21	A/G	99	32
E215796_L494	207	A/T	99	32	A/T	99	40
E112975_L494	154	A/G	99	15	A/G	89	17
E112975_L494	181	A/G	38	12	A/G	99	14
E88101_L494	158	C/T	52	7	C	68	13
E567615_L493	241	A	43	16	A/T	76	21
E515343_L493	250	A/C	99	14	A	47	6
E104008_L493	240	A/T	99	25	T	94	25
E31941_L493	294	A/T	77	20	A/T	83	25
E135064_L492	272	C/T	71	10	C/T	54	7
E287552_L491	262	G	38	12	A/G	81	27
E223830_L491	296	A/G	76	36	A	36	40
E202145_L491	237	G/T	99	17	G	28	12
E202145_L491	347	A/T	30	23	A/T	33	32
E79032_L491	320	G	47	14	A/G	48	10
E244854_L490	195	C/T	33	20	C/T	99	25
E241432_L490	252	A/G	48	9	A/G	99	29
E241432_L490	344	C/T	63	16	C/T	56	44
E241432_L490	361	A/G	72	11	A/G	98	32
E128938_L489	159	C/T	47	33	C	87	35
E27138_L489	353	A/T	32	21	A/T	29	16
E92183_L488	262	C/T	66	21	C/T	99	18
E248903_L487	196	A/C	99	17	A/C	99	12
E231247_L487	378	C/T	28	14	C	36	5
E529314_L486	184	A/C	42	48	A	59	10
E383788_L486	182	C/T	99	26	C/T	99	27
E70563_L486	218	A/C	99	45	A	99	32
E14860_L486	396	C/T	60	15	C/T	38	22
E247975_L485	280	C/T	99	27	C/T	99	29
E247975_L485	296	A/G	99	27	A/G	99	29
E206226_L485	106	G/T	29	18	G/T	27	13
E92428_L485	155	G	37	16	A	42	25
E92428_L485	160	T	70	14	C/T	99	25
E92428_L485	191	G	34	9	A/G	99	28
E532816_L484	157	C/T	99	45	C/T	99	39
E99200_L483	148	G	48	28	A/G	52	24
E98474_L483	341	C/G	88	28	C/G	28	40
E265073_L481	353	C	46	20	C/T	46	21
E253929_L481	164	A/G	99	40	A/G	99	40
E223392_L481	163	T	54	28	G/T	78	26
E223392_L481	164	T	55	28	A/T	76	26
E223392_L481	177	A/G	75	28	G	41	14
E223392_L481	289	C/T	29	16	C/T	36	19
E262628_L480	173	G	72	33	A	97	46
E141422_L480	87	G/T	40	9	G	44	5
E206431_L479	70	A	27	19	A/T	52	26
E128090_L479	98	A/G	95	19	A/G	53	15
E117261_L479	155	C/T	99	30	C/T	99	23
E223552_L478	174	C	57	41	A/C	70	43
E215584_L478	148	C/T	99	28	T	89	22
E254155_L477	261	G/T	69	18	G/T	91	28
E224906_L477	100	C/T	25	18	C/T	43	23
E224906_L477	113	C/T	33	18	C/T	67	23
E224906_L477	133	C/T	57	16	C/T	90	21
E224906_L477	146	A/G	77	12	A/G	99	16
E217086_L477	143	A/G	84	20	A/G	77	27
E141097_L477	201	A/G	93	30	A	52	27
E138381_L477	232	C/T	29	8	C	53	8
E511561_L476	307	C	26	10	A/C	46	9
E408980_L475	166	A/G	65	14	A/G	99	18
E244129_L475	122	C	59	22	C/T	99	29
E236333_L475	276	C/T	92	14	C/T	65	11
E214545_L475	183	C/T	88	13	C/T	66	16
E214545_L475	242	A/C	99	21	A/C	99	21
E70374_L475	168	C/T	59	30	C/T	77	32
E70374_L475	243	A/C	99	41	A/C	99	44
E557450_L474	97	A/T	99	30	A/T	64	12
E557450_L474	232	A/G	71	19	G	33	11
E310225_L474	270	A/C	43	9	A/C	38	6
E216952_L474	195	C/T	99	48	C/T	99	46
E216952_L474	258	C/T	67	13	C/T	99	29
E132397_L474	254	A/G	99	24	G	47	10
E70444_L474	310	C/T	99	28	C/T	84	31
E68375_L474	181	C/G	99	43	C/G	99	26
E275592_L473	243	A/T	57	18	T	59	10
E241434_L473	78	A	29	11	C	44	5
E193928_L473	337	C/T	99	35	C/T	99	33
E254202_L472	239	C/G	27	12	G	29	11
E113065_L472	189	C/T	28	35	T	37	27
E96231_L472	67	A/G	45	8	A	32	12
E84190_L472	125	C/G	99	37	C/G	99	34
E84190_L472	201	A/C	33	50	A/C	45	38
E84190_L472	222	C/T	99	33	C/T	62	31
E84190_L472	234	A/G	38	28	G	72	27
E247136_L471	111	A/G	99	36	A/G	82	25
E247136_L471	342	A/T	57	24	A/T	89	22
E143773_L471	139	A/G	26	7	A/G	56	7
E383908_L470	210	A/G	79	11	G	45	5
E179138_L470	86	A/G	41	22	A/G	61	22
E179138_L470	157	C/T	99	33	C/T	99	25
E179138_L470	173	C/G	99	35	C/G	32	23
E179138_L470	205	C/T	99	36	C/T	80	25
E179138_L470	245	G/T	99	38	G/T	99	45
E179138_L470	271	C/T	99	44	C/T	99	49
E179138_L470	340	A	79	22	A/G	32	31
E165255_L470	202	A/T	99	28	T	54	21
E165255_L470	252	A/C	99	30	C	63	26
E367466_L468	127	G/T	94	24	G	45	17
E223368_L468	347	C/T	99	31	C/T	99	41
E66475_L468	208	C/T	63	17	C/T	47	13
E512032_L467	82	A/G	31	7	A/G	26	6
E408650_L467	296	T	53	8	A/T	99	12
E364812_L467	186	T	70	31	C/T	99	40
E364812_L467	248	T	99	40	C/T	57	28
E202759_L467	114	C/T	99	25	C/T	99	19
E32574_L467	219	A/T	31	29	A/T	99	32
E32574_L467	276	A/T	99	16	A/T	99	23
E351389_L466	186	T	46	19	G/T	99	23
E310641_L466	169	A/G	99	38	G	87	23
E436390_L465	110	C/T	99	21	C	76	16
E315355_L465	264	G	43	5	C/G	46	5
E314418_L465	93	A/G	97	43	A/G	74	37
E314418_L465	103	A/G	99	46	A/G	69	38
E314418_L465	210	A/G	25	16	A/G	58	17
E314418_L465	214	C/T	61	14	C/T	27	17
E314418_L465	272	A/G	32	35	A/G	33	36
E392348_L464	179	T	96	48	C/T	99	37
E259210_L464	239	A/T	99	25	A/T	99	17
E196222_L464	169	C	38	14	C/T	25	17
E389647_L463	328	C/T	99	17	T	44	5
E280760_L463	221	C/T	99	33	C/T	99	27
E305162_L462	219	A/T	67	14	A/T	99	21
E213699_L462	150	A	28	13	G	68	15
E213699_L462	202	G/T	86	12	G/T	99	16
E165132_L462	231	G/T	78	11	G	53	8
E375558_L461	210	A/T	57	25	A/T	53	13
E215581_L461	220	G	72	16	A/G	33	15
E208134_L461	141	A/G	99	44	G	46	17
E208134_L461	243	A/C	99	38	C	74	15
E92155_L461	162	G	36	6	C/G	40	13
E87804_L461	170	C/T	72	26	C/T	88	19
E289558_L460	172	G	37	14	A/G	44	19
E288652_L460	112	A	40	18	G	42	8
E262774_L460	171	C/G	99	34	C/G	99	32
E262774_L460	193	A/C	99	33	A/C	99	32
E262774_L460	237	A/G	94	25	A/G	99	28
E191648_L460	62	A/G	99	41	G	68	32
E191648_L460	171	G/T	49	44	G/T	65	26
E191648_L460	207	G/T	99	29	C/G	87	12
E488276_L459	84	T	50	7	C/T	91	11
E306502_L459	215	C/T	99	20	C	96	24
E273793_L459	176	T	50	8	A/T	87	23
E273793_L459	269	A	47	6	A/G	99	35
E172177_L459	73	A/G	94	20	A/G	36	14
E457346_L458	207	C	62	20	A	69	36
E457346_L458	229	G	73	15	A	68	36
E371199_L458	126	C/T	99	25	C	74	15
E266271_L458	269	G/T	99	12	G	32	13
E353307_L457	266	A/G	45	7	A/G	46	12
E244738_L457	158	C/G	99	30	C/G	99	29
E244738_L457	204	A/G	99	25	A/G	99	23
E244466_L457	143	C/T	41	22	C	26	12
E244466_L457	211	G/T	99	36	G/T	96	35
E244466_L457	240	C/T	99	31	C/T	27	28
E76756_L457	359	A/G	99	18	A	62	11
E354473_L456	254	C	84	19	C/T	99	19
E354473_L456	255	T	84	19	C/T	99	19
E297603_L456	259	A/T	99	37	A	64	29
E212332_L456	237	C/G	99	22	C	50	9
E187732_L456	195	G	48	6	C/G	99	22
E187732_L456	204	T	50	7	A/T	51	19
E175402_L456	77	C/T	56	12	C/T	99	17
E175402_L456	183	C/T	99	26	C/T	99	19
E164023_L456	294	C/T	99	39	C/T	99	27
E120681_L456	211	A/T	42	11	T	65	12
E272562_L455	233	G/T	99	25	G/T	52	10
E240797_L455	200	C/T	75	9	T	47	6
E226556_L455	338	T	47	19	C/T	36	9
E192218_L455	156	A/T	87	20	A/T	39	22
E192218_L455	199	C/T	99	25	C/T	99	23
E192218_L455	244	A/T	48	18	A/T	96	12
E120016_L455	181	C/T	99	20	C/T	99	22
E70304_L455	150	C/T	83	14	C/T	55	15
E14810_L455	64	A/G	99	23	A/G	52	11
E522923_L454	103	A/G	32	44	A/G	37	36
E522923_L454	179	C	91	24	C/T	25	14
E522923_L454	212	G	99	36	A/G	99	24
E514530_L454	327	A/T	41	25	T	50	31
E514530_L454	361	A/C	41	25	A	42	28
E335434_L454	91	C/T	99	25	T	79	17
E335434_L454	257	C/T	99	19	T	87	25
E323092_L454	140	A/C	63	18	A/C	41	17
E323092_L454	183	C/T	99	37	C/T	99	35
E323092_L454	203	C/T	99	50	C/T	87	41
E323092_L454	330	G/T	47	10	T	50	7
E285150_L454	112	A	68	13	A/G	34	15
E138008_L454	139	A/G	82	19	A/G	60	19
E138008_L454	165	C/T	56	40	C/T	40	31
E416889_L453	172	A/G	99	27	A/G	99	18
E402913_L453	84	A/G	74	17	A/G	30	7
E272917_L453	223	A/G	49	13	A/G	60	15
E272917_L453	235	A/G	71	11	A/G	58	8
E216777_L453	39	A	52	8	A/G	31	6
E201202_L453	266	C/T	99	24	C/T	31	14
E201202_L453	280	C/T	31	19	C/T	32	10
E194168_L453	269	C/T	99	43	C/T	57	36
E192677_L453	210	C/G	36	13	C/G	99	32
E69093_L453	222	A/G	99	21	A	65	30
E327034_L452	164	A/G	99	35	G	94	24
E289019_L452	300	T	47	6	A/T	57	9
E273669_L452	213	A/T	99	23	T	95	28
E273669_L452	251	A/G	70	12	G	85	20
E253967_L452	138	A/G	99	35	A	99	42
E83318_L452	227	G/T	99	25	T	99	38
E506630_L451	243	T	78	17	C/T	61	13
E472163_L451	154	A/T	73	42	T	76	29
E472163_L451	178	A/G	99	44	A/G	41	25
E472163_L451	184	C/T	99	46	C/T	44	27
E472163_L451	272	G/T	45	23	G/T	38	10
E472163_L451	282	A/C	65	21	C	44	8
E373067_L451	125	A	93	24	A/T	65	22
E323787_L451	102	A/G	45	12	A/G	96	11
E323787_L451	221	A/C	99	26	A/C	96	27
E323787_L451	291	C/T	99	41	C/T	99	41
E199906_L451	291	A	77	29	A/G	88	15
E190271_L451	202	A/G	99	21	A	53	21
E180984_L451	145	C	99	38	A/C	99	41
E147174_L451	214	A/C	70	40	A	62	32
E147174_L451	275	C/G	99	27	C/G	99	21
E144191_L451	134	A/G	82	30	A/G	99	39
E144191_L451	163	C/T	99	32	C/T	99	43
E144191_L451	166	C/T	84	34	C/T	99	44
E142057_L451	281	A/G	99	17	G	43	16
E438886_L450	113	C/T	99	17	C/T	30	7
E377032_L450	180	C	64	12	C/T	84	13
E375853_L450	223	A	97	43	A/G	99	31
E353006_L450	141	C/T	99	40	C	99	37
E295410_L450	224	C/T	99	31	C/T	79	30
E283611_L450	203	C/T	99	44	C/T	99	40
E257174_L450	223	C/G	57	18	G	97	37
E199881_L450	142	A	65	48	A/C	99	38
E199881_L450	288	A/C	99	17	A/C	85	16
E198223_L450	260	C/T	99	43	C/T	72	28
E198223_L450	282	A/T	99	36	A/T	34	18
E192361_L450	61	T	50	10	C/T	38	11
E130777_L450	85	A/G	99	28	A/G	56	17
E117163_L450	215	C	44	17	C/T	99	38
E117163_L450	234	C	76	16	A/C	99	33
E10829_L450	113	C/T	99	45	T	61	39
E10829_L450	176	C/T	87	33	T	32	25
E408603_L449	176	C/T	99	28	C	99	32
E390716_L449	253	T	99	31	A/T	99	22
E287699_L449	67	A/G	99	45	A/G	99	38
E258424_L449	215	A/G	99	38	A/G	99	45
E253080_L449	100	C/T	99	42	C/T	99	31
E249667_L449	149	A	55	21	A/T	99	21
E249667_L449	208	T	65	15	A/T	55	25
E236508_L449	202	G	99	39	A	71	44
E163934_L449	145	A/G	99	16	A	47	6
E163934_L449	235	A/T	99	26	T	38	14
E163934_L449	272	A/T	99	19	A	56	9
E109067_L449	64	G/T	99	19	G/T	91	20
E106252_L449	197	A	34	13	A/G	76	15
E92312_L449	148	T	96	31	C/T	99	47
E34331_L449	269	C/T	25	19	C	39	20
E15974_L449	54	G/T	87	13	G/T	42	9
E15080_L449	154	A/T	76	50	A	76	37
E557374_L448	141	C/T	45	26	C/T	45	23
E366693_L448	181	C	31	32	C/T	77	16
E366678_L448	67	C/T	33	6	C	45	5
E352872_L448	147	G	60	24	A/G	99	37
E222094_L448	219	A/C	99	22	C	77	39
E189660_L448	259	A/C	99	39	A/C	66	32
E189660_L448	290	A/T	89	21	A/T	64	19
E189660_L448	298	A/T	51	10	A/T	82	15
E189660_L448	304	C/T	66	8	C/T	65	9
E174422_L448	164	C/T	98	22	C/T	64	22
E167105_L448	261	A/G	54	21	A	42	16
E161727_L448	124	C	99	48	C/T	99	36
E131842_L448	82	C	51	7	C/T	26	7
E131842_L448	83	G	34	8	G/T	33	7
E131842_L448	105	C/T	25	11	C	26	8
E131842_L448	222	A	99	38	A/G	99	28
E131842_L448	256	G	64	29	A/G	99	28
E75189_L448	148	A/T	39	6	A/T	57	9
E18784_L448	67	G	26	12	A/G	33	7
E17972_L448	164	A	38	15	A/G	29	10
E505297_L447	187	G	99	50	A	66	37
E475874_L447	219	A/G	75	15	G	70	14
E464287_L447	108	C/T	72	16	C	59	10
E464287_L447	210	C/T	99	36	C	99	28
E371177_L447	233	C/T	99	30	T	96	49
E366531_L447	108	A/T	99	25	A	52	19
E252319_L447	154	G/T	99	42	G/T	99	37
E252319_L447	242	A/G	99	22	A/G	99	21
E235853_L447	309	C/T	99	14	C	29	11
E230243_L447	152	C/T	99	43	C/T	31	37
E184582_L447	222	G/T	99	38	G/T	99	29
E166598_L447	188	C/T	99	47	C	66	25
E92404_L447	249	A/C	64	10	A	52	8
E450264_L446	245	C/T	42	10	T	59	10
E450264_L446	250	A/T	45	7	A	62	11
E430017_L446	151	A/G	88	15	A/G	26	8
E429451_L446	165	A	94	33	A/G	99	37
E350303_L446	99	C	79	17	A/C	99	27
E287202_L446	226	C/G	99	32	C/G	99	32
E280076_L446	113	C/T	99	22	T	94	24
E233708_L446	204	C/G	90	13	C/G	60	12
E233708_L446	253	A/G	36	13	A/G	65	13
E229695_L446	100	A/G	99	47	A/G	99	37
E224637_L446	297	T	74	18	G/T	30	18
E217862_L446	236	C/T	99	23	C/T	99	32
E217862_L446	255	G/T	99	23	G/T	99	30
E180516_L446	258	C/T	51	37	C/T	56	30
E169213_L446	36	T	26	49	A/T	81	49
E161754_L446	112	A/G	99	19	A/G	70	22
E158933_L446	106	T	53	20	C/T	43	15
E158933_L446	170	C/T	99	40	C/T	85	31
E155058_L446	200	C/G	40	6	C/G	47	9
E144179_L446	75	C/T	99	15	T	38	13
E144179_L446	323	A/G	27	10	A/G	99	16
E136412_L446	201	A/G	99	24	A/G	35	19
E136412_L446	278	A/G	68	28	A/G	49	21
E99541_L446	136	A/G	99	39	A	92	42
E84586_L446	188	A/T	28	46	A/T	37	28
E551218_L445	176	A/G	99	44	G	99	28
E540139_L445	254	C/T	99	22	T	52	23
E493857_L445	106	G/T	30	6	T	53	8
E452582_L445	191	T	95	46	C/T	99	27
E431686_L445	124	C	91	24	A/C	99	18
E431311_L445	296	A	62	11	A/T	30	8
E431311_L445	297	C	59	10	C/G	32	7
E414581_L445	225	A/C	99	27	A/C	99	39
E413928_L445	159	A/G	29	16	A/G	44	16
E380021_L445	109	C/G	99	11	C/G	63	11
E380021_L445	110	A/C	82	11	A/C	37	11
E380021_L445	127	C/G	49	12	C/G	99	13
E366793_L445	230	T	99	38	C/T	99	24
E362179_L445	220	C	99	37	A/C	99	27
E358101_L445	103	A/T	95	22	A/T	99	38
E347376_L445	298	A/C	99	20	A/C	88	14
E346485_L445	112	A/G	45	28	G	82	18
E346485_L445	199	A/T	99	29	A	40	17
E346485_L445	217	A/G	99	22	A	61	11
E291448_L445	294	A/T	86	14	A/T	99	17
E258163_L445	63	A	72	16	A/G	58	8
E258163_L445	266	A/C	99	28	A	27	18
E258163_L445	286	C/T	99	26	C/T	50	17
E257652_L445	120	A/G	99	36	G	86	21
E193932_L445	241	A/G	99	27	A/G	79	24
E177648_L445	113	C/T	99	39	C/T	99	36
E177648_L445	116	A/G	99	39	A/G	99	36
E177648_L445	210	A/G	76	16	A/G	99	12
E164939_L445	93	T	94	41	A	63	30
E134152_L445	58	C	44	7	C/T	31	7
E134152_L445	137	C/G	66	17	C/G	99	25
E131743_L445	271	G/T	99	21	G/T	99	32
E120074_L445	206	G/T	42	29	G/T	70	35
E120074_L445	246	A/C	99	43	A/C	99	49
E532103_L444	96	G	89	21	A	29	11
E527132_L444	119	G/T	69	12	T	26	10
E527132_L444	144	A/T	99	13	T	71	14
E500421_L444	111	A/G	93	21	A/G	97	23
E500421_L444	142	C/T	99	35	C/T	99	33
E500421_L444	255	C/T	99	21	C/T	99	25
E500421_L444	270	A/G	87	13	A/G	91	22
E486110_L444	118	C/G	99	25	C/G	95	20
E484007_L444	298	C/T	52	17	T	44	5
E461184_L444	221	A/G	99	28	G	99	29
E436440_L444	157	A	85	28	A/G	99	21
E435597_L444	132	T	55	26	C	99	46
E421943_L444	150	G/T	99	20	T	29	11
E402355_L444	233	A/C	33	14	A	54	18
E355272_L444	243	A/G	99	42	A/G	99	26
E339643_L444	129	G/T	99	41	G/T	99	23
E339643_L444	139	A/T	99	46	A/T	99	28
E311386_L444	131	A	86	22	A/G	99	15
E294534_L444	129	A/T	99	21	A/T	25	31
E294534_L444	197	C/T	85	16	C/T	26	21
E294534_L444	204	C/T	54	16	C/T	54	20
E271260_L444	214	C/T	93	13	C/T	93	13
E261884_L444	63	C/T	50	20	C/T	76	31
E236352_L444	170	C/G	99	39	C/G	99	36
E236352_L444	258	G/T	99	40	G/T	99	45
E226721_L444	247	T	94	23	C/T	99	30
E197081_L444	173	C/T	99	43	C/T	99	28
E174031_L444	146	A/G	99	26	G	77	17
E168786_L444	138	C/T	62	10	C	53	10
E143147_L444	205	C/G	99	16	C/G	74	13
E129064_L444	35	A/C	83	22	A	31	8
E127737_L444	169	C/G	58	12	C/G	77	15
E115535_L444	114	T	56	21	C/T	99	22
E115535_L444	194	T	97	49	C/T	99	31
E115535_L444	219	A	99	43	A/G	99	27
E105599_L444	227	A	99	30	A/T	99	24
E83743_L444	237	A/G	99	42	A/G	99	28
E18405_L444	118	C	54	23	T	88	22
E3399_L444	97	C/T	99	21	C	62	15
E469535_L443	225	A/C	42	27	A/C	73	21
E457391_L443	196	A	93	38	A/T	99	41
E432735_L443	99	A/G	99	19	A/G	39	14
E429915_L443	97	G	92	23	A/G	71	14
E426215_L443	72	A	53	8	A/G	34	6
E412925_L443	388	C/T	38	6	C/T	68	9
E408817_L443	119	C/T	99	39	C/T	99	31
E373159_L443	248	G	43	17	A/G	99	15
E350562_L443	145	T	99	44	A/T	99	22
E334777_L443	164	T	52	24	C/T	99	34
E320313_L443	214	A/G	99	40	A/G	99	31
E320147_L443	199	A	95	25	A/C	99	26
E302165_L443	126	A	63	19	A/C	91	13
E302165_L443	194	C	68	30	C/T	99	26
E295607_L443	58	G/T	58	28	G	66	27
E295607_L443	267	C	68	15	C/T	27	16
E295495_L443	99	A/G	99	17	G	65	12
E295495_L443	169	A/T	99	46	A	96	29
E274799_L443	114	A/G	80	15	A/G	38	10
E274799_L443	168	C/T	99	27	C/T	99	21
E274799_L443	284	A/G	94	14	A/G	72	12
E274799_L443	285	C/G	38	13	C/G	96	13
E264870_L443	94	C/T	99	32	C/T	47	21
E264870_L443	195	C/T	99	50	C/T	99	33
E264870_L443	213	C/T	89	31	C/T	99	25
E261451_L443	192	G	56	9	A/G	38	13
E245289_L443	81	A	47	6	A/C	44	14
E245070_L443	79	A/G	99	25	A	26	10
E245070_L443	125	C/G	99	44	C	90	42
E245070_L443	247	C/G	72	36	C/G	99	44
E233522_L443	78	C/T	31	13	C	53	8
E233522_L443	134	G/T	99	26	G	83	19
E233522_L443	174	A/G	99	30	G	99	29
E233522_L443	179	G/T	81	30	G	99	29
E233522_L443	181	G	96	30	A/G	99	28
E227765_L443	307	A/G	53	16	A	53	8
E227635_L443	280	G/T	99	17	G/T	99	23
E221469_L443	144	G	70	37	A/G	99	41
E179348_L443	75	A/G	50	10	A/G	37	6
E179224_L443	91	A/G	99	29	A/G	99	18
E179224_L443	281	A/G	99	24	A/G	52	29
E150179_L443	315	A/G	31	8	A/G	51	8
E136189_L443	123	A/T	99	30	A/T	99	39
E136189_L443	148	C/T	38	30	C/T	50	50
E136189_L443	154	A/G	88	28	A/G	99	46
E87284_L443	105	A/T	99	47	A/T	57	41
E87284_L443	108	A/C	99	48	A/C	50	44
E35208_L443	88	C/T	83	21	C/T	99	21
E35208_L443	134	A/G	93	32	A/G	75	31
E16542_L443	111	A/C	25	24	A/C	42	19
E16542_L443	223	T	35	22	C/T	40	21
E16231_L443	65	A/T	54	17	A/T	38	6
E16231_L443	133	A/C	99	46	A/C	99	41
E16231_L443	194	A/G	99	41	A/G	99	45
E474072_L442	99	C/T	28	49	C	41	48
E453682_L442	296	A/C	67	14	A/C	68	12
E445707_L442	243	G/T	99	41	G	99	35
E433435_L442	25	G	59	12	C/G	55	10
E433435_L442	57	C/T	55	15	C	26	15
E433435_L442	87	T	59	18	A/T	46	17
E431876_L442	310	A/G	27	8	A/G	50	7
E422356_L442	126	T	81	18	C/T	59	28
E422356_L442	293	C/T	43	11	T	62	11
E416480_L442	169	A/T	99	29	T	85	22
E411537_L442	217	G	64	25	A/G	77	24
E406674_L442	149	G	93	25	A/G	99	22
E372483_L442	198	A/G	34	30	A	62	14
E357933_L442	207	A/G	99	22	A/G	99	27
E357933_L442	249	T	45	17	C/T	95	22
E357417_L442	116	A/G	99	29	G	43	19
E357417_L442	301	G	37	14	A/G	42	8
E350564_L442	175	T	97	30	C/T	99	27
E350483_L442	84	A/C	55	46	A	99	49
E350483_L442	308	C/T	60	29	C/T	56	22
E341583_L442	244	C	81	18	C/T	99	22
E332250_L442	247	A	99	34	A/G	99	24
E296399_L442	84	G/T	40	13	G/T	82	12
E290822_L442	112	A/G	41	11	A/G	49	16
E281097_L442	238	A/G	99	31	A/G	93	36
E281086_L442	151	A/G	99	25	G	99	28
E276575_L442	143	A/G	99	23	A/G	99	25
E256501_L442	230	A	94	28	A/C	99	28
E256501_L442	265	A	48	18	A/G	99	21
E237546_L442	203	G	69	27	A	81	18
E237546_L442	247	G	85	19	T	26	10
E233185_L442	83	A	65	25	A/C	36	47
E226542_L442	259	A/G	99	46	A	83	22
E223653_L442	225	G/T	84	25	T	95	26
E209976_L442	169	A/G	44	40	A/G	82	19
E209976_L442	203	A/T	32	43	A/T	44	28
E209976_L442	233	A/T	72	49	A/T	25	31
E209976_L442	237	C/T	99	49	C	55	31
E190504_L442	276	A/C	93	22	A/C	54	10
E167162_L442	126	C/T	99	17	C/T	51	7
E167162_L442	146	A	39	24	A/G	55	16
E167162_L442	319	A/T	99	19	A/T	63	12
E158964_L442	140	A/C	52	14	C	25	9
E158964_L442	149	A/G	27	13	G	34	12
E151833_L442	190	C/T	49	17	T	65	16
E151833_L442	210	C	35	9	C/T	37	12
E146783_L442	279	A/G	99	48	A/G	99	28
E129445_L442	117	T	36	39	G/T	28	47
E111337_L442	115	A/C	99	30	A	55	24
E69034_L442	178	C/T	99	15	C	55	21
E69034_L442	258	A/C	93	12	A	78	17
E68510_L442	157	A/T	99	23	A/T	77	20
E16514_L442	275	A/G	78	16	A/G	56	8
E566827_L441	256	A	51	24	A/T	99	32
E553006_L441	121	G	73	15	A/G	59	18
E553006_L441	153	A	56	21	A/G	99	25
E531325_L441	148	A	92	25	G	38	15
E521785_L441	164	C/T	99	26	T	92	28
E512598_L441	156	A/G	89	17	A/G	99	26
E512598_L441	177	C/T	99	32	C/T	99	40
E512598_L441	188	C/T	99	33	C/T	99	39
E512598_L441	203	A/T	99	36	A/T	99	43
E509458_L441	198	C/T	99	45	T	99	46
E502452_L441	154	C/T	46	9	C/T	31	8
E495902_L441	157	A	92	40	A/G	99	30
E495902_L441	248	A/C	99	31	C	93	24
E495902_L441	257	A/T	99	25	A	56	21
E487626_L441	316	G	43	11	A/G	67	10
E487626_L441	320	G	56	9	A/G	75	10
E473525_L441	301	T	38	16	C/T	99	21
E464184_L441	259	C/G	99	27	C	91	24
E440305_L441	59	A/G	31	15	G	31	7
E429594_L441	233	A/G	99	29	A/G	99	28
E427574_L441	134	C/T	99	14	C	30	12
E421574_L441	156	C/T	99	23	C/T	99	29
E381159_L441	200	T	99	31	G/T	99	20
E381159_L441	229	A	84	19	A/T	77	14
E378365_L441	120	T	53	20	C	50	7
E378365_L441	224	A/T	42	10	T	47	6
E360598_L441	100	G	94	23	A/G	92	13
E355440_L441	201	A/G	99	37	A/G	99	42
E345479_L441	69	C/G	90	12	C/G	33	10
E332129_L441	241	C	57	21	C/T	99	20
E322950_L441	160	A/C	99	33	C	99	34
E321990_L441	80	A	79	19	A/C	99	13
E321990_L441	243	A	65	27	A/C	99	32
E317328_L441	215	C/T	99	38	C	99	44
E306295_L441	200	G	25	7	A/G	41	10
E305488_L441	157	G/T	99	33	T	99	30
E305488_L441	233	A/G	99	39	A	64	33
E288044_L441	271	C	50	19	C/T	99	27
E269265_L441	248	A/G	99	29	G	70	35
E269265_L441	305	C/T	68	10	T	44	5
E268918_L441	141	G	99	41	C/G	99	27
E268918_L441	229	T	99	32	C/T	99	26
E268918_L441	265	C	44	17	C/T	38	14
E249559_L441	211	C/T	99	32	C/T	99	36
E244862_L441	73	C/T	99	42	C/T	99	32
E236340_L441	62	A/C	25	19	A/C	40	9
E236340_L441	251	G/T	50	30	T	67	31
E232965_L441	224	A/C	88	23	A/C	84	21
E224981_L441	119	C/G	99	33	C/G	99	38
E224981_L441	164	C/G	99	28	C/G	99	37
E224750_L441	167	A/G	97	13	A	59	10
E219657_L441	206	C/G	99	31	C/G	97	30
E214956_L441	94	C/T	99	23	T	70	14
E213557_L441	258	C	97	25	A/C	81	11
E197362_L441	278	A/C	98	16	A/C	43	15
E195090_L441	142	A	82	20	A/G	99	28
E195090_L441	211	T	96	28	G/T	99	36
E185870_L441	222	C	92	23	C/T	99	22
E179356_L441	267	A/C	99	25	A/C	99	37
E167378_L441	261	A/C	94	31	A/C	53	19
E166202_L441	68	A/G	73	12	A/G	51	17
E166202_L441	187	G/T	99	21	G/T	87	17
E166202_L441	190	C/T	99	22	C/T	94	15
E154286_L441	90	C	68	26	C/G	67	11
E146236_L441	91	C/T	55	14	C/T	29	7
E134219_L441	95	A/C	37	38	A/C	99	31
E134219_L441	112	G/T	31	42	G/T	64	39
E128740_L441	219	T	31	11	C/T	95	16
E128740_L441	269	C/T	99	16	C/T	99	20
E121680_L441	297	C/T	27	14	C/T	34	19
E119510_L441	112	A/G	99	28	A/G	99	36
E117140_L441	162	C/T	99	29	C/T	99	17
E521244_L440	278	G	97	25	G/T	99	21
E493476_L440	200	A/C	99	38	A/C	99	42
E475733_L440	74	C/T	99	17	C/T	31	13
E475733_L440	131	G/T	99	17	G/T	99	16
E475733_L440	150	C/T	99	17	C/T	99	16
E468426_L440	140	G/T	99	23	G	71	14
E468426_L440	296	A	44	5	A/T	32	5
E459280_L440	197	G	99	30	A/G	64	28
E459280_L440	212	G	96	28	G/T	69	22
E453959_L440	282	C	73	15	C/G	52	10
E430633_L440	296	A/G	99	17	A	59	10
E428036_L440	72	A/G	27	9	A/G	43	11
E428036_L440	103	C/T	99	17	C/T	99	24
E412881_L440	135	A/G	99	35	A/G	99	16
E412881_L440	161	A/C	99	36	A/C	99	20
E412881_L440	256	A/T	59	9	A/T	67	15
E399689_L440	224	C/G	99	35	C/G	99	20
E399689_L440	225	A/T	99	34	A/T	48	20
E389207_L440	93	T	77	16	C/T	29	8
E387384_L440	131	C/T	99	34	C/T	99	29
E387384_L440	143	A/G	99	39	A/G	99	38
E379568_L440	124	A/G	99	14	A/G	34	17
E374730_L440	120	C	90	21	C/G	99	16
E372174_L440	162	G/T	99	32	G/T	99	17
E357261_L440	310	A/G	69	10	G	53	8
E356337_L440	182	A/G	99	27	A	66	29
E355621_L440	81	C/T	99	13	C	25	10
E348467_L440	140	T	88	21	A/T	99	22
E343143_L440	105	C	54	16	C/T	56	15
E340513_L440	112	C/T	99	20	C/T	99	23
E335733_L440	99	A/G	99	17	A	69	17
E332719_L440	176	T	99	43	C/T	99	44
E330493_L440	217	A/G	99	38	A/G	99	46
E318524_L440	126	C/T	99	29	C/T	99	26
E315537_L440	132	C/T	99	29	T	99	32
E315537_L440	165	A/G	99	42	G	81	38
E312441_L440	156	A/T	99	34	T	93	22
E312441_L440	177	G/T	99	34	G	63	26
E312441_L440	179	G/T	99	34	G	92	25
E311860_L440	148	G	65	30	C/G	57	12
E300420_L440	248	C/T	33	45	C	99	38
E300420_L440	302	C/T	58	23	T	55	24
E293079_L440	135	A/G	56	9	A/G	76	11
E281475_L440	93	A	42	16	G	82	18
E281475_L440	182	C	99	28	G	59	22
E275798_L440	91	A/T	99	29	A/T	99	30
E275169_L440	268	A/T	99	19	A/T	99	23
E263791_L440	101	C	98	25	C/T	99	24
E263791_L440	268	A	40	15	A/C	99	27
E239289_L440	179	A/G	96	19	A	91	29
E239289_L440	286	A/G	72	11	G	73	15
E238406_L440	152	C/T	99	27	C	58	23
E238032_L440	89	C/G	99	18	C/G	32	17
E223545_L440	252	A/G	99	22	A	62	11
E222936_L440	107	A/G	99	23	A/G	99	36
E222936_L440	134	C/T	99	37	C/T	99	47
E198532_L440	61	C/T	31	32	C/T	25	35
E189845_L440	86	A/T	99	46	A/T	99	45
E189845_L440	202	C/T	78	44	C	56	32
E189845_L440	224	C/T	74	13	C/T	99	14
E163337_L440	128	A/G	99	21	G	62	13
E163337_L440	201	C/T	35	9	C	45	7
E161686_L440	210	A/G	99	29	A/G	99	35
E161686_L440	288	C/T	99	21	C/T	99	25
E144575_L440	147	A/G	99	22	A/G	73	20
E144575_L440	223	C/T	99	20	C/T	73	22
E127812_L440	258	A/T	54	21	T	39	13
E127812_L440	273	G/T	49	19	T	34	12
E116591_L440	240	C/G	99	36	C	28	33
E116591_L440	246	C/T	98	32	C/T	99	29
E113224_L440	156	C/T	55	25	C/T	67	25
E112483_L440	261	T	76	16	A/T	99	18
E111360_L440	68	G	47	6	G/T	56	15
E111360_L440	94	G	59	12	A/G	88	21
E111360_L440	179	A	33	29	A/T	48	34
E9450_L440	118	A	49	20	A/T	99	20
E89_L440	274	C/G	99	25	C/G	99	33
E559164_L439	189	A/C	99	36	C	99	30
E552268_L439	195	G/T	99	20	T	41	15
E535669_L439	205	A	96	24	A/G	81	11
E496292_L439	160	C/T	99	27	C	89	25
E489990_L439	132	C/T	99	29	C	82	18
E485244_L439	116	C/T	99	36	C/T	99	33
E456182_L439	87	C/T	99	26	C/T	99	20
E444826_L439	221	A/C	99	37	A/C	99	31
E440817_L439	150	T	61	40	C/T	99	31
E439215_L439	93	C	35	14	C/T	99	22
E437949_L439	201	C/G	99	41	C/G	99	34
E429691_L439	230	G/T	63	29	T	26	21
E429691_L439	291	C/T	45	21	C	27	20
E428431_L439	102	C/T	42	19	C	81	18
E428431_L439	276	G	27	18	A/G	28	13
E414969_L439	226	T	98	38	G/T	99	24
E412973_L439	123	A/G	99	29	A/G	99	27
E412973_L439	282	G/T	99	16	G/T	46	9
E385883_L439	65	C	56	9	T	28	11
E376441_L439	223	C	93	23	A/C	99	13
E364840_L439	178	G	99	48	G/T	99	42
E355805_L439	92	C/G	99	12	C	59	10
E355805_L439	149	A/G	99	35	G	99	32
E355805_L439	177	C/T	99	42	T	75	31
E355805_L439	179	G/T	99	43	G	69	32
E355805_L439	298	C/T	73	10	T	62	11
E355805_L439	304	A/T	65	9	A	59	10
E352786_L439	254	A/C	27	8	A	56	9
E346873_L439	61	A/G	32	8	A	50	7
E342612_L439	157	C/T	99	38	C/T	99	39
E340489_L439	152	C/T	99	21	C	99	31
E338092_L439	161	C/T	48	9	C/T	99	18
E338092_L439	184	A/C	33	7	C	26	11
E333611_L439	220	C	99	40	C/T	99	40
E329192_L439	232	A/G	66	13	A/G	99	17
E326235_L439	216	A	26	10	A/T	48	11
E312280_L439	265	G	71	14	G/T	29	8
E310296_L439	114	C/T	36	31	C/T	99	27
E306343_L439	256	G	97	28	G/T	99	26
E302276_L439	92	G	53	13	A/G	59	16
E302276_L439	185	A/T	99	25	T	99	32
E300712_L439	64	A/G	35	8	A/G	34	6
E296757_L439	177	A/T	99	27	A/T	99	27
E293313_L439	268	A/T	99	15	A	67	13
E285601_L439	241	C/T	99	19	T	90	28
E284294_L439	297	C/T	99	22	C/T	99	21
E280482_L439	205	C/T	89	14	C/T	51	11
E280482_L439	208	A/C	99	17	A/C	73	13
E280482_L439	231	A/G	99	34	A/G	99	18
E280482_L439	281	A/T	99	37	A/T	71	25
E276780_L439	51	G	45	5	A/G	27	7
E276475_L439	196	C	99	42	A/C	99	41
E269656_L439	193	A/G	99	17	A	53	10
E268169_L439	99	C/T	93	40	T	78	19
E268169_L439	201	C/G	99	47	C/G	61	24
E263584_L439	223	A/G	99	42	A/G	99	47
E260754_L439	81	C/T	99	16	C/T	99	17
E258228_L439	203	A/C	99	28	A	62	28
E257379_L439	144	C/T	99	39	T	91	25
E257379_L439	284	A	73	15	A/G	99	15
E256006_L439	188	C/T	99	47	C/T	99	41
E256006_L439	285	A/T	99	15	A/T	95	14
E248157_L439	334	C/T	62	14	C/T	99	17
E241166_L439	308	C/G	39	6	G	47	6
E219781_L439	145	G	73	15	A/G	99	37
E210269_L439	174	C/T	65	19	C	93	26
E209655_L439	50	G	62	12	A/G	98	14
E209655_L439	293	A/C	99	19	A/C	99	27
E201276_L439	274	C/T	58	10	C/T	29	14
E188645_L439	56	C/T	32	8	C/T	50	7
E165270_L439	105	C/T	98	22	T	74	29
E164845_L439	34	C/T	97	15	C/T	91	13
E164845_L439	299	C/T	99	26	C/T	86	15
E145009_L439	32	A/G	50	18	A/G	86	13
E145009_L439	150	A/G	97	27	A/G	77	15
E145009_L439	361	A/G	43	12	A/G	27	12
E140110_L439	287	C	62	11	A/C	99	20
E140110_L439	289	A	26	10	A/T	99	19
E132462_L439	205	C/T	99	37	C/T	99	29
E132462_L439	264	C/T	99	43	C/T	99	36
E127779_L439	188	T	95	27	C/T	99	42
E127779_L439	249	A	82	18	A/T	99	37
E69157_L439	65	C	47	6	C/T	35	6
E17843_L439	89	A/G	99	16	G	73	15
E14985_L439	88	C/T	64	18	C/T	62	15
E14985_L439	109	C/T	99	28	C/T	35	22
E14985_L439	176	A/T	99	44	A/T	99	47
E14985_L439	230	T	25	23	C/T	31	32
E213_L439	279	A/G	99	43	A/G	99	50
E545537_L438	147	A/G	99	29	G	60	26
E543671_L438	143	A/T	99	28	A	76	16
E543671_L438	250	A/G	99	24	A	72	15
E519586_L438	91	C/T	99	20	T	65	12
E505413_L438	263	G	59	10	A/G	52	8
E485109_L438	219	C/G	99	22	G	78	17
E484160_L438	305	T	26	10	G/T	48	7
E475257_L438	291	C/T	68	10	C	68	14
E468506_L438	167	A	96	37	A/G	99	42
E467290_L438	226	C/T	99	27	C	35	13
E464091_L438	164	C/T	95	12	C	29	11
E464057_L438	191	G/T	99	37	G	99	38
E449321_L438	247	C/T	71	13	C/T	99	18
E438931_L438	90	A/G	87	17	A	81	18
E438931_L438	143	A/G	99	40	A	93	32
E435399_L438	85	A/G	99	21	A	79	19
E432656_L438	176	C/T	99	31	C/T	99	28
E432656_L438	178	A/G	99	31	A/G	82	28
E425294_L438	189	C	99	43	C/T	99	40
E417407_L438	286	A/T	75	17	A	79	17
E399220_L438	87	C	56	18	C/T	99	40
E390929_L438	75	A/G	61	11	A/G	59	8
E390929_L438	134	A/G	99	30	A/G	99	22
E388396_L438	237	A	94	23	A/G	99	24
E382710_L438	259	G/T	41	9	G/T	61	9
E381065_L438	266	C	93	25	A/C	85	17
E381065_L438	296	A	29	11	A/G	81	11
E379245_L438	112	A/G	99	20	A	38	8
E379245_L438	195	A/C	99	44	A/C	99	29
E378741_L438	252	A	92	26	A/G	77	14
E378525_L438	118	A/C	99	39	A/C	99	29
E369503_L438	130	A	85	21	A/G	92	15
E364857_L438	175	G/T	78	29	G	99	33
E364857_L438	194	G/T	99	28	T	98	33
E364857_L438	273	A/T	99	16	T	49	18
E363127_L438	128	C/G	99	22	C/G	99	25
E362105_L438	214	T	99	31	C/T	99	37
E359233_L438	90	A/G	67	13	A	83	20
E354850_L438	69	A	32	12	A/G	54	11
E340879_L438	94	G/T	75	21	T	99	27
E337217_L438	135	A/C	99	37	C	93	24
E334234_L438	212	T	99	40	C/T	99	27
E313170_L438	172	C/T	99	30	C/T	99	30
E298784_L438	296	C/T	99	43	C/T	99	34
E297700_L438	236	C/T	99	31	C/T	99	44
E293678_L438	90	T	32	12	G/T	35	15
E293678_L438	128	A	61	23	A/G	78	24
E293678_L438	203	G	99	37	A/G	99	32
E293678_L438	210	C	99	34	C/T	99	31
E293543_L438	202	A/G	99	46	A/G	99	46
E288366_L438	233	A/G	99	25	A	84	21
E280690_L438	121	C/T	99	35	C/T	99	21
E280373_L438	168	C/T	99	36	C/T	32	8
E277410_L438	305	A/G	93	13	G	59	10
E274784_L438	110	C	69	28	A	93	23
E273177_L438	252	C/T	62	10	C/T	48	8
E272750_L438	118	T	84	19	A/T	62	16
E268286_L438	59	A/G	63	12	A/G	57	8
E267807_L438	133	C/T	99	44	T	86	23
E267807_L438	231	A/G	99	38	G	99	35
E260205_L438	300	T	62	11	A/T	38	11
E252724_L438	127	T	50	7	C/T	80	18
E252724_L438	151	T	44	15	G/T	99	30
E248600_L438	62	G	29	11	A/G	38	5
E247443_L438	300	A/G	36	37	A	53	39
E246718_L438	162	C/T	99	41	C/T	99	26
E245767_L438	239	C/T	27	10	C	72	26
E245191_L438	104	A/C	99	28	C	57	23
E229447_L438	282	C/T	87	33	C/T	99	31
E228861_L438	226	A/T	99	23	T	98	36
E225945_L438	243	C/T	60	18	T	93	32
E225594_L438	178	G/T	85	28	G/T	74	24
E225594_L438	187	C/T	92	16	C/T	75	11
E225277_L438	86	G	48	6	A/G	72	14
E225277_L438	184	A	44	5	A/T	31	45
E222089_L438	162	A/C	99	49	C	60	23
E216705_L438	235	A/G	28	42	G	44	34
E216705_L438	260	C/T	28	26	C	41	25
E215528_L438	115	A/T	93	33	A/T	56	19
E215528_L438	182	A/G	99	40	A/G	99	42
E215528_L438	201	A/G	99	39	A/G	79	45
E207582_L438	81	A/G	60	20	A	57	24
E207582_L438	121	G/T	99	36	G/T	99	39
E207582_L438	185	C/T	99	26	C/T	99	25
E207582_L438	201	A/G	89	19	A/G	99	17
E207317_L438	87	C/T	99	47	C/T	99	29
E207317_L438	205	G	41	27	A/G	41	15
E201110_L438	160	A/G	43	13	G	83	34
E201110_L438	190	T	59	15	C/T	31	29
E197982_L438	121	C	79	17	C/T	99	24
E197982_L438	188	A/G	83	20	G	99	44
E187525_L438	256	G	88	20	G/T	78	18
E182643_L438	269	G	59	10	A/G	90	15
E182621_L438	262	A/G	99	27	A/G	43	18
E179072_L438	195	C/T	42	46	C/T	61	35
E179072_L438	281	C/T	63	25	T	59	12
E177978_L438	92	G/T	99	33	G/T	64	29
E177978_L438	309	A	56	23	A/T	36	24
E177978_L438	323	C/T	66	19	C/T	54	17
E177600_L438	130	T	99	29	C/T	99	34
E177600_L438	243	C	83	20	C/T	99	18
E174526_L438	141	C/T	95	38	C/T	76	37
E174526_L438	147	C/G	51	44	C/G	99	48
E174526_L438	313	G/T	99	30	G/T	99	30
E174012_L438	175	A/G	29	9	A/G	36	7
E171242_L438	259	A	59	10	A/G	99	29
E161779_L438	82	G	65	13	A/G	79	18
E161152_L438	274	A/G	99	24	G	99	33
E154353_L438	298	C/T	99	16	C/T	87	13
E146239_L438	117	T	52	21	C	99	33
E140366_L438	146	A/G	99	16	A/G	30	7
E140366_L438	198	G/T	99	23	G/T	85	16
E132642_L438	125	A/G	60	15	A/G	58	8
E129034_L438	286	A	56	34	A/C	78	24
E129034_L438	299	T	67	24	C/T	59	15
E128295_L438	237	A/G	25	9	A/G	99	21
E128095_L438	200	C	70	28	C/T	75	25
E128095_L438	204	C/T	78	27	C/T	42	28
E128095_L438	219	A/C	26	27	A/C	67	27
E125451_L438	184	G/T	99	46	G	99	31
E122430_L438	311	A/G	58	8	A	59	10
E121341_L438	221	A/T	99	13	T	71	14
E121341_L438	230	A/T	99	14	T	70	14
E119281_L438	135	A/C	64	35	A	30	25
E117432_L438	197	A/T	99	31	A/T	99	30
E100503_L438	240	C/T	99	33	C/T	99	35
E68534_L438	103	G	92	27	A/G	51	18
E561140_L437	245	C/T	57	13	C	48	6
E535471_L437	92	A/G	99	17	A/G	99	20
E535471_L437	136	C/T	99	35	C/T	99	25
E532201_L437	116	A	90	21	A/G	99	13
E532201_L437	226	C/T	99	30	C/T	99	23
E529679_L437	79	A	68	13	A/C	26	10
E529679_L437	143	A	99	33	A/T	99	30
E529679_L437	189	T	97	44	A/T	99	29
E527519_L437	132	A	64	29	A/T	99	20
E523548_L437	192	T	76	19	C	34	13
E521815_L437	174	A/G	99	32	G	97	36
E521378_L437	136	T	71	14	G/T	37	12
E520239_L437	234	T	88	21	G/T	52	11
E515997_L437	305	G	53	8	G/T	40	6
E507452_L437	92	A/G	39	9	A/G	52	8
E507452_L437	108	C/T	36	10	C/T	35	10
E505324_L437	220	A/G	99	29	A/G	99	18
E497607_L437	111	C/T	99	27	C/T	98	14
E493454_L437	98	A	44	5	A/C	99	23
E489644_L437	96	A/G	99	22	A	85	20
E473005_L437	121	C/T	99	25	C/T	37	11
E471618_L437	139	T	68	14	C/T	49	14
E470346_L437	233	C/T	99	32	C/T	79	9
E463005_L437	176	T	89	31	G/T	99	34
E444839_L437	151	G	57	23	C/G	99	21
E433394_L437	116	C	99	38	C/T	99	24
E431853_L437	89	C	78	17	C/T	79	12
E430375_L437	228	G	82	18	C/G	39	8
E428117_L437	160	T	65	45	C/T	99	29
E427996_L437	165	T	99	42	C/T	99	22
E427252_L437	122	A/T	99	43	A/T	99	28
E426329_L437	254	A/G	99	17	A/G	99	18
E413124_L437	148	C/G	42	20	G	98	29
E402587_L437	242	A/G	99	35	A/G	99	31
E402587_L437	317	A/G	53	8	A	59	10
E396730_L437	90	T	92	23	G/T	99	19
E394778_L437	91	C	97	28	A/C	25	11
E387816_L437	195	C/T	99	39	C	99	37
E387816_L437	216	C/T	99	36	T	99	37
E377628_L437	118	A/G	71	11	G	34	13
E376712_L437	259	A/G	99	33	A/G	80	24
E368857_L437	197	A/G	99	37	A/G	99	39
E365215_L437	239	A/G	99	33	A/G	99	29
E362394_L437	191	A/G	99	19	A/G	89	12
E361588_L437	65	A/C	47	8	A/C	30	7
E347214_L437	124	C	29	11	C/T	99	24
E347214_L437	125	A	29	11	A/G	99	25
E347214_L437	128	C	68	13	A/C	99	24
E347214_L437	241	C/T	99	32	C/T	99	33
E347214_L437	264	A/C	99	27	A/C	83	30
E347214_L437	278	T	35	13	C/T	99	20
E344925_L437	109	A/G	39	13	G	53	20
E344925_L437	226	G/T	53	18	G	99	46
E344925_L437	250	A/T	66	14	T	77	34
E337925_L437	238	C/T	49	16	C	99	30
E336607_L437	202	A	93	34	A/G	99	26
E331766_L437	163	A/C	99	18	A/C	38	9
E330854_L437	256	C/T	99	23	C	54	20
E329437_L437	260	A/G	99	22	A/G	90	13
E322217_L437	62	T	38	15	C/T	29	18
E322217_L437	128	A/G	53	43	G	93	50
E321632_L437	105	A	98	28	A/G	99	30
E319775_L437	246	C	96	27	A/C	99	21
E318068_L437	183	A/T	99	40	A/T	99	31
E318001_L437	312	A/T	43	9	A/T	81	10
E313266_L437	74	G/T	32	6	G/T	48	12
E309158_L437	85	A/G	69	26	A/G	99	33
E309158_L437	207	C/T	99	40	C/T	99	24
E309158_L437	231	A/C	99	24	A/C	99	19
E305338_L437	209	A/T	93	32	A/T	99	29
E305338_L437	216	G/T	99	28	G/T	99	31
E305131_L437	109	T	87	20	C/T	45	8
E301027_L437	211	A/T	99	27	A/T	55	26
E301027_L437	212	G/T	99	27	G/T	47	26
E299482_L437	174	A/T	99	41	A/T	99	44
E285408_L437	149	C/T	58	16	T	86	20
E266521_L437	94	A/G	49	28	A/G	32	23
E266521_L437	173	A/G	99	45	A/G	99	37
E266521_L437	219	A/G	99	27	A/G	99	25
E266521_L437	225	C/T	99	23	C/T	99	23
E257905_L437	253	C/T	39	46	C	99	34
E253794_L437	130	A/C	81	17	A	92	38
E253794_L437	215	C/T	67	16	T	93	35
E253794_L437	245	C/T	74	10	T	96	26
E243766_L437	174	C/T	87	23	C/T	79	15
E243766_L437	195	A/C	70	19	A/C	50	11
E242986_L437	176	C/T	99	47	T	99	33
E242561_L437	222	A/C	99	28	C	76	17
E241998_L437	56	A/G	41	11	A/G	29	6
E226173_L437	216	A/G	99	48	A/G	99	41
E226173_L437	290	C/G	99	20	C/G	99	23
E222711_L437	132	C/G	99	21	C/G	99	18
E221881_L437	137	C/T	99	30	C/T	99	33
E220245_L437	124	C/T	65	44	C/T	64	17
E220245_L437	140	C/G	99	47	G	76	19
E217363_L437	192	A	61	23	A/G	89	13
E215356_L437	68	T	62	11	G/T	28	5
E215356_L437	235	C/T	99	37	C	99	29
E212413_L437	190	A/C	99	31	A/C	99	27
E200403_L437	229	G	28	33	A/G	99	22
E198522_L437	217	A/G	99	27	A/G	99	17
E190276_L437	111	C/T	99	36	C	87	20
E185257_L437	265	G/T	99	19	G	70	15
E183594_L437	276	C/T	76	21	C/T	96	23
E175197_L437	38	C/T	89	18	C/T	44	14
E166579_L437	155	A/C	58	24	A	95	26
E166579_L437	221	C	62	26	C/G	99	30
E164918_L437	66	G/T	37	7	G	53	8
E164918_L437	196	C/T	33	11	C	33	10
E164918_L437	220	C/T	96	15	C/T	27	9
E164918_L437	225	A/G	54	14	A/G	56	8
E154606_L437	133	C	99	46	T	35	13
E154606_L437	271	A	76	16	G	42	16
E151866_L437	123	G	79	27	A/G	32	29
E151866_L437	305	C	50	7	C/T	40	9
E151075_L437	139	A/T	99	25	A/T	58	27
E151075_L437	196	A/G	93	31	A/G	99	34
E151075_L437	203	C/T	99	30	C/T	99	37
E151075_L437	309	A/G	57	17	G	58	19
E149270_L437	143	A/G	99	45	A/G	98	28
E149270_L437	240	A/C	99	19	A/C	57	19
E145885_L437	206	C/T	99	34	C/T	99	42
E144548_L437	226	A/G	26	17	A	65	12
E138764_L437	48	A	32	9	A/G	42	20
E129132_L437	55	G/T	99	19	G/T	99	12
E122881_L437	99	C/T	99	11	C/T	77	10
E119235_L437	312	C	33	6	C/T	26	7
E119235_L437	329	G	33	6	A/G	29	7
E112697_L437	183	A/T	42	23	A	87	29
E112697_L437	189	C/T	27	25	C	87	28
E108258_L437	88	C/G	99	22	C/G	72	13
E108258_L437	115	A/C	99	38	A/C	99	19
E105704_L437	236	C/G	81	43	C/G	99	42
E105704_L437	279	C/T	38	32	C/T	99	36
E96081_L437	63	G/T	77	34	G/T	82	45
E16579_L437	216	A/G	99	19	G	50	7
E16579_L437	250	C/T	99	20	T	53	8
E11632_L437	174	C/G	99	41	G	56	24
E4188_L437	61	A/G	95	12	G	30	9
E4188_L437	150	C/T	99	33	C/T	99	30
E564834_L436	190	C/T	99	35	C	35	13
E564834_L436	216	C/T	99	29	C	29	11
E563782_L436	211	C	45	5	C/T	40	7
E545068_L436	164	A/C	99	50	A/C	99	27
E542699_L436	201	A	38	14	T	98	24
E525599_L436	96	C/T	47	9	T	28	11
E522594_L436	222	A/G	99	20	A/G	85	23
E522594_L436	282	A/G	53	15	A/G	81	16
E520178_L436	92	A/G	86	13	G	60	11
E520178_L436	188	C/T	99	25	T	55	23
E519699_L436	138	A/G	99	34	A/G	99	28
E512400_L436	249	C	99	32	C/T	99	35
E506112_L436	113	G/T	99	20	G/T	99	16
E502490_L436	214	C/T	99	25	C/T	99	23
E502490_L436	281	A/G	70	11	A/G	51	8
E481931_L436	273	C/G	99	16	C/G	53	10
E481931_L436	274	G/T	99	16	G/T	55	10
E481927_L436	236	A/C	34	21	A/C	99	18
E479599_L436	297	A/G	36	5	G	50	7
E475876_L436	164	A/T	81	20	T	41	15
E473596_L436	205	C/T	99	36	C/T	99	29
E470941_L436	117	A/C	87	17	C	44	17
E469809_L436	232	A	50	19	G	51	19
E467243_L436	172	T	59	27	G/T	29	13
E465676_L436	102	G	59	10	A/G	71	13
E461891_L436	245	A/C	99	23	C	86	21
E460472_L436	98	A	78	17	A/C	99	16
E460472_L436	215	T	94	23	C/T	99	29
E452592_L436	253	G	83	19	A/G	99	18
E446303_L436	178	C	99	35	C/T	99	31
E446106_L436	168	A	56	9	A/C	74	12
E443724_L436	140	A/C	99	33	A/C	99	29
E443724_L436	170	A/T	99	38	A/T	99	34
E438708_L436	204	C/T	99	20	C/T	99	21
E438471_L436	231	C/T	99	28	C/T	86	23
E435617_L436	144	A	93	36	A/T	99	37
E433858_L436	119	G	56	44	A/G	61	36
E421972_L436	300	C/T	80	10	C/T	69	12
E417929_L436	181	A	99	48	A/C	99	36
E417218_L436	133	G/T	64	12	G	47	9
E404943_L436	157	C/T	99	48	C/T	99	31
E403508_L436	186	C/T	99	43	C	99	45
E398214_L436	137	C/G	99	31	C/G	99	22
E392481_L436	252	C/T	82	22	C	89	24
E389355_L436	78	A/G	77	32	G	51	19
E386854_L436	196	C/T	59	32	C/T	99	37
E386731_L436	169	T	85	23	C/T	99	29
E385861_L436	132	G	68	13	A/G	77	15
E385861_L436	146	A/G	99	19	A/G	99	20
E385861_L436	242	G	81	19	C/G	59	25
E384569_L436	128	C/T	47	9	T	29	11
E379917_L436	151	C/T	99	43	C/T	99	28
E379917_L436	194	A/G	99	50	A/G	99	29
E376500_L436	269	A/G	54	8	G	35	13
E375315_L436	82	A/T	58	15	T	71	14
E375189_L436	71	A/T	78	9	A	65	12
E374477_L436	238	G	93	25	G/T	99	28
E373579_L436	297	T	81	18	A/T	57	12
E373079_L436	212	A/G	99	48	G	99	46
E369144_L436	93	C/T	35	12	C	44	6
E368678_L436	64	A/G	33	7	A	41	5
E366004_L436	148	A/C	99	32	A/C	99	23
E363877_L436	144	G	91	24	A/G	99	27
E349817_L436	164	C	99	39	C/T	99	32
E349084_L436	258	C/T	99	19	C/T	49	19
E347868_L436	138	C/T	99	39	C	99	28
E347709_L436	242	A/G	76	24	A	89	26
E346526_L436	79	A/T	77	11	A	65	12
E346526_L436	241	A/G	99	36	A	99	35
E344669_L436	99	A	38	15	A/C	49	15
E344669_L436	177	T	73	34	G/T	99	30
E344501_L436	102	C	58	22	C/G	62	12
E333437_L436	108	C/T	53	9	C	47	6
E328296_L436	254	G/T	99	26	G/T	99	24
E323031_L436	48	C/T	53	7	C/T	43	6
E323031_L436	198	A/G	99	35	G	73	33
E323031_L436	231	C/T	95	32	C	87	21
E321060_L436	150	A/G	28	30	A/G	86	40
E321060_L436	194	C/T	99	42	C/T	43	47
E320082_L436	294	C/T	40	6	C	47	6
E315514_L436	171	A/G	99	48	A/G	99	38
E315514_L436	216	C/T	99	42	C/T	99	36
E310177_L436	282	G	83	19	A/G	49	10
E302506_L436	73	T	61	11	C/T	74	17
E302506_L436	187	C	99	30	C/T	99	37
E298734_L436	110	C/T	39	15	C/T	71	14
E298734_L436	162	A/G	99	24	G	89	22
E298734_L436	209	C	97	24	C/T	59	15
E297139_L436	114	T	41	16	C/T	77	26
E297139_L436	307	C	53	8	C/T	28	43
E290154_L436	85	C/T	99	17	T	71	14
E290154_L436	183	C/T	99	29	T	92	32
E290154_L436	192	A/G	99	30	G	99	30
E279059_L436	269	A/C	95	17	A/C	88	19
E265144_L436	130	C/T	99	30	C/T	65	21
E259240_L436	62	C/T	53	20	C/T	52	23
E259240_L436	71	A/C	92	30	A/C	56	33
E259240_L436	78	C/T	99	42	C/T	99	44
E259034_L436	147	A	62	11	A/G	40	11
E257061_L436	283	A/T	31	8	A/T	38	5
E257052_L436	119	C	62	11	C/G	99	21
E255952_L436	266	A	93	23	A/C	99	25
E255952_L436	307	G	28	11	G/T	77	12
E255952_L436	308	G	29	11	G/T	87	12
E255121_L436	182	C/T	63	22	T	99	36
E251060_L436	264	C/T	99	22	C	92	24
E248562_L436	247	A/C	99	37	A/C	99	40
E247864_L436	327	C/G	99	18	C/G	92	16
E242595_L436	262	A/C	99	43	A/C	58	26
E239458_L436	189	G	99	46	A/G	40	27
E239458_L436	205	T	94	44	C/T	76	29
E237827_L436	196	A/G	99	41	A	99	44
E237288_L436	298	A/T	27	8	T	47	6
E229508_L436	93	G/T	99	39	G/T	94	34
E229508_L436	95	A/G	99	39	A/G	78	35
E229508_L436	284	A/G	99	24	A/G	99	23
E227497_L436	288	G/T	26	9	T	41	14
E226101_L436	136	C/T	99	26	C	99	30
E223911_L436	170	T	86	21	C/T	55	17
E223297_L436	253	A/C	29	10	A	60	39
E221650_L436	205	T	95	44	G/T	99	47
E219081_L436	71	C/G	29	10	G	34	12
E213922_L436	86	C/T	50	9	T	53	8
E213922_L436	120	A/G	99	19	A	68	13
E213922_L436	248	A/T	61	23	A	99	34
E211851_L436	105	G/T	99	42	G	61	49
E202133_L436	122	A/G	99	42	A/G	99	22
E198057_L436	166	A/C	26	8	A/C	49	7
E194805_L436	242	A/G	99	39	G	26	15
E184749_L436	230	T	56	21	A/T	99	29
E184521_L436	127	G/T	99	21	G/T	86	18
E178315_L436	208	A/G	99	26	G	99	29
E171212_L436	108	C/T	99	29	T	76	31
E170549_L436	232	A/C	99	39	C	66	25
E167164_L436	168	G/T	52	12	G/T	32	8
E165455_L436	147	A	72	49	C	99	48
E160625_L436	124	G	68	13	A/G	54	9
E160625_L436	238	C	72	25	C/G	99	19
E157169_L436	133	A	69	20	A/G	30	8
E157169_L436	234	A/G	79	37	A/G	61	31
E154460_L436	162	C/G	99	24	G	99	42
E143819_L436	252	C/T	99	37	C/T	99	34
E141864_L436	291	G/T	99	44	G/T	67	38
E132894_L436	244	G	79	22	C/G	56	30
E132894_L436	256	A/G	26	14	G	56	24
E130766_L436	156	C/T	74	17	C/T	71	12
E129117_L436	177	A/G	56	48	A	80	30
E127766_L436	99	C/T	99	21	C/T	99	23
E127766_L436	159	A/T	99	39	A/T	99	42
E121343_L436	94	C/T	99	22	C/T	87	23
E121343_L436	96	A/G	99	25	A/G	99	25
E121343_L436	131	G	99	36	G/T	86	41
E113064_L436	269	A/G	35	6	A/G	69	13
E99506_L436	225	C/T	81	17	C/T	39	13
E91661_L436	105	C/T	36	7	T	39	8
E78157_L436	224	G/T	99	47	T	95	43
E73340_L436	284	T	44	18	C	65	12
E11013_L436	309	C	35	8	C/T	78	24
E567189_L435	106	A/C	99	17	A/C	79	10
E567189_L435	286	C/T	59	9	C/T	35	8
E565506_L435	155	G	59	13	G/T	99	16
E565506_L435	260	C	59	10	C/T	25	7
E542342_L435	74	C/T	45	8	C/T	39	6
E542342_L435	254	C/T	99	15	C/T	93	11
E542342_L435	286	A/C	34	10	A/C	60	9
E536942_L435	281	T	56	9	C/T	46	9
E534055_L435	261	A	70	28	A/G	99	18
E519159_L435	95	A/G	99	20	A/G	91	15
E517281_L435	169	C/T	99	25	C/T	99	44
E502945_L435	140	C/T	72	17	C/T	64	18
E498313_L435	141	G	91	22	A/G	99	28
E492053_L435	59	T	56	9	C/T	52	8
E488964_L435	200	A/T	99	26	T	99	32
E487575_L435	173	C/T	86	19	C/T	62	14
E484726_L435	211	A/T	99	38	A/T	99	36
E484061_L435	260	C/T	99	31	C/T	99	27
E478957_L435	123	G	92	27	A/G	99	14
E475692_L435	81	A/T	99	16	T	89	21
E475692_L435	273	A/C	73	14	A	53	8
E468840_L435	110	G/T	57	18	G/T	99	12
E468840_L435	113	A/T	54	18	A/T	90	12
E460351_L435	126	A/G	99	31	A/G	99	18
E455394_L435	133	T	99	42	C/T	99	29
E455394_L435	272	A	91	22	A/G	99	19
E451390_L435	276	C/T	99	38	C/T	99	31
E447614_L435	155	A/G	99	21	A/G	99	21
E447203_L435	91	A/G	57	18	A	62	11
E446288_L435	175	A/G	77	33	A/G	99	38
E440306_L435	136	A	35	13	A/T	99	16
E440306_L435	250	C/T	61	18	C	26	10
E440240_L435	131	C/T	99	23	C	77	17
E438607_L435	150	A/T	99	38	T	58	27
E435175_L435	237	G	37	14	A/G	99	24
E434519_L435	224	A/G	99	45	A	93	33
E431616_L435	111	C/T	99	22	C	29	11
E431382_L435	230	C	99	33	C/T	99	28
E430710_L435	240	A/T	99	18	A/T	99	25
E429452_L435	213	C/T	37	27	C/T	99	28
E428092_L435	220	C/T	99	30	T	51	21
E424372_L435	106	C/T	99	17	T	32	12
E423939_L435	276	T	83	20	C/T	99	21
E416936_L435	195	A	92	45	A/G	99	30
E413847_L435	369	A/G	41	27	G	44	34
E411185_L435	131	C/T	75	13	C/T	99	14
E408050_L435	193	C/T	99	34	C/T	99	30
E406981_L435	146	A/G	99	20	G	43	16
E406981_L435	195	C/T	99	38	C/T	99	26
E402582_L435	274	A/G	84	13	A	76	16
E402029_L435	93	G	70	14	C/G	99	19
E397164_L435	255	C	43	16	A/C	96	24
E393097_L435	261	C	99	36	C/T	99	27
E391894_L435	68	A/T	99	12	A/T	67	7
E391894_L435	267	A	65	24	A/T	49	14
E391894_L435	274	A/C	95	19	A/C	90	13
E391894_L435	281	A/C	83	17	C	68	13
E383030_L435	215	C/G	83	33	G	94	26
E376930_L435	177	C/T	99	23	T	41	15
E375183_L435	173	A/G	99	24	A/G	99	30
E373916_L435	170	A/G	30	20	A/G	91	25
E373916_L435	175	A/T	77	24	A/T	89	31
E372867_L435	101	A/C	38	9	C	89	22
E369858_L435	242	G	83	20	A/G	99	21
E356500_L435	115	G/T	87	12	T	67	13
E355735_L435	161	C/T	99	27	T	99	36
E352368_L435	183	C/T	99	25	T	70	31
E350831_L435	131	G	81	20	A/G	27	18
E343874_L435	291	G/T	63	10	G/T	96	12
E343050_L435	224	A	99	34	A/G	99	27
E341224_L435	233	C/T	99	33	C/T	99	31
E339207_L435	84	C	86	20	C/T	76	14
E339101_L435	247	A	92	28	A/G	99	42
E333932_L435	94	A	85	19	A/G	99	12
E333932_L435	216	G	99	33	A/G	99	38
E333197_L435	126	C/T	99	32	C/T	99	25
E332118_L435	288	A	50	7	A/T	44	10
E326867_L435	237	A/G	99	50	A/G	99	34
E321417_L435	163	G	84	19	A	32	12
E321417_L435	170	C	83	19	T	34	15
E320945_L435	83	T	97	34	A/T	99	44
E319240_L435	258	G	45	5	C/G	35	8
E317912_L435	86	A/G	99	22	A/G	99	18
E317912_L435	111	G	88	22	A/G	99	18
E315152_L435	198	A/T	99	50	A/T	99	50
E313944_L435	153	A/G	99	30	G	96	29
E312765_L435	217	A/G	37	34	A	62	25
E311257_L435	150	G	69	43	G/T	99	46
E310792_L435	141	C/T	82	15	C/T	54	10
E306688_L435	198	A/G	99	37	A/G	99	35
E306688_L435	272	A/C	99	26	A/C	65	22
E301024_L435	89	A/C	87	10	A/C	43	12
E299308_L435	122	C/T	89	15	C/T	65	18
E298210_L435	288	C/T	99	23	C/T	99	30
E296592_L435	154	C/T	44	23	C	99	28
E292216_L435	128	C/G	99	28	C	65	12
E289169_L435	87	G/T	99	44	G/T	99	41
E289169_L435	186	C/T	58	29	C/T	99	37
E286278_L435	146	C	85	39	C/T	99	33
E282287_L435	129	A/G	99	21	A	51	19
E282287_L435	152	A/T	99	26	A	61	28
E282287_L435	293	C/T	63	8	C	62	11
E275325_L435	83	C/T	99	13	T	29	11
E274485_L435	110	A/T	99	24	A/T	99	29
E262536_L435	229	A/T	96	17	A/T	98	22
E260798_L435	332	A/G	43	11	A	56	9
E260798_L435	333	A/C	39	9	C	53	8
E258897_L435	154	T	70	44	C	99	36
E255765_L435	248	G	67	13	C/G	99	20
E254728_L435	136	A/C	99	24	A/C	99	28
E254728_L435	234	A/G	93	33	A/G	99	49
E253076_L435	47	A/G	99	22	G	30	30
E253076_L435	215	A/G	99	24	A/G	99	41
E250701_L435	190	C/T	44	10	C/T	46	18
E249751_L435	178	A	33	11	A/G	26	9
E249751_L435	213	C/G	99	10	C/G	81	13
E249029_L435	140	A/C	85	18	A	29	11
E245308_L435	197	A	99	50	A/G	64	31
E245165_L435	204	C/T	99	43	C/T	99	30
E242560_L435	60	G	45	7	A/G	75	14
E241897_L435	126	C/T	99	17	C/T	46	10
E240547_L435	267	A/T	99	36	A	43	16
E229372_L435	302	C/T	87	34	C	50	27
E223820_L435	318	A/C	52	15	A/C	76	12
E222164_L435	252	G	50	7	A/G	34	13
E221832_L435	116	A	82	20	A/C	99	33
E220333_L435	159	A/G	99	34	A/G	99	30
E220333_L435	180	C/T	99	34	C/T	99	27
E215222_L435	189	A/C	99	44	A	99	38
E215222_L435	264	C	26	15	C/T	36	8
E215222_L435	275	G	50	12	A/G	36	7
E214687_L435	273	C/T	27	6	C	56	9
E214559_L435	252	C/G	99	24	C/G	61	13
E212203_L435	255	T	53	33	C/T	47	34
E209057_L435	171	G/T	44	12	T	81	18
E209057_L435	266	G/T	72	9	G	59	10
E209057_L435	267	G/T	82	9	T	26	10
E207769_L435	286	A	32	12	C	59	10
E204998_L435	100	A/G	99	26	G	67	28
E204998_L435	137	C/T	99	43	T	99	44
E204063_L435	90	A/G	99	13	G	79	18
E204063_L435	149	C/T	99	24	C/T	99	30
E204063_L435	197	C/T	99	22	C/T	99	32
E204063_L435	254	A/G	79	13	G	53	24
E194917_L435	257	A/G	48	10	G	51	7
E191609_L435	120	C/T	99	21	C	99	33
E191609_L435	255	G/T	99	28	G	56	22
E191609_L435	290	C/T	54	9	C	35	13
E187701_L435	166	G	89	21	G/T	99	16
E184217_L435	57	A/C	50	14	A/C	80	11
E183301_L435	126	A/G	99	19	A	72	44
E183301_L435	148	A/G	76	24	G	95	48
E183301_L435	247	C/T	28	23	C	99	31
E180582_L435	192	C/T	76	31	C/T	59	31
E180186_L435	194	A/G	64	50	G	99	34
E169077_L435	194	C/T	49	22	C/T	77	13
E168944_L435	248	C/T	26	19	C/T	99	18
E168765_L435	152	C/T	43	28	C/T	72	30
E168765_L435	280	G/T	99	32	G/T	67	38
E167283_L435	55	A/C	30	8	A/C	31	10
E167196_L435	135	G	99	27	A/G	99	20
E167196_L435	154	T	75	31	C/T	99	24
E167196_L435	232	G	91	24	A/G	72	18
E166337_L435	199	A/T	89	24	T	62	29
E158637_L435	243	A/G	99	40	A/G	99	33
E158625_L435	35	C/T	49	16	C/T	99	24
E158625_L435	260	C/G	47	8	C/G	33	10
E157475_L435	141	G	99	36	A/G	99	27
E157273_L435	73	C/T	66	10	C/T	36	6
E154645_L435	28	A/G	49	21	A/G	84	18
E152803_L435	228	A/G	99	46	G	32	21
E147686_L435	197	A	68	30	A/G	99	40
E147397_L435	110	A/C	28	20	C	52	21
E146904_L435	98	A/T	99	18	A/T	99	28
E146904_L435	200	C/T	99	36	C/T	99	41
E146904_L435	259	A/T	95	24	A/T	88	35
E146233_L435	274	C/T	99	19	C/T	81	12
E144498_L435	217	T	69	14	C/T	99	29
E144498_L435	231	G	58	10	G/T	99	24
E138758_L435	283	A/T	70	42	A	65	35
E132843_L435	230	C	92	23	C/G	42	11
E128644_L435	210	A	93	32	A/G	99	30
E123540_L435	92	G	29	9	G/T	41	10
E121810_L435	238	C/T	40	33	C	39	42
E116629_L435	77	T	79	17	C	57	22
E115006_L435	260	G/T	94	18	G/T	99	14
E104607_L435	60	A/C	75	44	A/C	99	45
E97540_L435	206	C/T	32	43	C	41	48
E97540_L435	252	C/T	61	34	C	41	42
E97540_L435	253	A/G	33	34	G	41	42
E97540_L435	254	C/T	62	33	C	38	41
E96042_L435	176	T	99	44	A	26	22
E96042_L435	216	G	99	41	A/G	70	19
E92184_L435	285	A/G	36	8	A/G	41	11
E86994_L435	173	A/G	32	12	G	39	5
E85400_L435	200	A/G	99	47	G	99	34
E85400_L435	212	C/T	99	46	T	98	31
E76285_L435	195	A/G	99	36	A/G	99	41
E74370_L435	168	C/G	99	49	C/G	99	28
E70555_L435	99	T	94	23	A/T	98	15
E16796_L435	156	C/T	31	35	T	62	28
E9431_L435	249	T	98	28	C/T	99	42
E9431_L435	250	G	94	27	A/G	99	42
E574903_L434	172	C/G	99	21	C/G	99	12
E545367_L434	202	C/G	99	20	C/G	89	14
E542335_L434	234	G	53	8	C/G	99	12
E541980_L434	149	T	29	11	A	59	10
E541266_L434	238	A	65	35	A/G	99	30
E538014_L434	144	T	71	14	G/T	33	7
E538014_L434	204	T	62	11	C/T	72	9
E536441_L434	151	G	50	19	A	62	11
E533487_L434	176	C/G	99	28	C/G	99	27
E529559_L434	106	C/G	99	29	G	56	21
E529559_L434	209	A	85	39	A/G	99	35
E529559_L434	282	G	64	12	A/G	41	13
E522970_L434	223	A/C	99	25	C	50	7
E522970_L434	227	A/C	99	25	A	50	7
E518062_L434	115	G	84	19	C/G	88	16
E516819_L434	283	C/T	42	13	C/T	70	10
E510312_L434	106	A/T	99	29	T	85	19
E510312_L434	123	A/G	99	31	A	89	21
E499717_L434	242	C	99	38	A/C	98	24
E497578_L434	76	A/G	29	7	G	71	14
E496115_L434	160	C/T	39	10	C	71	14
E496115_L434	208	C	65	12	A/C	99	16
E493549_L434	130	C/T	55	9	C	34	13
E493181_L434	201	G/T	59	8	G	47	6
E490414_L434	191	A	99	38	G	67	32
E490070_L434	129	A/G	96	18	A/G	99	21
E488496_L434	90	C/T	99	16	C/T	99	21
E487243_L434	227	C	99	45	C/T	82	39
E487243_L434	238	A/G	77	39	A/G	99	30
E486779_L434	304	A/G	30	7	A	50	7
E485268_L434	121	G	65	12	G/T	99	13
E484082_L434	91	A/C	90	15	C	59	10
E480597_L434	269	G/T	85	15	G/T	34	7
E478002_L434	100	G	71	14	G/T	99	18
E472429_L434	107	C/T	53	21	C/T	99	21
E466465_L434	260	C	62	11	C/T	72	14
E456123_L434	245	T	68	13	G/T	99	23
E456018_L434	287	C	60	11	C/G	48	8
E455950_L434	177	C/T	99	30	T	99	31
E452108_L434	205	A/T	99	35	T	99	35
E448552_L434	81	A/T	73	13	A/T	64	14
E448552_L434	194	A/G	99	35	A/G	99	23
E448552_L434	251	A/G	99	22	A/G	99	20
E448291_L434	100	A/G	99	15	A	76	16
E448291_L434	204	C/T	99	32	C	62	23
E448291_L434	293	A/C	40	6	C	51	7
E441155_L434	50	T	62	11	C/T	52	10
E439562_L434	204	A/T	99	26	T	97	25
E436817_L434	121	A/G	99	29	A	57	22
E436817_L434	207	C/G	99	47	G	74	36
E436817_L434	277	C/T	99	20	C	79	17
E435972_L434	130	G	85	19	A/G	99	28
E435972_L434	190	G	51	19	A/G	99	35
E435972_L434	244	T	53	8	C/T	90	13
E435629_L434	211	G/T	99	24	G	99	28
E430640_L434	241	G	53	8	G/T	80	10
E425566_L434	253	C/T	99	16	C	71	15
E421246_L434	92	C	99	28	C/G	99	20
E420661_L434	100	A/G	99	14	G	64	12
E414436_L434	162	A/G	99	20	G	91	24
E408028_L434	273	T	61	11	G/T	99	20
E407706_L434	111	G	87	22	A/G	99	26
E406284_L434	279	G/T	38	6	G	56	9
E398584_L434	215	A/C	97	25	A	86	21
E397326_L434	115	A/G	61	14	A/G	41	13
E396580_L434	109	A/G	99	37	A/G	99	19
E396580_L434	160	C/T	64	40	C/T	99	33
E396580_L434	181	C/T	31	41	T	49	41
E396580_L434	212	A/C	99	38	A/C	99	43
E392715_L434	123	C	46	17	C/G	99	14
E391322_L434	233	A/C	99	25	A	94	33
E383257_L434	53	C	83	30	C/T	49	22
E383257_L434	166	C/T	27	33	C/T	43	44
E383257_L434	195	C	99	36	A/C	99	48
E383205_L434	106	A/T	88	25	A/T	53	25
E383205_L434	218	A/T	99	41	A/T	99	36
E383205_L434	234	A/G	99	39	A/G	89	32
E382473_L434	314	G	44	5	A/G	62	8
E381842_L434	82	A/G	99	23	A	65	18
E380143_L434	88	T	64	12	G/T	30	8
E376820_L434	183	A/G	99	35	A/G	99	30
E372860_L434	195	T	38	21	C	50	16
E369020_L434	156	A/C	66	11	A/C	99	13
E367473_L434	189	G	99	29	G/T	99	33
E366507_L434	87	A/G	73	10	A/G	57	9
E366507_L434	122	C/T	74	18	C/T	99	24
E365720_L434	269	C/T	99	25	C	63	25
E363600_L434	174	A/G	99	45	A/G	99	43
E363171_L434	289	C/T	31	7	C/T	34	6
E362818_L434	227	A/G	99	25	A/G	99	34
E360283_L434	157	G	99	42	A/G	99	37
E357964_L434	223	A/G	99	22	A/G	29	7
E351986_L434	104	A/T	78	12	T	50	7
E350610_L434	87	C	99	28	C/T	68	15
E350610_L434	267	T	93	25	A/T	99	16
E349716_L434	59	G/T	67	13	G/T	35	7
E340180_L434	172	C/T	68	34	T	50	7
E339902_L434	163	A/G	99	33	A/G	99	39
E338363_L434	152	A/G	65	37	A/G	99	24
E336894_L434	197	A/T	99	41	A/T	99	32
E325616_L434	103	A/G	52	17	A/G	85	15
E325616_L434	113	C/G	57	17	C/G	82	15
E325616_L434	144	A/T	88	15	A/T	86	14
E325443_L434	219	A/T	99	17	A	99	27
E324616_L434	95	A/G	32	6	A/G	79	12
E324309_L434	75	G	68	13	A/G	46	8
E323926_L434	137	A/G	99	36	A/G	99	44
E323926_L434	221	C/T	99	24	C/T	99	35
E322593_L434	121	C/T	99	24	C/T	99	28
E321502_L434	178	A/G	99	38	A	99	36
E321502_L434	186	A/C	99	40	C	99	34
E318194_L434	108	A/G	63	27	A/G	99	22
E316027_L434	159	C/T	99	41	C/T	99	32
E314020_L434	194	C/T	99	34	C	79	33
E314020_L434	210	A/G	99	32	G	99	37
E312179_L434	69	C/T	99	15	T	65	12
E310809_L434	119	A/G	99	28	A/G	99	44
E302566_L434	185	C/T	99	42	C/T	99	42
E300044_L434	260	G	26	10	A/G	99	17
E295856_L434	74	T	78	18	C/T	37	7
E295856_L434	133	G	73	16	C/G	46	7
E295856_L434	223	C/T	99	16	C/T	82	16
E295856_L434	227	C/G	35	17	C/G	37	16
E295856_L434	292	A/G	65	16	A/G	68	16
E286029_L434	90	C/T	63	8	C/T	34	6
E285057_L434	93	A/G	48	34	A	38	18
E285057_L434	150	C/T	35	41	T	41	29
E284409_L434	115	A	99	35	A/G	99	33
E283957_L434	196	A/G	99	22	A/G	51	12
E282030_L434	261	G	99	30	A/G	99	22
E281957_L434	164	C	75	28	C/T	99	33
E281957_L434	286	A/T	99	20	A	76	16
E280492_L434	224	A/G	99	20	A/G	99	29
E280492_L434	302	C/T	29	8	C/T	52	10
E276890_L434	269	C/T	29	9	T	67	13
E274701_L434	153	C	99	26	C/G	99	24
E267741_L434	183	A/C	99	45	A/C	99	39
E266239_L434	132	C/T	99	25	T	85	19
E266239_L434	133	G/T	99	25	G	84	19
E266239_L434	177	A/G	99	31	A	68	28
E263901_L434	153	C/T	99	18	C/T	80	15
E263901_L434	271	C/T	99	28	C/T	55	16
E263901_L434	286	G/T	78	20	G/T	26	14
E263469_L434	138	A/G	99	31	A/G	99	40
E263469_L434	230	A/G	99	31	A/G	99	33
E263469_L434	296	A/C	38	13	A/C	52	9
E260364_L434	235	G	79	17	A/G	99	17
E260364_L434	251	G	40	15	A/G	99	16
E258723_L434	88	C/T	94	16	C/T	64	13
E258723_L434	300	A/C	49	10	A/C	28	8
E257653_L434	201	C	37	14	A/C	56	16
E257653_L434	202	T	71	14	A/T	97	15
E250358_L434	214	C/T	26	24	C/T	99	17
E249827_L434	65	G	53	9	T	29	11
E249827_L434	114	G	81	19	A	59	22
E243854_L434	101	C/T	76	13	C/T	46	12
E237063_L434	85	A/T	31	8	T	27	9
E237063_L434	266	G/T	99	22	G/T	99	14
E237063_L434	277	A/T	99	19	A/T	92	13
E237063_L434	278	A/T	99	19	A/T	91	13
E237063_L434	281	A/C	99	18	A/C	90	13
E232948_L434	184	A	68	41	A/G	99	43
E230834_L434	179	A/G	99	16	G	99	35
E230834_L434	274	G/T	33	6	T	62	13
E229698_L434	126	G	29	11	A/G	99	30
E229698_L434	164	G	39	23	C/G	99	50
E229698_L434	168	C	74	23	C/G	99	49
E229698_L434	280	A/G	41	20	A/G	99	29
E228738_L434	111	G	87	21	G/T	81	19
E223365_L434	199	A/C	40	37	A/C	99	39
E221090_L434	53	A/G	85	39	A/G	99	29
E221090_L434	55	A/G	99	43	A	57	29
E217092_L434	49	A/G	99	40	A/G	43	25
E216948_L434	177	T	56	24	C/T	99	37
E216948_L434	196	C	88	24	C/T	99	35
E216447_L434	143	A/T	99	29	A/T	99	27
E212415_L434	249	A/G	99	28	A	87	20
E212235_L434	102	G/T	99	24	G/T	91	16
E212235_L434	146	A/C	99	37	A/C	99	32
E211096_L434	46	T	53	8	C/T	43	10
E211096_L434	128	A/G	95	27	A/G	99	40
E211096_L434	166	T	79	22	C/T	99	33
E207383_L434	243	C/G	63	12	C/G	45	6
E205168_L434	251	A/T	99	27	A/T	69	36
E205168_L434	273	G	82	23	A/G	54	31
E203234_L434	238	C/T	25	16	T	26	19
E202196_L434	270	G	80	22	A/G	29	40
E191299_L434	52	C/T	74	24	C/T	33	31
E190377_L434	178	A/G	35	14	A/G	25	20
E190297_L434	85	G/T	83	30	G/T	99	46
E190297_L434	214	A/C	99	45	A/C	99	46
E190297_L434	257	A/C	63	28	A/C	57	27
E189940_L434	256	C/G	99	48	G	29	26
E189692_L434	262	C	31	17	A/C	45	14
E189364_L434	141	A	35	13	A/C	55	14
E189357_L434	84	A/G	99	17	A/G	54	9
E189357_L434	153	A/C	99	45	A/C	99	32
E187923_L434	217	G	78	38	G/T	99	38
E184754_L434	97	A/G	99	46	A/G	99	46
E178000_L434	85	A/T	99	30	A/T	98	35
E174092_L434	130	G	99	31	A/G	99	27
E174053_L434	80	A/G	60	15	A/G	69	11
E174053_L434	220	C/T	99	30	C/T	99	35
E168177_L434	108	C	59	13	C/T	72	25
E168177_L434	159	G	56	20	A/G	87	26
E167143_L434	229	A/C	72	23	C	66	24
E166377_L434	55	G/T	46	11	G/T	37	6
E166377_L434	274	A/G	40	47	G	99	42
E166377_L434	292	C/T	99	34	C/T	99	28
E165502_L434	65	A/G	65	18	A/G	48	10
E161761_L434	229	T	35	5	G/T	41	13
E161761_L434	354	A/G	34	10	A	41	8
E156169_L434	109	G	66	30	G/T	99	30
E155492_L434	93	G	91	24	A/G	99	16
E155492_L434	284	A/T	88	12	A/T	99	17
E152783_L434	168	C	34	40	A/C	69	42
E152783_L434	171	T	45	40	C/T	32	40
E149036_L434	208	A/T	99	31	A/T	99	34
E149036_L434	212	C	99	30	A/C	77	32
E149036_L434	242	C/T	99	22	T	55	19
E141652_L434	229	C/T	87	25	C/T	33	14
E133406_L434	126	A	82	18	A/T	53	12
E133017_L434	100	C	56	9	C/T	79	14
E133017_L434	106	A/G	55	9	G	75	16
E132902_L434	290	T	68	13	C/T	98	13
E132341_L434	120	T	77	18	A/T	99	31
E132341_L434	156	A/T	55	31	A	75	42
E132341_L434	166	C/T	72	35	C	99	44
E132341_L434	305	G/T	31	6	T	50	7
E121169_L434	297	G	26	35	A/G	70	35
E109247_L434	175	A/G	99	33	A/G	99	40
E104238_L434	205	A/T	46	17	A/T	71	19
E74141_L434	164	A/G	99	15	A/G	96	18
E73528_L434	143	C/T	99	29	C	48	18
E73528_L434	144	A/G	99	30	G	52	21
E73410_L434	103	C/T	99	18	T	82	20
E73410_L434	212	C	83	20	C/T	99	34
E73262_L434	54	G	27	7	A/G	44	8
E68882_L434	160	C/G	99	23	C/G	99	28
E18718_L434	160	C/T	99	25	C/T	75	24
E18383_L434	294	T	50	7	G/T	40	6
E568191_L433	91	C/G	33	8	C	53	8
E568191_L433	229	A/G	46	10	A	26	10
E560920_L433	132	A/G	52	22	A	75	40
E556139_L433	249	C/T	75	11	C/T	92	19
E547054_L433	284	C	37	14	T	73	15
E539192_L433	155	A	99	46	A/G	74	32
E526907_L433	152	C/T	99	34	C/T	99	30
E526907_L433	254	C	95	24	A/C	91	17
E525740_L433	187	A/C	99	29	C	82	18
E516459_L433	252	C/T	41	9	C	70	14
E515083_L433	256	G	84	19	A/G	99	14
E514733_L433	89	C/T	75	14	C	27	9
E514733_L433	215	C/G	65	22	C	26	21
E513943_L433	72	G/T	84	16	G/T	73	11
E513943_L433	325	A/C	29	45	A/C	29	38
E513943_L433	326	A/G	39	45	A/G	39	38
E513473_L433	224	G	65	27	A	94	31
E513473_L433	246	T	89	21	G	59	23
E510999_L433	149	C	99	32	C/T	79	22
E508806_L433	101	C	89	22	C/T	38	12
E507946_L433	112	C/T	99	30	C	85	39
E497914_L433	158	C	99	44	C/T	99	34
E491611_L433	192	A	99	37	A/G	99	22
E490242_L433	97	A/C	85	14	A/C	31	5
E490242_L433	151	C/G	99	27	C/G	81	12
E489161_L433	154	C/T	99	31	C	99	33
E486314_L433	125	A/G	99	14	A/G	55	12
E486314_L433	141	A/G	78	14	A/G	98	16
E478995_L433	92	C	35	13	T	56	9
E478995_L433	118	T	54	21	C	61	11
E471758_L433	81	A	79	19	A/C	99	16
E471275_L433	167	A/G	99	15	A/G	90	12
E469402_L433	211	A	41	15	G	26	8
E468707_L433	188	G	35	13	A	63	12
E465513_L433	300	G/T	28	23	T	75	16
E461602_L433	129	A/G	71	24	A	85	19
E455447_L433	140	G/T	99	28	G/T	99	26
E454425_L433	160	C/T	72	42	C/T	63	29
E450869_L433	222	A/C	99	33	A/C	99	19
E446612_L433	112	A	86	20	A/G	84	11
E446612_L433	150	T	91	25	A/T	99	21
E446309_L433	247	A/G	62	10	A/G	87	15
E444976_L433	184	A	71	42	A/C	99	31
E438677_L433	70	C/T	28	9	C/T	99	15
E438677_L433	113	A/G	99	28	A/G	99	25
E438677_L433	219	A	99	42	A/C	99	38
E436713_L433	70	C	53	8	A/C	97	12
E436081_L433	192	G/T	99	25	T	63	24
E435416_L433	238	C/T	99	30	C/T	99	23
E434664_L433	238	A/G	99	20	A/G	95	21
E433305_L433	306	C/T	94	11	T	62	11
E427419_L433	260	C/T	99	26	C/T	99	23
E424756_L433	127	C/T	99	30	C	99	26
E421079_L433	109	A/G	76	11	A/G	69	11
E420209_L433	159	A/T	99	13	A/T	99	15
E420209_L433	189	G/T	37	8	G/T	79	10
E417922_L433	163	A/G	99	38	A/G	99	39
E405610_L433	228	C	98	27	C/T	99	24
E404219_L433	211	A/G	26	7	A/G	92	11
E403600_L433	98	A/T	99	14	A	99	30
E401043_L433	134	C/T	99	35	C/T	99	34
E400677_L433	168	A/G	99	33	A	70	31
E395994_L433	280	C/T	81	12	C	67	13
E391704_L433	79	A/G	51	38	G	61	11
E391704_L433	253	G/T	99	17	T	44	5
E390840_L433	194	C/T	99	39	T	66	37
E387216_L433	274	A/G	56	8	G	50	7
E386138_L433	86	A	79	18	A/G	66	13
E385738_L433	53	G	76	16	G/T	45	21
E385738_L433	54	C	82	19	C/T	30	23
E384607_L433	189	A/T	99	21	A	95	24
E379138_L433	142	A/G	99	47	A/G	96	34
E378023_L433	140	A	99	45	A/T	99	34
E378023_L433	303	C/T	46	8	C/T	33	8
E373808_L433	257	C	53	8	A/C	99	15
E368464_L433	262	G/T	99	28	G/T	99	20
E366551_L433	247	G	49	18	C/G	99	23
E365568_L433	264	C/T	42	19	T	95	24
E362383_L433	254	G/T	99	31	G/T	99	29
E362338_L433	84	A/G	61	8	A	73	15
E358322_L433	115	G/T	99	14	G/T	99	21
E358322_L433	174	G	88	22	C/G	99	24
E357888_L433	192	A/T	83	19	A/T	33	17
E357769_L433	290	C/T	85	15	C	53	20
E355534_L433	140	G/T	30	17	G/T	64	12
E353033_L433	225	A/G	94	49	A/G	95	42
E352490_L433	53	C/G	33	6	C/G	36	7
E350028_L433	130	C/T	99	28	C	99	28
E350028_L433	205	A/G	99	35	A	68	32
E350028_L433	210	G/T	99	33	T	97	32
E350028_L433	234	C/T	99	27	C	99	27
E348131_L433	65	C/G	47	17	G	36	12
E348131_L433	264	G	99	34	A/G	33	42
E345947_L433	121	A/G	76	37	A/G	82	42
E345947_L433	240	A/G	62	47	A/G	99	48
E344774_L433	278	G/T	99	20	G/T	99	15
E343370_L433	233	A/C	64	11	A	50	7
E340536_L433	87	A/G	99	37	G	90	22
E338822_L433	131	T	99	36	C/T	99	32
E328689_L433	125	A/G	99	33	A	86	20
E327927_L433	105	A/C	56	11	C	56	9
E319784_L433	93	C/T	99	45	C/T	67	24
E319784_L433	272	C/T	99	41	C/T	29	27
E310127_L433	93	A/G	99	23	A	49	19
E309550_L433	256	C	75	16	C/G	53	13
E308659_L433	111	C/T	54	20	C	73	15
E308659_L433	285	A/T	99	14	A/T	59	14
E307485_L433	211	A	92	26	A/T	43	13
E307485_L433	220	C	99	28	C/G	64	14
E307485_L433	249	A	69	31	A/G	99	13
E307305_L433	136	G	99	40	A/G	99	29
E307176_L433	234	G	99	25	A/G	99	28
E306738_L433	196	A/G	99	35	A/G	99	26
E306557_L433	193	C/T	85	46	T	98	36
E306557_L433	259	C/T	99	23	C	40	15
E298092_L433	275	A	29	11	A/C	99	24
E298021_L433	237	A	32	14	C	87	21
E297693_L433	224	G	87	20	A/G	94	24
E296867_L433	259	A/C	99	32	C	88	20
E293102_L433	277	A	70	14	A/T	99	13
E291538_L433	241	A/G	99	33	A/G	99	23
E291150_L433	111	A/G	63	21	A	74	15
E289714_L433	302	G	53	24	A/G	57	15
E289714_L433	315	A/G	96	22	A/G	86	15
E289002_L433	313	A/G	53	9	A/G	36	11
E285029_L433	197	A/C	99	39	A/C	99	25
E281848_L433	160	C/T	99	27	C/T	99	30
E281848_L433	245	C/T	48	8	C/T	63	9
E281848_L433	246	G/T	50	8	G/T	44	9
E281766_L433	219	A/G	99	40	G	99	42
E275911_L433	51	C/T	85	13	C/T	63	22
E271342_L433	98	C/T	99	27	C/T	99	22
E270632_L433	269	C/T	83	12	C	89	21
E265493_L433	150	C/T	99	35	C/T	99	20
E261937_L433	104	A/G	68	18	A/G	74	15
E261937_L433	122	C/T	52	22	C/T	64	20
E250113_L433	294	A/G	28	15	A/G	90	13
E247049_L433	133	A/G	30	23	A/G	99	21
E247049_L433	167	C/T	99	27	C/T	99	26
E247049_L433	233	A/G	99	18	A/G	92	23
E246400_L433	51	A/C	43	22	A/C	62	8
E246318_L433	280	G/T	99	30	T	57	22
E246318_L433	303	A/C	47	13	C	53	8
E246198_L433	171	A/C	99	41	A/C	99	35
E245675_L433	153	G	73	16	A/G	31	29
E243815_L433	267	C	71	14	C/T	99	17
E242115_L433	277	C/T	30	6	C/T	99	15
E232894_L433	230	G/T	99	19	G	69	33
E231075_L433	189	G/T	99	35	G/T	29	16
E228970_L433	168	A	99	45	A/C	99	30
E227159_L433	280	A/G	56	13	G	50	7
E226883_L433	118	A/G	99	44	G	99	36
E226883_L433	128	C/T	99	45	C/T	99	35
E226883_L433	209	C/T	99	38	C/T	99	40
E226883_L433	224	A	35	28	A/G	26	36
E226181_L433	181	C/T	99	38	C/T	99	44
E226181_L433	206	A/T	99	31	T	96	34
E226181_L433	236	G	95	28	A/G	96	18
E226181_L433	247	C	96	25	C/T	44	16
E225619_L433	188	A/G	99	32	A/G	99	30
E223375_L433	133	C/T	99	23	C/T	99	19
E222779_L433	51	G	44	5	A/G	32	6
E222779_L433	136	A/C	77	39	A/C	99	32
E222779_L433	176	G/T	55	50	T	99	36
E221829_L433	144	C/T	99	40	C	99	34
E219759_L433	152	G/T	32	14	G/T	52	10
E219759_L433	153	C/T	70	13	C/T	63	9
E216532_L433	136	A/T	99	29	T	99	36
[truncated: 51,049 more rows]

## Sheet: Table S3
Supplementary Table S3 Polymorphism SNPs and their association sequence information
Tag_ID	Female parent	Male parent	Segregation	Tag_sequence
RAD134	A/G	G	<lmxll>	AATTCTACTTTTCTAGTTATGAAGTTTCAAGACAGGCAAAACTCCAACCTCCAGAAGTTTCTCTCTCCTCTATAACAGTTTGCGCTAGCATCAACCGTGATAATCGAC
RAD169	C/G	C/G	<hkxhk>	AATTCATGACATTACAATTTAAAGAATACAGTTAGCTAATAATGTAATAATTTAGGCAATTAATTTACAATCACTGTTAGCAGTTTAACTGAAGGTAGAAGCAATGAG
RAD176	A/G	A/G	<hkxhk>	AATTCTCGATGGCATGAGTCTGAACCAATGAAATGTGACTTTCAACCTCATGCTGATGTAAACAAAACAATCTTACTTGCGCTGACTGACAGATCTGAAGCTTGCACA
RAD177	A/G	G	<lmxll>	AATTCAGTTGATTTGAGGTCACTGGTTTGCATATGCTGGCTGTTTTACAACAGCTTCAAATGTGGCTCATTCTGTCAGATTTTAGAGCTGAAACAATTAGTTTCATAA
RAD178	C	C/T	<nnxnp>	AATTCAACCAATCAGATGATGACAGACGGCTACCGAATTGTTTCCTATTTTGTGTGCCAATTAGACTCTCAACCAAAGGTCTGTGACCCGTTGCCCCGCTCTCATGCC
RAD211	A/G	A/G	<hkxhk>	AATTCTCCACACATGCAAAATCCTCTCATTATTACAAAATAAATACAGCGTAGACATTATGTAAATAAGAAATTCATTGTGCAGTCAGCTATGTTCATTATAACAGAA
RAD498	C/G	C/G	<hkxhk>	AATTCTTCTCTCCCAACCCCGTACCTCTGGATCAGTGTGTTCAATGAAATGAATGAGTTATTTTCAAAAAGATGATGTAAATGAGAAATTCCATTTTGATGCCATCTT
RAD531	A	A/T	<nnxnp>	AATTCTCATGTGCACATTCAAGCCTCCTTTCTGAATGAAACTTTCCACTGAGTGCATGCATAAGGCCTCTCTACAGTGTGAGATCTCATTGTCTAAAACTCTTTCCAC
RAD545	AA/GG	AA/GG	<hkxhk>	AATTCCTTTGACTTAAAGGATTAGTCCACTTTTGAATACACTTTTCCTGATAAATTTACTCACCCCCATGTCATCCAAGATGTTCATGTCTTTCTTTCGTCAGTCGAA
RAD550	G/T	G/T	<hkxhk>	AATTCAATGTGCATTGGATTTCCTCTAAAATAATTAAACAATTGCCTTCTGCTGCTTTCACCTCTGAGTGATTTTCTAATGACTTTCCTAATAATGTCTTCTGATTGT
RAD560	G/T	G/T	<hkxhk>	AATTCTAGGAAATTAAGTTTTCTTCAGCCTTGCTCCAATAATTTGTTCAGTATATAAAGAAATTAAGAAGAAATGTCAATATGTGATATATTTTATACAGATCTTTGG
RAD757	A/G	A/G	<hkxhk>	AATTCTGTGTGGGCAGGGCTACCTAGTATGACTACTGTCAAATGCTACATTCCCTAATTAATATTCATGAGCAAGGCTGATAAGGTTTACAATGCATTCCTTTTACTT
RAD786	C/G	C/G	<hkxhk>	AATTCAAATTATTAAAGGTGCCCTCGAATGAAAAATTGAATTTGTCTTGGCATAGTTAAATAACAAGAGTTCAGTACATGGAAATGACATACAGTGAGTCTCAAACTC
RAD797	C/T	T	<lmxll>	AATTCTTCTTGTGTTACTATAGGTACTAGTATGTGAGTATTTTCTTATTATGGGCCGTTATGTGTGTATTTTCTCTTAAAATGACCATTTCATTTGAAATCTATTGTA
RAD820	G/T	G/T	<hkxhk>	AATTCAGCAGACCAGCACGAGACAACGATATGGTGCAACCAAACATGATACTGTTACATGATTGGCTTTTAGCGTGTCACTCCCTACGTTGCTAGGTTACCAAAGAGC
RAD826	C/T	C/T	<hkxhk>	AATTCAAGCGTGGTACCGTGACAGGTTGCCACCTGTGCAATAAGTCCATTCCTGAAGTTTCCTCACTACTAAATATTCCACGGTCATTTGTTAGTGGTGTCATAACAA
RAD842	AT/GA	GA	<lmxll>	AATTCTAATTTAGTTTTTTATATATAATGTTGAATTAAAATGAATTGAAATTCAAAGAGATTTATAGAACTATAATTTTGAAGTCGCCTTTAACTGTAATTTTATGTC
RAD860	A/G	A/G	<hkxhk>	AATTCTGGTATAGTGGTGCAGAGCCAGTGGTTGTTCCGTAAGCAAACATTAGAGCCTTGAATTTGATGGCAGCCACTGCAAACTGATGAAGAGAGGTGTGACGTGCAC
RAD873	CT/GC	CT	<lmxll>	AATTCAGAGGGCTATCACCAATGGTGACAGACACAATCACTCAGGCTAAAAGCCCCCTCAACGAGGGAGCTATATGCTTTGAAGTGGTGCTTATTTGTTGCTTGGTGT
RAD915	A	A/C	<nnxnp>	AATTCTGGTTCTTTTACCGCCATTTTTCACACACCCCAATGCACATCACAAATGATGAACTTGCATACAGTAGGCGTGTTACTGGCCGCTGTTTTAATCTACATGCAA
RAD1226	A/G	G	<lmxll>	AATTCATGCACACAATCCAGTCCATTACATTAATTATAAGAGAGTCATTTTTCTCATACTCAACAGAAAGAGAAGTGAAATAGTATGGCATCCAGCAAAGAAGATAAA
RAD1228	C/T	C	<lmxll>	AATTCAAACTTGGGCATACACTGATACATGTTTTTTGCTGTGCATTGGCATTTGTCTTTACATTGCATTTAATCTATCTGGACAGGCACTGGAAAAATGCCAGTTGTT
RAD1230	CT/TC	TC	<lmxll>	AATTCGATTTCATAGTTGACAAGAAACAAGACTGTATCTGTAATTATGAAGAAGTGGTTTAAATTAAATATACTCACTGACAGCCTCTGGATGTGGCCTCCTAGTCCC
RAD1233	G/T	T	<lmxll>	AATTCCTTGGAGGCCACATATCTAAAAAATGTCCAGACTCTGTCTTTTATATTATGTGATTTGCGAGTTTGCAAACATCTTCATTCAGAATGTGAATGAGGTGCTTTT
RAD1235	A/G	A/G	<hkxhk>	AATTCATTTGAATAGGAGGAACTGTATGAAATATTTGCAACCACAATTCAACGTTACATCAGAATTGAACTTTGCACATTATATGACAGCTTCCTCTTTTAAAAGAGC
RAD1521	T	C/T	<nnxnp>	AATTCTAGATCTGCTAGCAAGTAGTTGGCCCTTGAGCGGGCAACCTTGAAGGTGATCCTCTGGGTCGAGTAGGTCCTTAGAACTTCCAGCTAAGTTTGTATCCTAACT
RAD1914	AAT/GGG	AAT/GGG	<hkxhk>	AATTCATTATGTTGAAAATGAATACATGTTTTCACTGCCAGATATTTTGGTATCGTCATGAAAGAGACTTGCTCGTCACTTCAAGCCTCAATAAAATGAATTAAGTCT
RAD1945	A/C	C	<lmxll>	AATTCAGTTACATTCACAGAACAAAAGTACATATTTTACAGCACAGCTTCACTAAACTCCCAGCAGCCCTTCCCACAAAGCGGCCAATCTGTTTCCATTATCTGAGCA
RAD1954	A/C	A/C	<hkxhk>	AATTCCGCCCCTGTTTACGTCACTCAGGCCCATACTCGGAAAAAAAACCCTGAAGTTCATGAGGATTTGGAAGAGTATTTTTGGCACAGAAATACACCGTCATACGTC
RAD1995	CT/TC	CT	<lmxll>	AATTCAAGCGTGGTACCGTGATGCCACCTGTGCAATAAGTCCATTTGTGAAATTTTCTTCACTACTAAATATTCCACGGTCAACTGTTAGTGGTATCATAACAAAGTG
RAD2089	A/C	C	<lmxll>	AATTCAGCAGATCAGAACAAGCACTGAGCCTAGTCAATGGAGATACGTTGCTTCAGATCAAAATACAGACCACATCTCTCAGGGGGTCACTGTAAAGGAACTAATGGG
RAD2095	ACG/GTA	ACG/GTA	<hkxhk>	AATTCGCACTTGTCTTCTGTGAACAGTAGGCCACGCCTTTTTTGATTTGATTGGCCAGGTCACTCATTCTGACAGTGATGAGCGCTGTTAGGCCGCTAAGGCAGAGCA
RAD2119	A/C	A/C	<hkxhk>	AATTCAGAACCGCATACTAGTATACTACTTTTGCTACTTTTACAATATCTTTCTATGACAGAAATAGTAGGAGTAATTATGTTCCAAATTCACTAGTCGCCTCAAGAA
RAD2150	C/T	C/T	<hkxhk>	AATTCCTCTCTTGCACAGCTGTAGGAAAAAATGCTGATCAGTGATCTTAGCAAAGCTTCAAGTTGATACATAGTAGGGTTGGGCGATGTCTACCAAATTGGCATCAGA
RAD2151	A/G	A/G	<hkxhk>	AATTCAAACTTCATTTGCTTTTTCAGAGGTCAGTCACCTTTAAGCCCCATTCACACCAAGAATGATAACTATAAAGATAACTATAACAATATTAGCATCCACACCAGC
RAD2152	A/G	A	<lmxll>	AATTCATAGTATTCTTAAAACAGTAGTCGAAAAGTACCTGGATGACCTACTATTTCTGACGAGATTCTGAAGTGTGCATCCAGTGGACACTTTACTAGCTCATTAGGC
RAD2168	A/T	A/T	<hkxhk>	AATTCACTTAAAAAGGCTAGCATCTATTCTATGTAGCTGCTGTAGTTTGTCCGGCAAAGAGGCTCAGAAAAACATGATGCTGTGAAAAATGTTGTGCTGTTTAAAATT
RAD2592	C	A/C	<nnxnp>	AATTCCCTGTAATTTATTTAGTCTTTCTGTTCCATTATGTGGCACATATAAGAGTTTGGGAGTTCAATCAATGCATAAAAACCCCTGGCGATAAAGGAACTATTGAAA
RAD2595	A/G	A/G	<hkxhk>	AATTCTATCTCGCCAGAGTCGCCAGATGTATCTGCATGCAGTAATATTAGGACATTTGTGTATGATATATTTTTGCTTTTCAATCCAGAAGAGAGATCGCGCTCACGC
RAD2687	T	A/T	<nnxnp>	AATTCAATTCAATTAAATTCACATTTATTTGTATAGCGCTTTTGACGATACATATAATTTAAAAGCAGCTTTACAGAGAATGCATGTCAACATTACAATTTAAAGAAT
RAD2693	A/G	A/G	<hkxhk>	AATTCAGCTTGGTTCACATATTGCAAGGAAAGATTTATTCATGAATCTAGAGTGATCCGATTGCCACGGTTCTTGTGGGAACGACTCACAAATTTTGCCAAATTCGAT
RAD2716	AC/CA	CA	<lmxll>	AATTCTCATTCCAGTAATGTGTCCAGATATCTTTATTTTGAGTGTTTGTAATTCTCACTAGTCTCAGTAATGATTCTGAATATTCATATTAATTTAATACAATGTTGA
RAD2734	CC	CC/TA	<nnxnp>	AATTCTCCCATTCATGTCCTTCACATTATGTTAAAATGTGCGCACAAAATCAAATTTATTTATGTTAATATCAATCAGTGTGTGTAAAAATACAATCTCCTTATTGTC
RAD2781	C/T	C	<lmxll>	AATTCTTTGTATCAAATGTTTTGAGTGAGGGAAAAATGACAGAGTGTATATTTAACAGAACAGTCTGTTTCTTTGTAATGGACTTTGTCCTGACCTAATGGTTTTCTA
RAD2804	C/T	C/T	<hkxhk>	AATTCACAGATGTACTGCTCTATACTGAAAGAGAAGATGCTACCTTCACTCCATGCCCTTGGTCGTCGTGCAATTTTCCAACATGACAATGATCCTAAACATACATCT
RAD2805	A/G	A	<lmxll>	AATTCAACACTGAAAACAAAGTGTGCAACACCTGGCTATACAGGTACTGTTTTGTGATTTAAACATGGATCAGTTATAAATTATATTGAGTACTGATACATCACAACC
RAD2811	C/T	C/T	<hkxhk>	AATTCCCACAGTCTTGGAAAACGTGTTTTTAAAGAAGGTTTAATCTTAAAGGTGTGATTTCTAGACCTGGAAAAGTCATGTGCATTAATAAAACAAGTCATGGAAATT
RAD2987	T	A/T	<nnxnp>	AATTCAACGCACAACATTTCTCATCACATTCAGTTTTGAATTACATTAATTATGCAAATAATAGCATATTTTCAATTAAAAATGGTGACATTTTATAAAGTTTATCGC
RAD3157	GT/TC	GT/TC	<hkxhk>	AATTCCTGGTATGGGCACTTCTCCCGGAAGGGTGCTCGCGCAAACGTCGACCAGAGCGAGAGCGCGTTCTGGTTTACGGAAGTCGTCGGCAGCGCTGCACAGGTCACA
RAD3183	A/G	G	<lmxll>	AATTCAACGCCCGTTATCAATTATTCCTTACATAAAAGTGCCTTTTAAACAAACAAACAAATTGATCCTTCGCAAAGACCCGCCCCTCTTAGTTACTGTTGCTTTGTT
RAD3185	CGC	CGC/TAT	<nnxnp>	AATTCTAACAGAGGAGAAGAAGAAGAGAGCTAGTTCAAGATGAGCATTTCTGGTTAAAACTTATAATTTTCAATTTTTTTCAGAAAATGAGCGATGGTTTCACTAGAT
RAD3191	T	A/T	<nnxnp>	AATTCAAACCTTTTTTCTACTGTTCTTTTATTGAAAAATGGTTTATTAAATATTTTTCAAAAATTATCGATACCGAACAATATGAAACATTACATAGTGATACATTTT
RAD3196	C	C/T	<nnxnp>	AATTCACTTGTATGCACTCTGCACTGTAAGAAAAAAATCAGTAGTCAAAAGAATAATGTCTTAGCAGAAAATGATCAGTACCTTTTCCGGTAAATTTACAGCTATTTC
RAD3198	AT/GA	AT/GA	<hkxhk>	AATTCATTCATCCAAGCCCTCCTTCACTCTGGCACCGACAACCTTTTCATAGTCCCTGTAATAATTGTCTGAAGTACCTGCTTTTTAGCATGTTTGCACTGCAGGAAC
RAD3210	A/G	A	<lmxll>	AATTCAGTCATGGCCAAATGGATTTTGAAAATTTTCTCCTTTTATAATCTCTATAGACATCTTTACTTGTCGCTGGCCCACAAAAACATCGTTTATTTGTCATATATT
RAD3262	C	C/T	<nnxnp>	AATTCAATGCTTTGGAGGAGTGTCCAAATACTTCTGGCAATATAGTAGTTCATTGATATTTTAATGATTTTGCAATTGTAAAATAATATAATAATACAAATACGTACA
RAD3586	G	C/G	<nnxnp>	AATTCGGGCTGTAGAAATGATGGCAAACTTTTTACTTTATTACATGAAATCAAAATTGTGAAATTATTGTCTGAAATAAAATCATAATTTGAAGCCGAAGCATCTTCA
RAD3637	A/G	G	<lmxll>	AATTCAAGAACAGTTTTCAACGCATAAGTTTCAGTGATGTTTACATAGCAAATGATCATGTGACATGTTTTATCTAAAATATAAATAACCAAATGTGACTTTTTTCCA
RAD3673	A/G	A	<lmxll>	AATTCCTTACTTTGTAAATGATTGAGTAAATTTCAGTGGAAGATTTTCACCGTGACAGCTGTCATCTGATTAATAGAGCAGTGTTTCCTAACAAAACCAGCTTTGTTG
RAD3717	G/T	G/T	<hkxhk>	AATTCTGTCAGCAATTTAAAGCAACAAGATTTTAAAATTGTTTTTAATGAGAGGTTGCGATTTGAATGACATATGAAGTTAATGCTACTTTAAAAGGATAGTTCACTC
RAD3840	C/T	T	<lmxll>	AATTCAAACCATTGACATTCCATGATAACACATTAAAATCCCTCATCCTGGAATAGTCACAATATAAACAAACGAAAGGATAAGGTAACCATGGCGACCATACACATC
RAD3845	C/T	T	<lmxll>	AATTCAAATGCATGTTGCTAATTTGCGGTAATGCGTACAGGACCCCATGGAGCACAAGATCTGCCTGTTTGAGCTGTCTGACTTCAAGGGCAACAAGATGGAGATCCA
RAD3853	CAG/GTT	CAG	<lmxll>	AATTCACAGTTAAAGGTCCCGTTCTTCGTGATCCCATGTTTCAAACTTTAGTTAGTGTGTAATGTTGTTGTTAGAGTATAAATAAAATCTGTAAAATTTTAAAGCTCA
RAD3861	A	A/G	<nnxnp>	AATTCATGATGTTACTTCAAACTAAATGATGATGGCGCTTAAAATGACGGTAATTACCTGTCAATTGGACATAATTGACAATAACAACAGTAGTGAGTGCACAGATGA
RAD4171	AA/GT	AA/GT	<hkxhk>	AATTCATAGATTAAAAGGTGTGGGAACCCTGTATTTTACAAAATTATTTAAAATGCAAAGACGAACGGACAGACGAATATTTGTGGATTGATTGCGTTTCATAGTAGC
RAD4178	AGC/GAA	AGC/GAA	<hkxhk>	AATTCTGAGTAAAGCAGGTGTAGCAGGTAGATCAGATCAAACTGAAAGCAGAAACTTACTGCAGCTTCACATCGGCAAGGAAAGAAGCTGAACAAATCAGCATTAACC
RAD4181	GA/TG	GA	<lmxll>	AATTCTCTAAGAAACGTGGTTAAATAGGTTCAGATATGATTCTGTCACGTATATGGTGGTACTTAGAATTTGCGTGACACCGGTAATCCAATATAACACTTTAATAAC
RAD4349	G/T	G/T	<hkxhk>	AATTCCTCAGCTTTCTTTCTCACGCATGGTTAAAACACAAGGCGACAATTACTTCCTCAATTAAATCACTTCCGAAAGGCAAACACTCCCGAAAAATACTCTCCTCTC
RAD4380	G	A/G	<nnxnp>	AATTCTACAAAATCAGACATTTATCAGACGCTTTTAGGCTTTGTTGTGCAACGAATCCTCCGCCATGGTCTCGTCAGTCATCTCGTCACTTGCTCTCGTCACATGACC
RAD4569	AT/TA	TA	<lmxll>	AATTCCAATAAAACATACCCCTTGGAGCAATGGAGTTACTCTTTTGCAAATGTCGGCGAATATGCTTATTGTTACATTTTTTATCAGACAGTTCTACACCATCCAACA
RAD4573	T	G/T	<nnxnp>	AATTCAAACAATATGAGAATTACAATTGTGGCTTTCTGTCAGATGGTACAGACCTCAAAGGGCATTTCAAAAAGAGTGTTCTTGTTGCCAATTGTTTTTATCATGCTG
RAD4579	A/G	A	<lmxll>	AATTCCCCTCTGAACCAGTCAAGTTACATTTTATTTGTACGGTACCTGTTTCAAAGCAGCTCTACAGAAAGTCATACTGTTGTGTCTATAATGCTTTAATGCTTTAAC
RAD4583	A	A/G	<nnxnp>	AATTCATTTTTAACAACTATGGATACAAATGCAAATTACCTTTAAAATGCTGATTAATAGTTGGCCATTTAAAATTAAATAGCTATAATAAAAAAACACAGTTAAAAA
RAD4993	G/T	G/T	<hkxhk>	AATTCATGTGGAGCAGGGAATGTATCTGCCTGGAGCGAGGTGTGGGCTTTTTGAAAGTTTGTGTTTTCTTTCGCTCCATGATTCCTCACTAGTGAGGAAATGAAAGAT
RAD5013	C/T	C/T	<hkxhk>	AATTCTTTTTCGATGCTTATTGTTGTTTAATATAGCACTATATATCAGTTGTTTTTAAACCGCAATGCTTGAAAACGCATGCAAATGATAAGCTTTTGTGACAGCGCA
RAD5375	A/C	A/C	<hkxhk>	AATTCAGCATTTAGCTGATCCTGATAAGCGCTCACTGTCACAGTTGTAAACATGACAGCTTTCTTCTTCCATAAGGGGGTTTGGCATCATGATGGCTGTCTCCATAAT
RAD5387	C/T	C	<lmxll>	AATTCTTCTGGCGACTGCACTTAGATACACTTGAGTCAGCCGCTGGAGACACTCGAGTTTCCCCCTGTTGGGAAGCAATCTATTAGAACAGTGATTCCTATCAAGAGG
RAD5400	A/G	G	<lmxll>	AATTCCCTGACAGAGGTATGATGACGGAGCTCGACACGAGAAATGACCTGTGCTCTGAACGGAGTCGAGAGCACTTTAGGGACATAGCCATGCCTGGGTTTTAGAACG
RAD5405	T	C/T	<nnxnp>	AATTCACTGTGCACATAGATCAATACAACTTTCATTGCATGCAAGTGTGAATATGAAAATACAATGTCTTGATATTTGTTACCGTTCAGTAAATGCACTCCAAAGCAC
RAD5414	C/T	C/T	<hkxhk>	AATTCGTTGAATAATAGAAAGTTCAAAAGAACAGTATGTATTTAAAAGAGAAATTGTTCGTAACATTACAAATGTCTTTACTGTCACTTTTGATCTTAATGCAGCCTT
RAD5440	T	A/T	<nnxnp>	AATTCCGTTTACAATGTTGATCTGGTTACTGTGAAAACAGTGTCATGCGCTGCCGCTTCAGCCATCATATGGTAGAAAATGTCCAAATAAAAAAAATGTGTTCAACAA
RAD5496	G/T	T	<lmxll>	AATTCATAGAGTGAAGAAAAAAATCTGCTTTTGTACAAATAATGTTGGGGAAGGAAATTGCTTAGTTTCCTCTTTAGTCATTCACTCACCGTGAATCATGAGCAGGAA
RAD5500	TC	CA/TC	<nnxnp>	AATTCGCCACAGTATTATTGCTGCGAGATCTAGAGAGAAGTATTCAAACTCAGCGTAAAATTCTCTGTTAAACCACGGTTATCAGATCAAACAGTACTCAGGTGGAAA
RAD5501	G/T	G/T	<hkxhk>	AATTCTTACTTAATTGCACAGAATATAAAGACCCTCAAGATGATTTCCCTTTTTTAATATCTTATTTTCAAATTTGGAGGGAAATCTGCTTCATGCTGGACTCTCTGA
RAD5505	GT/TC	GT/TC	<hkxhk>	AATTCAGTTCTTTTGAACTTCCTATTCATCAAAGAATCCTGAAGAATAGTATTAGTCTCCACAAAAATATGAAGCAGTATTTATAATAAGAAGAACTATTATTAATAA
RAD5535	A	A/T	<nnxnp>	AATTCTTGTTAAATTTGACATTTGTAGTCTAAAATGTATCTTTGCTCCAGAGACATTCAGTGGGGTCTACTCATTTTTGCATCACCCTAATTTGAGTTATATTATTAA
RAD5594	CG/GC	CG/GC	<hkxhk>	AATTCAATGGTACTTACGACCATGCTTCACCAACAATGCTCAGTTCAGTTCGCATACAATGTTGTCAATGCAGGCAGATCAAAACATTGTTGAATATCCAGTGTCCCG
RAD5608	A/C	C	<lmxll>	AATTCTAATAGAGAAGAAGAAGAGAGCTAGTTCAAGATTAGCATTTATGGTTAAAACATATATAATTTTCAATTTTTTTCAGTTTTTTTTCCCCCAATTTTTTTAAGT
RAD5610	G/T	G	<lmxll>	AATTCAGGAGATGTAGGAGATTTAGAGAACGCTGGAGAATGGTCCTCAGGAAGCTCAGGGAGTACAGGAGATTCATTAAAAACAGGGAAACCAGGGGAATAGGAAATC
RAD5620	G	G/T	<nnxnp>	AATTCTCTACCTGAAACGCAGGATTGATCCAACTGTCAGCAAGCACTTATTTCGTTCTGCTGTGCACACAAATTGTTAATGGTCGTCCACTCCGAACGTCAGAGAAAA
RAD5658	A/G	A/G	<hkxhk>	AATTCAGACTCATTATTTGCCCAATTATGTTTTTTTTTAAGACTAGAGGCAAAGGAGAAACATGCAAGTGTTGAAGGAAAGAGAAACGTACCAACAGAGACTGGTCGA
RAD5661	A	A/C	<nnxnp>	AATTCAAAACCCGTAAGCCCTTCGTTCATCTTCGGAACACAAATTAAGATATTTTTGATGAAATGCACTGTGTTTACTACATCAACAACATAAGGAGACTGACAGGGA
RAD5678	G/T	G	<lmxll>	AATTCTATATAATTAATTAAAAAACAAATGAAGAGTTCAGATGCAAAAGCCTCTAAGTGCCATCTGAAATTTTCTTCTAAAATTAGCATTTTTATCAAGCTTGTTTGT
RAD5783	A/T	A	<lmxll>	AATTCTCTGACTCCTTCAAATGGGGCTTCCAAATGAGTCCTTTGTTTCCTTGAAATGAAGGATACAACAGATGGATCCTTCGCGGCCTTGCCTACCCCATAATTCATT
RAD5916	C/T	C/T	<hkxhk>	AATTCCCGTCTGTCTTCATCAATCTTCATCTAGTTCTTCATCCAATCTTAATCTTTATCCAGTTCTGCTATTTCATTGAGACTCTCCTGATATAACTGTTTCCTTTCT
RAD5925	A/T	A/T	<hkxhk>	AATTCAAATGTGTCTCTAATGCCCTTGTGCTCGGATGGACGCGTGTGGGTGAGATTTTTGTACGCTGAGTATGTTATGCGTTTCAGAGAGCAATGTCTTGTGGTATCT
RAD5944	G/T	T	<lmxll>	AATTCATTCAAACAATCAGTCCAAAACAGCGCTGACGTAAAGAAAACCAGGCTTATTGCATCTGAAATGGCAGAGATAACTGAGACTCGCAGACAGTTTTCAGTCAGT
RAD5949	C/T	C/T	<hkxhk>	AATTCACTATGGTACTATATTCCAACAATAATCACAATATACAATACCAGATTTATTAAACTAGATTAGGAAGAAATCTAGAGAAGAGAAAAAAATGCAAAGAAGAAA
RAD5969	C/T	C/T	<hkxhk>	AATTCACTAAATTCGCAAAGTGCAAGTCAGTCAACTATTAAAATCAAACTCAGATGTTAAAGTATTTACTTCCTCAGTAATCTCTAAAACTCTAGTAACTGCTGAGCA
RAD5972	C/T	C/T	<hkxhk>	AATTCATTCCTGGCTTTTTGCAGCGATAATTCAGGTAAGCTGTCTTGATTCCAGCTATCCACTTATTATTATTATTTTCCAGCCTTTCTTTGTTTTGACCTGATTCTC
RAD6169	A/T	A/T	<hkxhk>	AATTCATTGTGAAATTTTGAAGTAGAAAATCTGATAGTATTTTTCTTACCTACTTCAATAATCTTTGTTTTATTTTTTAAATTTACAGTACATGAGGGTGTGTAAAAG
RAD6176	A/G	A/G	<hkxhk>	AATTCACAAGTCTGTCTCAAAATGAGCCAAGAATGGGAGATTGTTGAAGCTTGAGTGCATGTGCACCTGATGGCACAAAGTGTACTTATCGCTAGGACAATACTTTCT
RAD6217	A/T	A	<lmxll>	AATTCCTACGAAGTAGCCACCTCGTAAAATACATACGAATTGGTCGTGACATAGCGTTGTTGAGAAAGGGTTATTATAGTCAACTAAAACCATTTAAAATATATATCT
RAD6226	C/T	C/T	<hkxhk>	AATTCGCACTCGTCTTCTGTGAACAGTAAGCCCCGCCTCCTTTGATTTGATTGGTCAGCTCACTCATTCTGACAGTGATGAGCGCTGTTAGACCGCAGAGGCAGACCA
RAD6232	AT	AT/GC	<nnxnp>	AATTCCAAATTGGTCCCCTGTGCTCCACCGCGCTGCCCCACTGTGTGTACGTCTGTGGTTTCTCTGGTTCCACTTGTACAGTCTCTGGGGGCATGGCTAGTGCTCCCC
RAD6234	C/T	C/T	<hkxhk>	AATTCCCAGAAGTGTATATAAACCCTGCAGATCAGCAGCTTTTTATAATTGCTTGGTTTGATCGAGTAGTTTGACAACTAATAGTGAGTTTGAAGTGGGATTAGGAGG
RAD6245	AGA/TAT	AGA/TAT	<hkxhk>	AATTCAGAAGCTGAATGAGTGTGTTTTTTGGGTAGGCTTTATAGTTCCTGGTCAGTGGCGTCACCCGCCTATGACGTTCCATCTCCCTATTGGACTGATTTCATACAC
RAD6264	A/C	A/C	<hkxhk>	AATTCTCCAGAGAGGGGCCGACGCCATCAGCGTGAGCTCTGTTGTTGGGCCAGTACAGCACAAATATTAGGACTTGTTCTTCTTCCTCCCTGACTTAGAACAATGGCT
RAD6270	C/T	T	<lmxll>	AATTCCTGCATCTGACCAGAAGATGGTGCCCGCTGCTGAATCATCCATTAGGCTTATCTATTTTCCAAACTCCTGGTCCAATGTGGACACAGCGTAATACCACACAGG
RAD6275	C/T	C	<lmxll>	AATTCTCGTAGTGAAACAAAACCACCATTATTGGAATGTCATAATGGAACAAAACAGACCGTCACTGAAGTCAGTTTTATTCCTTTATGAGATCTCAGTGACTGTCAG
RAD6330	G/T	T	<lmxll>	AATTCTCATTTGTGGGTGAACTTTAAACTTTTATATTGAATAGAGCGGGAGAGATGAAAAATAACCAAGTGACAGAAAGAGACTTAGAGGGAAGGCAAAAAGGGTAGA
RAD6331	A/T	A	<lmxll>	AATTCAAACTTGGACTGTGTTAAAAAGCTGTTTTTTGACATTTTTTAAATAGATCCGCAATGCAAAGTCATAATGATGGAGGAGTGCTTATAGTACTGTGCTGTTGTT
RAD6335	A/G	G	<lmxll>	AATTCGGTGCCATATGCAAAGAAAATATCTGTCCTTCAACAGCAACTCTGTGATCCTGCAGCGACAGGAATCATAATGATCACATCATCATCAGTGTTCATGTCTGTA
RAD6404	A/C	A/C	<hkxhk>	AATTCTAATGTAGCTTTTATTGAAATTAACAGGCCTCATGCCTTTTCTGAGAAAAAGTAGTATTTGTCTTTGTCCCTGCACTTTCCCTGCAAATTTTTTTTTTTTTTT
RAD6408	GGC/TCT	GGC	<lmxll>	AATTCATTACAAACAGATTTCCAGGCATTTCTTCTTTTTTTCAGAGCTGACGTATTTTGCTTGCTTTAAAATAAATGTCTCTTGTTTAGTTAAGTTTTTATATTGGAG
RAD6426	G/T	T	<lmxll>	AATTCGGGCAGTGATACGGCTTCTCTCCATTGTGGATCCTCTCATGTGAATTTAGAGATCCTAAATGACTGAATCTCTTGTCACAGAGTGAACACTTGTAAGGTTTTT
RAD6429	AT/GC	GC	<lmxll>	AATTCAGTATTATTCTGGGGGCCGGATGGAAATCTCTGGCGGGCCGGATTTGGCCCGCAGGCTGCCAGTTGACGTTGCATGATATAGGGTATATGGAACGATTAAGAC
RAD6431	A/G	A/G	<hkxhk>	AATTCAAGAAATTCGTCTGTTTCTGAACAGAGATGATGGATAATGGTTGTGCTGAAAAACTAGATCATCAGAAGCTCTTGGCGGAGATGAACGTTTGACGATGTCTGC
RAD6488	A/G	G	<lmxll>	AATTCCCGGTGGGCCGGTCAGTTTATTTGGCTTACTCATATTGTAATAATAGTAGGCAAATAATAAAATTTGGCCTATCACTTATGTTATGTTGCTTGCTATGCTATT
RAD6491	AT/GA	AT/GA	<hkxhk>	AATTCAGACATACATGTTTTTCTCCTACTATATGATAGGGAAGTGTGCAATTTTGGATGCAGACTTTGATAACAGATATTGATAAATTACTCTATACTTATTACACAT
RAD6497	A/G	A/G	<hkxhk>	AATTCATAATCCCTCACTCCCAATTCAATATTTATATTTTCTTCCTATATTTCGAGCATCGTGAACAGTGAGCTGCTCTGCAGCGTCTCTGGCCTCTTGTTATCAGCC
RAD6632	AA	AA/CG	<nnxnp>	AATTCCAGATAAAAAAGTATTTCCAGATATGTAACACATAAGGTTTAAGATGTCTGAGCTTAAAAGGTTTAGCAATTTGTTTCTAATAAGAGTGAAAAACATTTACAT
RAD6645	A/T	A/T	<hkxhk>	AATTCTCCCTGGAGAAACAAGGTTAGGAAATTTAGCAGAAGAGAAGGGATGTCAGAGCCAAAAAAATGATGCTACTATGGAAACTATAATCACACACCGACGAGTGAT
RAD6650	TC	CA/TC	<nnxnp>	AATTCCAAATGCTTCTAGGTTGGTGATGACATTCATTTCCAAATCCGAGGCAATGGACTTACATCACAGCAGCATACTTAAAAGTGGCTGAAACAAACTCGTACCTTG
RAD6672	A/G	A	<lmxll>	AATTCCTTGTTTAAAGAACTACTATCATGTATTAATCTGTATATATAGAAAGACTCATAGTTCCCATCAGACAAATCTATAATTGCGAATGTGACATTGCTCAATTTC
RAD6756	CC	CC/TG	<nnxnp>	AATTCTGTTCTCCTTTTTGGGTCGTCCTTCTGATAATCATTGCTCTTCTCCCCCGAAACCAGGTTCAACCCTTTGGGGCATAATATTTGTGAAATATATATACAAATC
RAD6835	AG/GA	AG/GA	<hkxhk>	AATTCTGGCCAGTTGATAATACTTATCAAAATCAACTGCAGGCGGTAGATCCTTATCTCTGGAACAGTCTTTCTAGCTTTGTTTGAGAAGCAGACAAAGCCATGTCAG
RAD6838	C/T	C/T	<hkxhk>	AATTCGTAAGGAGCTCCTCGAAATGCAAAGATCCCAGGGAGGCTTAGCTCTGCCTAATTTTATGGGTTAGGGCTGCAAATCTTCAAAAAAATTGTTTGTTAGTATAAT
RAD6841	A/T	A	<lmxll>	AATTCACAACAGCAATGAAGGAAGACTGCATATGTAACTAGATTGAACCATTTGTAGAAAAACTTTGATGTTGGCTTGACATAGCCGTATGAAAGTTTGAAAGTTTTA
RAD6849	A/G	A	<lmxll>	AATTCAACAGAAAACGTCTTTATGATTTAAACTAGTTTAAAGCCAGATGAAACAGCACTGACAAACACGAGAAAAACACTGTTCCGTGAAAGATCCAGTTAGAAGCTT
RAD6861	A/G	G	<lmxll>	AATTCAAAACAGAAAGTTGAACAGTCAGATATACTGGTCACTTCAGCAGAATCATGACCATATATTCTGAATCACGATAGCACAGGATCTAGATCTCTGTCGTTATAT
RAD6887	C/T	C/T	<hkxhk>	AATTCACTGTTTAAGGACTAATTTACATAAACCCTGCCCTCGAGAACATGCAACAAAGGGGATGAGGCCATTTTAGGCTGGTTTAGAAAGTAGGAAGAGTTGATGTAG
RAD6918	A/C	A/C	<hkxhk>	AATTCCCAAACCTACCCCAACCAACACTTTTTTGATTACCTCAACCCTAACTTTATTGTAAATGAGAAAGAAAGCATTGGGTGGTGTTAGTTCTGTAATAAATTGGGG
RAD6937	A/G	G	<lmxll>	AATTCACAGCGCTGATTGACTCCGGTTCTGCATTGAATTTAATTCACCAAGGTCTCATAACGACATTCAACATCCCCATACAACCCTGCAATCCTCCTCTCACAGTTA
RAD6945	A/C	A/C	<hkxhk>	AATTCAATGTTAGATCACTTCCTGTCTCCTGAGATGTCTTTATCTGATCGATGTTTGAAGGCAGCATAGATGTATCCTTTGATATCAATCCTGTACGTTTCATTCTCT
RAD6949	AT/GA	AT	<lmxll>	AATTCATTTGCTATACATTTGCAGATGACTGGATTTTCTTACCTGTGCTTTGGGTCTGGCCCCTGAGGAAACCTGAAGGTAACACGATGATATTAATGATATACAAAT
RAD6950	C	C/T	<nnxnp>	AATTCATGCTTCGAGATGAGTGCTCCTGGAAGACGTTCTTACCAGGTTCAACACACACAAAAATGCAGTCACATTGCCCATTACTGTATCTGTGTTCAATTATCTTGC
RAD7183	C/T	C/T	<hkxhk>	AATTCATACAATGTGAATCATACAAAAACGTATGATTTCTAGAAAAAAGTAAGCATGAAGGTCCACCTTAGTCACTGGAGCGTAAACAGATCGTACGAAAACATACAA
RAD7190	CA/GT	CA/GT	<hkxhk>	AATTCAATAGGGTGTCCTAACTTTTTCACATGACTGTATGTTTATATGGTTCATAAAACTTACAAACATAAGGTGCAATGACAGTATATACATATATTGTATTACAGT
RAD7224	A/G	A/G	<hkxhk>	AATTCATTGTATGACAAAAATTATTACTTTTTTTAATGATCAAAATCATTATATTTAGCTGCGCACCACATCTTGAATGTTGCTGATTAATTTTTTAATTTTTTTAAA
RAD7277	A/G	A	<lmxll>	AATTCTGTAATTATGTTAATTTGATTACGCTCATAATTAGAGTAACCATAATTGCAGTAAAATATGGAAAGTACTGCAGTTTAACCATAATTGCACTATACCGCCATG
RAD7283	C/T	C/T	<hkxhk>	AATTCCTCTGATGAATCCTAAATTACATTCTAGATGACTACTGTGCAGATGGCACATTGACAAGGACACTTCATTTCCACAGAAATCCCATAAGCACAGAATATAACT
RAD7322	G	C/G	<nnxnp>	AATTCCCACACGACTGTGTAATTTAATACACAAACTTGAAACAGAAGATGTCACCCTTTCCTCATTCCCTGCACTGTTGGGCATTTTTTCCAACATGACAATGAGGAT
RAD7340	G	A/G	<nnxnp>	AATTCCATATATATATATGAGACCAGAGTATAGATTAAATATGGGCCTTGGAAAAGGCTAGCTGACTTTATTGTGCTTTGACTACAGTGGGTAGTTTCAGTGTGGACA
RAD7341	A/T	A	<lmxll>	AATTCTCTGCTCTTAACGACACAGATGGTAAGGTATGCACTTGCGTGCTCAAGTATGTAACCCCAGGCTCAAATGCTGCGTGCTGATATCACCACTAACACTATGTTT
RAD7349	A/G	A	<lmxll>	AATTCTGCTGGGACGGAGGAAGAGAGTATCCCGATAACATTCTTGTCCAGTCAAAGGTGGCTTCTGTTTGTCCAGGGATTATCCCAGAAGCAGGCACGGTCCGAAGAG
RAD7358	A/T	T	<lmxll>	AATTCATTGCGCGCCGGTGACGACAGAAAAATTTATTACACTTTTAAATGTAAGTATTGGGTTTCAACCTACTCGAATATCTAATGATACAAATGTAAAAAAAAATTT
RAD7556	AG/GT	AG	<lmxll>	AATTCTCTTCCTCAGCATATTCGTAACCTCTCATCATTACAGGATTTCAAAGCCCACCTGATAACATATATTTTCACTTTATGTTTTTCTAATTTTCCTGTCTCCTGA
RAD7559	A/G	A/G	<hkxhk>	AATTCCAGAGGAAACAAAAAGAGAGAAAGGAGAAGGCAAATCAACCAAGCGAGAACAGAGGAAGGGGAAAAAATTGGTTTGGAGGTGAGATTGCGTAGAGGAAATGGA
RAD7577	G/T	T	<lmxll>	AATTCCCTGATGTTGACCTGCAGGGTAAAGCTTTACCAGAGGGCATTGAGCTGGAACATCTCAAGAGCTTTCAGCTGCTATACAGAGAACACTGCGAAGTGAGTCGTC
RAD7669	C/G	C	<lmxll>	AATTCTTTCTCTCATTTTAGTTCAGTAGTGGCCACCCTGTACTAATTCATTCCCTTGTTTTAACTTAGTTAAATCGTGGTCATGATTTACCTAAAATGAGGGAATGGA
RAD7679	A/C	A/C	<hkxhk>	AATTCATTAAAGGTGCCCTAGAATCAAAAATTGAATTTATATTGGCATAGTTAAATAACAAGAGTTCAGTACATGGAAAAGACATACATTGAGTTTCAAACCCCATTG
RAD7695	A/T	A/T	<hkxhk>	AATTCACTGAACTGTTAGGGAATGTAAAAAAGATCTGAAAGGAGACGTTATACAAACTTTATTAGCTTAGCTCATGAATACTAATTAGGTAAAGAATATTAATTAGAT
RAD7698	C/T	T	<lmxll>	AATTCTTTTTCACTGTACTTGCTGTTAAACGGTCAAATACACACAAAATAATGTTAAAATGGCGGTGTTCATGAGTATTCATGTAAACAGTCAGTTGCACTTGAGAAA
RAD7711	C/T	C	<lmxll>	AATTCATTCAGCGAGTGACTCTCACAGTACATTATGGGTATTCTCTAGCCGTCGAGAGTACATCGATTGTACACTCGTTATTGCGGTGCATTGTGGGATTGAATGAGT
RAD7738	A/G	A	<lmxll>	AATTCACTGAGCTCCTGAGAGCAAAATTAAATGTTTTAATGCTGTATTAGGCATGGTCGTACTTTTATCTCCATTTACAAGTATTACTACACTATCACTACAATTCCA
RAD7742	AG/CA	AG/CA	<hkxhk>	AATTCTGAGTGGCTTAAAAACTTGTTTCAAACAAAAACTGTTTCAAAGTTCATCAATTATGGAATGACTTCAATTAAACACAGCTAACAATAATCATTCCCATTAAAG
RAD7749	CCG/TTA	CCG	<lmxll>	AATTCTGGGTTTATACCTTAAACTGCCGCTTCAGTGCATTATAGCCACAGAGCTATGTAACAATGAGCACGATCTCCCGAGACACTACAGTAGGCTACTAATAATTCA
RAD7766	A/G	A	<lmxll>	AATTCTACTGTGATTATGACTACATGCAGGGTGCTTTTATCTAATGACCTCCTTTGGCTTGCAGTTGTGAAGGGCTTTGGTCTGACATTAAACTTGTGTTCGAAGTAA
RAD7767	A/T	A/T	<hkxhk>	AATTCACTTTAAATAAAGTTGCAATTTTGAGATATAAAGTTACATTGTCAGATATAAAGTTGCAACTACTGGAAGCAAAGATGCAATCGTGATATATAAGAGTCACTT
RAD7777	CT/GC	GC	<lmxll>	AATTCCGTCAGTTCAGGTTTCAGAGAATACTAGCCTTCCTGTTTGTGTCATACCTGAGACCTGTCAAAACCAGACCTTGCTTCTTCATGTCTCCCCCGACCCAGGACA
RAD7785	CAG/TTA	CAG	<lmxll>	AATTCAGTGTCAACACAAGTGACTGGGATGCTCCTCTTCCAGAACAAAAGTTGAAGCAATGGGAGGCATGGCGAGAGTCACTCCATGACTTAAGTAAGCTGCATATCC
RAD8032	A/G	A/G	<hkxhk>	AATTCAAGATTCTTTGATTAATAGAAAGTAAAAAACAGCATTTATTTGAAATAGAAATCGTGTGTAAAATTATAAATATCTAGTTCAGTCATGAAACTCTAGATGGCA
RAD8176	CTG/GAC	CTG/GAC	<hkxhk>	AATTCTACTACAACTCAGCATGACACCATTCCGCGCCAGAAAGACATACAGAGTCTGTATGTGTGCCAGTGTCAAGTGGCACGCAATAGTGTTTGTGCATTAATCTGT
RAD8200	G/T	G/T	<hkxhk>	AATTCGACCAATTTGACTTTGGAATTTCAGAATGATCATAGCATCATTTCAGATGCGGTGAGTGCGAAGATTAGTCCAGTTATGAATTAATTATTCTGTCACAGACTA
RAD8226	A	A/G	<nnxnp>	AATTCTTATAAATTCAGCAGCAGTTAATTTCATGTTTTACTGGCACCCTCATGTGGGTTGTTTGAGAACTGCAGGCAAAAATGTTCGATAAGACGGGAGATGATGCAA
RAD8244	C/T	C/T	<hkxhk>	AATTCCTTCTGCTGAACAAAAAAGAAGATATTTTAAAGGTGTCATAGAACGTGTTTTCAAAAGATGTAATATAAGTCTAAGTGTCCCCTGAATGTGTCTGTGAAGTTT
RAD8276	C	C/T	<nnxnp>	AATTCTGGGTAGTGCATGTGTGAATGACGTCAGTAACAAGTGTCTGTATCATGAGAAAAGTGTGTCAAGTTCTGTGTGTGAGAAAAGCATCATTTAGAAATTCATTGT
RAD8277	A/G	A/G	<hkxhk>	AATTCCTTTCAATTACACCAGAGAGGTCGAACATGGTCAGGGATCAAATACATCAACAGAAAGAGAAACAAAAGCCAAAATGCAGACAAGACTGAACTAAGACTGAAC
RAD8280	A/G	A/G	<hkxhk>	AATTCTTAATGATGCAAAATGTAAAGTGAATGTAACTTATTTTACGAACATAGACAAGCATTTAAAATAAGCATTTCATTTATTTACGTTATAAATAATGTAAAGATT
RAD8294	G	A/G	<nnxnp>	AATTCATCCACCATCTTAGAGAATTTTTTCTGCCTATAATGCTTCTATATCTGTGTATGTCTGTAGAGATGCAGAGACGAGTGAACGTGCAGGTGTGAAGATGAGACC
RAD8295	G/T	G/T	<hkxhk>	AATTCAGGGTGATTGGGACACTTTTTTTGCCATTGAGATGACTTGGAAAAAGTGTCCTACTCACCCTGATTTTTTTTAATGGTTAGTTTTATTATTATTTTTGTCATA
RAD8442	A/C	A/C	<hkxhk>	AATTCATAGTGAAAAATCAATGTTGACGTGACAGGGCACAAGAGAACCAAAATGGTTACCTTGATGTCCGGCAAAATACCACAGTTACAACATAAATAGAATTTTTGA
RAD8486	A	A/G	<nnxnp>	AATTCACGTGTGACATCTGCAGTGAGACCAACTGCATCCTCTGCAAAGTAAACACGATGTTTGTTCATGTTTAGTTCATGCCTGGTTTTGAAGTGCATGTTACGGTGA
RAD8497	C/T	C/T	<hkxhk>	AATTCTGAGAGGTTTCTGTCCCTCTATATACAGATACGCAACTGACACTTTGACGCTTCAAAAAGTGATCATTAAAAATAATCTATATAAATCAAGAGGTTTAGTTTA
RAD8498	A/G	G	<lmxll>	AATTCTGTTACATAATGATTGTTCATTATTCATTCACGATCGCTAACATATTCAACCTTATTTTAATGTTGTAAATAATTCAAATCTAAAAAGCTAAATTCTTTCCTA
RAD8505	CG/TA	TA	<lmxll>	AATTCAAGCGTGGCACCGTGATAGGTTGCCACCTGTGCAATAAGTCCATTCATGAAATTTCCTCACTACTAAGCGTTTCCATGGCCGAGCAGCTGCATCCAAACCTTA
RAD8506	A/G	A/G	<hkxhk>	AATTCAAACTTATTTCAACTTGCGCCCAGTCCCTGGGTGTGTGAGAGCAATTAAAATTCCTGATAAGATTTTCAATAAATGACCTCAGGGTTTAAAATAAATGATAAG
RAD8552	A/G	A	<lmxll>	AATTCACAGACCTTGAATAATATTTATTTCAGTTATGACAAATCATTTTAACCAGCATTTCTTGGCATGGGGAATGTGTAACGGAGGCCAGTAAACTCCACTCCCCTG
RAD8593	AT/GA	GA	<lmxll>	AATTCTGAGTTTCTCATTCATAAATAAAACTTTGCTCAGTCAATCAATTCCACTTAAAGGGCACATAAACACAGAAGGAATGTGACTCTCCTCGACCAGGAATGAGAA
RAD8595	T	C/T	<nnxnp>	AATTCGTCTGTGAGCTATCAATGAGGCAAAGGCAAGAACATTAGCATACTTTTTTGTGTTTTTATTTAAAACCGATGGGACCCCAAAAATAAGGGGGGCATGGTTTAA
RAD8601	A/C	C	<lmxll>	AATTCTGAGATTCTCAACTCTCTTGAATGAAAAGCAACCCCACACATGGATGGCCACAAGGATGCTTCACTGTTAGCAAGACTTAGGATTCATTGTAGGACACCTTTT
RAD8612	ATG/GGA	ATG/GGA	<hkxhk>	AATTCAGGTTTTTCCAATCAGACCCATTGCCACAAGTGTATAAAATCAAGCATCTAGCCTTTCAGTCTGCATTTACAAACATTTGTGAAAAAAATGGGTCATTCTGAA
RAD8625	AG/GA	AG/GA	<hkxhk>	AATTCTAAAGCTCCGTCCACTAGGAAGTTGTATGCCCTGAAACGGCAATTGTTAGTATCATGTGTGAGCAATGTCAATTTAACCCAGATAACTGCCCTGTTGGTACAG
RAD8629	A/G	A/G	<hkxhk>	AATTCAGCACCACAACGGCTCCTGCGTCAATATCATAACTTCTGGACTGGGTAAAAAGTGACAGTGACAATCACTGCGTTTTACCCAAGTGTGCGAACAAGTCCTGAA
RAD8638	A/G	G	<lmxll>	AATTCATCAAAAATATCTTAATTTGTGTTATGAAGATGAATGAAGGTCTTACGGGTGTAGAACGACATGAGGGTGAGTAATTAGTGACAGAAATTTCATTTTGGGGTG
RAD8645	A/G	G	<lmxll>	AATTCATTATTATATCTCGTGCACAATTTACTAAAACACGGGAATTAATTATTATATCATATGCACGATTTACTAAAACACGGGAATTAATTATTATATCTCGTGCAC
RAD8682	C	C/G	<nnxnp>	AATTCCAACCAATAGGAAAACTGTATCTAACATTTAAAGTTGGATTTTTCTCCTAAACAAAACAGAAGGAAACAAGACAGTTCTTTTTACTTTAATTCATACTGAAAT
RAD8766	A	A/C	<nnxnp>	AATTCAGTGAAATCAAAATTGACCCTATTTATTTTATTAATATATGTTCCTGGACTTATTATGCACGATTTATCATCGGTGCATGTTATAACAAAGAAAATTGTCTTT
RAD8783	T	C/T	<nnxnp>	AATTCAGGAAAATAAAAATAAATGTTCATTGTTGATATTCAATTTTAACATTTTTCAATTTTGATACTAAACTCAAAATACTTACAGCACAACAGATTACATTAGCCA
RAD8790	A	A/T	<nnxnp>	AATTCCTATGACTGGATTTTGCTTGCAAGATTTCACTGAACAAAGGTAAATGTGACAGCACCTTTCGTGTGAAGAACATTTTATAAATCTAAGGAAACTTCATCCACT
RAD8794	A/G	A/G	<hkxhk>	AATTCAGCCAGTGTGTTTTGGGTGTTTGTTGGCCTGTTGCTGTGTGATTGCTAGGGTGTTAATATGTGATTGCTAAGGTGTTCTGAGTGGTTGTTAGTGTGTTGCTTT
RAD8800	C/T	C	<lmxll>	AATTCCAAATCTTGAATCATCATTATTTTGAAATGCATATGACCGGAAATACATCTAAAACCAGCTCATTGTTCTTTGCTTCACTCTTTTTAAATTGGCAGCGTTATC
RAD8806	G	G/T	<nnxnp>	AATTCACAGTAAAACAAGAGCAGTAAATTACTGTGAGCTCAGCTTCATTTTGCTGTTGATTAACAGTTTTTAGTAAGAAAATGACCCAGCTTGCATTAATTTTACTGT
RAD8815	ATC/GAT	ATC/GAT	<hkxhk>	AATTCTTTTATGGACCAGAGCTTGATGATGCTGGTCTGCAGCTCTTCGCTGAAGACGGTAAAGCTTCTGCTCGGCTTTATATCAAGAAGACCTTCACAGATTGGAAAG
RAD8818	C/T	T	<lmxll>	AATTCAGGTAGTAAATCAGTAAATCCCCAAAAATGGCCCAATTTATCCGAATTAACCTGAAACACAACATGTAATTTTGAGAGGCTGAATTTTCAAAAGTAAAAGAGG
RAD8855	C/T	C	<lmxll>	AATTCTCAAGCGAGGACAGTACTAGTCACGGTACATCTGCCTTAAGGTAAACAGGTATAAAATGCTCAAGTAATGTTGAACAACAAATCTAAATAAAATTGAAATCGC
RAD8881	A/C	A/C	<hkxhk>	AATTCGGCAGAGGTTTCGGCTACATGCAGCCACTGACCATCAAAGTGCTGAATTTAGGCAATGCTCTTATGAAACAGATTGTAAGTATCAAAGCAATTCTTAACCCTC
RAD8912	A/C	A	<lmxll>	AATTCATATGGATTAATTTTACAATCTCTTTTTGAAGCAACAAAGCAGTAGTTGAGTGGACTGTCAATGGAGGGAAAGAAATCTCAGGTTTCATTTAAAATGTCTTCA
RAD8950	A/G	A/G	<hkxhk>	AATTCAAAGGGCCAGCAACCTTGAGATTGTATGGGCCAATGACAAATAACAGTGTCCAAGACAAGGTAAAGAAATATAATCCTTTAAAACACACGTGCCAAGTACTTG
RAD8962	A/G	A/G	<hkxhk>	AATTCCATATTCAAATAAATTAAAGTTTTAACCAATAGAGAAAAACAACCAGAGCAAACAAACGGAGAGAACGAAAGAGTAAAGAATGAGAGAGGGGGAGAGATACAC
RAD8982	C/T	T	<lmxll>	AATTCTTTGTGGAGGACTTTGAAGAACTTCTGGAAGGTTAAAATGTTTCCCCTCTCTAATTGTTTGATTTCAGCTATAGATGTTTGAATACCCTGCACCAGTTTACAG
RAD9031	C/T	C/T	<hkxhk>	AATTCATGCAGGCGGAGCAGGAAGTAGAAACTGAACCCAACTGAATTGAATTAATTTAGCAGAAGTTGATTACAAACTACCAACAGCTGACTCTGAACATGAAGAAAC
RAD9033	GT	AA/GT	<nnxnp>	AATTCAACAGATTAACCATTTCATTTAATCTGGCAAGTACACTTGATAATTCAGCCTAAAATAAGTTGATACAATCTGAGTGGAAAAAATTGATGATTGTAACTTGTC
RAD9040	A/T	T	<lmxll>	AATTCCCAAAAAAGTTCCTTTAGCTAAGGTGCAGAATCAAAAAGATTTTGTACAACCTCACCAAAATAAAGCATATCTGTGGTTGATTTACCATGGTGTTTGAGTTTT
RAD9057	C	C/T	<nnxnp>	AATTCAAAACAAAGCAGTTTGTGATATCCGGTTCGCGAACGAATCATTCGATGTAACCGGATCTTTTTGAACCAGTTCACCAAATCGAACTGAATCGTTTTAAACGGT
RAD9064	A/G	A/G	<hkxhk>	AATTCATCGAACTGAATGATGTTTTTGTTGTGTCATGATAAACCTGCTCTTCCACATACAGCTATGTTATGGCATCAAGGAAGTTGGAACAGCCTATAGAGCAGTGGT
RAD9067	C/T	T	<lmxll>	AATTCTGGCCGAGTATGGGTTCTTCCATGCCTTCCTGACCTCAATATGTAGGCTCACCGGAATTATGGGGTTGTGGTCAGAAAGAAACCGTTCGTCCAGCCTGCCGCG
RAD9076	A/T	T	<lmxll>	AATTCATTCATCTTCCATATGCCCAGACTAATTATCTTTAAATACCCGTCGTCTGTTGTTTTCGTCTGTTGTTTTCCAGCAGAAATGGATGCAACTCCAAGCGCAGGC
RAD9079	A/G	A/G	<hkxhk>	AATTCACTTCTGTCTTTTGCAGGAAATAATGCACTTAAGACCAATAATGAGCCGGCATTCGGACGTAAACAAGGAAGACTGCACTGAGTTCACTACGTATGACAACAG
RAD9128	GC/TT	GC/TT	<hkxhk>	AATTCACAAAAATTATGTTTTGAACAAGATGTTTAGAACTAACTTATAACACTGCTGGAGAAAACACAACACAAATGTGTTTAATTGGACTTCATCTGGCTCAGTTTC
RAD9130	G	G/T	<nnxnp>	AATTCTTTTATTTCTCTGAATATCGTCTTCAAATCCACTTCCATGTCCCCGTCCTCCTCGCTATGATTAGCTAACGTTTCGGCGTCGTTAGCCCCGGAGGCGCCTTCA
RAD9132	C	A/C	<nnxnp>	AATTCTGGTGCTCTTCTGTCATTTTTGACCGCAATTTAAAATTAGCTCATTGGAAATAAATGGGAGACAAATTTCATATCGTGGAAATTGTTGGTACTGCAGCCAAAC
RAD9157	T	G/T	<nnxnp>	AATTCTGTTTTACATTGTTTGAGCCTGTAAGTAGCTATTGATAACTATCCTGTTAAAAAATGGTGTGCAGTCACATTAATTAAACCTGCTACTTTCACCTCAATACCT
RAD9160	AG/GT	AG/GT	<hkxhk>	AATTCCATGACAGTTGAGCTAAAAAATAAAGGTAGCATCTAAAAGTTGTGGTTGGCCATCAATTTGTTTTGACCATTTTATTTTAGTTTTTATTTAATTTCTAGTGAG
RAD9174	A/C	A/C	<hkxhk>	AATTCTTCACGGTCTCAGCCTGCCGTAGCTTGAAGTCCAGCTGATCCTGTGCGTCCTGCAGCTCCAACAGCCTCTCCATGGACAATTCCAGCTGTTGCTGCCAGTCAA
RAD9183	G/T	T	<lmxll>	AATTCTCTTCTGAATGACTCTTCTGGGTTAGATTGTGTCTGATCTCTGCCCTCATATAGGAATTGCCATGACATTGTGCGTTATCTTTTCTCAGGCAATGTCATGTCA
RAD9208	A	A/G	<nnxnp>	AATTCTGTAACACAAACTCCAAACCGCCATCAGCAGGCTGTCAGTGATCCAGTGATGGAGGTTGTTAATTGTTTGTCTCGGATGAGTCCAGTTTTCCATGTAGAAGGA
RAD9219	C/T	C/T	<hkxhk>	AATTCATCTTCCTGTCATTCCAGTGGGGTGTGGCTTATTTAATTCATTAATTAAAAGTGAGCTAGTTCTTCAGTTCTGAATTTTCAAAAAAGTCAGTTTTTGTATGAA
RAD9226	CT	AC/CT	<nnxnp>	AATTCCTCAAGTCATTTACTTTTGCTGATCATAATCCATTACACATATTTCCCTTTTGGGCTAATTAACATCATACAGGTTTGGAACATGAGGGCAAGTAAATGATGA
RAD9264	AT/CC	AT/CC	<hkxhk>	AATTCTGCAGTTAAGCGTTATAATGTAGGCTGACGTCTTCAACAGAAGCAAATACTATCGATTAACAACCTTGTAGCTCACAATAGGTCTGTCTTTACAGGTTTATAA
RAD9282	C/T	C	<lmxll>	AATTCAAACATGCCACAGGGATTAGCTCTTGGCTTGAAGTTTGTCTCTTTGCAGGTTGAACAGAGACTGCCTTTCGCTTTTACTCTATTCTTCGCCTGATTGATTTAT
RAD9299	A/G	A/G	<hkxhk>	AATTCACAACAATTGTGTTTGGTTTCAGATTTTTTTGTAAAAGTATGGAGGTACAAAAGTGGGTCACGGTTCATTGTGTTTAAGGGAATTTAACTAAACCCCATGAGA
RAD9302	A/C	C	<lmxll>	AATTCATGTTCATTCAATATCACATAAACCTGGTAAACAGGGAAAAAAACCCCACTGGAACTGCTTGCGTTAATGTGTCGCATTAAGCTTTGAAAAGACTGAAAAAGT
RAD9308	A/G	G	<lmxll>	AATTCAATGATTTGGAGGGACATCCCAATACTTTTGGGAATATAGTGTATCATTTCATTATTTTGTCATATCGTACAATGTTTTAAACATTTAAATGTAAGTTGCCTT
RAD9311	G/T	G/T	<hkxhk>	AATTCTACACATGTATTCTATAATAGGTGCTTGTGCATTTTTACAGTAATGTACTGTATATCATGAGAATACTGTGCATTACATGAATATGCAGTTAGTGATTTGTGG
RAD9323	C	C/T	<nnxnp>	AATTCTACAGGATGTCCGGGAGATGTGTGTGTTGCGTTCTTTAACGATCCGCCTGGAAACAAATGCTGTGAAGCCAAACCCCCTCATGGAAGAAGAACGCCGTCGTGT
RAD9427	CG/TC	TC	<lmxll>	AATTCATGATATTAAGTTACTGAGTTATTGTGAGATAATGAGATATTGAGTTATGTGTTTATATTGAAATTTGCTCCAATTCAACTGAAATAGACTCCAACTCACTTC
RAD9428	T	A/T	<nnxnp>	AATTCAAACAATGGCAGACAGATTTCTTACCTCCAGCAATAGCTGTTCTTTTCCCTTCAGTCACTGTCACAGATGTTACCGCCACAAATGTGTTCCTGCCTGGTGGAC
RAD9441	A/C	C	<lmxll>	AATTCTCTTTCAGAGGGCCGGGCCATGTTCTAATCTCCTCATAAAGCTGTTCTTACCTTTAAGAGAGAGAGAGATAGATTGAACGCAAAGCAGAAGTAAGCACTCTTT
RAD9450	C/T	C/T	<hkxhk>	AATTCTCCCTGTTGAAACGCAGTCCCTGTTTTCAGCCTTTGTTTTCCTTTGGTGTGTCAAGGAGGTGAGAGTGAAAAAAAAGTGCCATTTTACACTCCACAGGAGACA
RAD9504	A/T	A/T	<hkxhk>	AATTCCTAAATGATATAAATTTACCAAAATTGAATCAAAATCAGAAAGAAGACCACTAACTAGCGACGATTACAAGAAAGCCCTATTCTCCCTTTCAAATAACAAAGC
RAD9542	G/T	G/T	<hkxhk>	AATTCGGCACAACACTGATCCTGATTAATCTTGCAGCTCTACAATACATGTGTCTCATTAATGGAAAAGGAGTCTCTTTTCAGGAGTTTTATCCACATCAAATTTTCT
RAD9573	A/G	G	<lmxll>	AATTCAAATTCATTTTAGCAAATTGGTTCAAGAATCTTCCTGAAAGAAAGAGATGATTCTTTAAATAAAGTTCCTCTTGTACCTACCTACTTTTCACACCTTTTGTGA
RAD9585	GTC/TGT	TGT	<lmxll>	AATTCATGCCTTTTTTATGTTAGTTTGTAATGTCAGTTATAGGTATAATCTTGACTGTATAAATCCTTCACATATTACAATTTTAGTGGCAAGCACATATATCTTTCT
RAD9596	G/T	G	<lmxll>	AATTCTGATTGGACTGAATGAATATGCAAATGTGTCAGTCCAAATTTTGCTGGAAAAACTATTTGTTCATAAAAAAATGTAAAAAAATAAAAAAGAAAAAATGTTCCC
RAD9614	CC/TT	CC	<lmxll>	AATTCAAAGACACCCTGAAAATCAAAGTGAAAAAATGATGCAGCAGGATAGTCCATTTTGCTGAAATTTCATTACAGCAACTCAAAATAGTATTTAGTAGTTTGTATG
RAD9618	C/T	T	<lmxll>	AATTCAGTATACCAATTCAAAAACTACGCAAATGTGTACACCAAGAACATACCTTTATAATACTTAAAGAACTAAACATATCCTTAATAAAAGGCTACAGTGTACACC
RAD9628	AT/TG	TG	<lmxll>	AATTCTTGTGTCTTACATATAGCTTTGAATAGTTAAATACAAAGGTCTAACTAAATCATTGACAAGGCCAGAAATCTCCAAGAGTATGGACCTTGGTGAAATATTGTG
RAD9652	A/G	A/G	<hkxhk>	AATTCACCTTATATAAAATACCATGCTGTTACCATCTAAAACAATCATGTCTTGATATTTCTAATGTGAAATATGATCTTTGGGAACACGTTGTTTTCCATTATTCCT
RAD9678	G/T	G/T	<hkxhk>	AATTCCTTTACAACAATTATTTTGATGATGGATGACATTTGTTGCCATGGTGATGGACTGTTGAACTCACTATTATGGTGATCATGTTGCTGGTAATAAGGATCATTC
RAD9690	T	C/T	<nnxnp>	AATTCGATATAAGACAAGAGGAGTTTAAATATGTTGCACAGCCCTATTTGTTTGAACTGCGAGAGGCGTCTAAGCTTTGGCGCAAGTCGACTTGCGGATTCTGCGTAC
RAD9693	G/T	T	<lmxll>	AATTCTGATTGATTTGATACAATATTATTTAATGTTCTTTGAATCTGAATCATTTTTAGGAAGCTTACTGACATACGGGTCAAAGACGAGACGTCACCATTTTGGTGT
RAD9694	C/T	C/T	<hkxhk>	AATTCCCGCATCTGACCGGAAGATGGGAATCATCTATCCATTTTCCAAACCGCTACAGCATATCATACAGGTATAAATTCCTTTTTAATTGATTATTAAATTGTTTAA
RAD9699	A/C	A/C	<hkxhk>	AATTCTGGGCAGGGTTCAGACAGTCATGTGAAATTCACATTAGGGCCTTAGAAACTACTAACTAGTACAAGCGTTTAAATCTTTCAGACGGGCCCAAAAATATGATCA
RAD9721	AG	AG/GT	<nnxnp>	AATTCAACTAACTTTAAATTACTTTTTCATAAACTTAACAAAAAAATAATAAAAATGTAGGTGTGACGGGGTTGTGATTTTTTGCCCAAATTGGCCACGGCTCTAAAT
RAD9724	AG/GA	AG	<lmxll>	AATTCGATCATTTGAACTTTAGAGCGCCTCCTAACGGTAATAATCAAGTGTGCTACACAAATATTCCTCCGGCTAGGAAACAGTCCGCGCTCCTGGTCGTTCAGACGG
RAD9729	GTT/TCC	GTT	<lmxll>	AATTCTTTAGGCTATGTGCTTGTTTTCGTGAGTAAAATGTGAATGAAAATAAAGGCTATTAGAAAATAGGAAAATTAAAATGATGGGTAATAATAGATTATGACGGAA
RAD9736	A/T	A/T	<hkxhk>	AATTCTTTTGAAATCATTCAATCATTAGTTCTATATGATGTTGCAAGTTGCAAAAATAGATGGAAATTATATAAAATATCTTATATCAAACACTTAATATACAATGTT
RAD9737	C/T	C/T	<hkxhk>	AATTCTTTGATTGGGGTGAAATCCCCCCTGACCCTGGGGTACTCCTTTGAACAGATGTGTTTGAATGAGGCTTTTGAATAGGACGTTCCAATGGAATCTGCCTTTATT
RAD9738	T	G/T	<nnxnp>	AATTCACTGTCTTTATGGTCACTATTGTGACCGGTGGGATTAAGTAGCAAAAAATAATGTGTTCAGACCGCAATGCATCTATGATTACTCTATATCTAAATCTCTGCA
RAD9755	G/T	G	<lmxll>	AATTCATGTCAATGTCAATATATACATTAGAACAAATAGCGAAAGGGCACATAAACTGCCATTCAAGGTACACAAGGCCTATTTTTCATTATGCAAATATATAAACTA
RAD9759	C/T	C/T	<hkxhk>	AATTCAGTCTATGCAGAATATTTTCATACCTGTTACACAATGTTAAAGCGCTAAAGCAAAAGCAAAAGTGTAAGTGCAGGACAGTAGATTGAGGACCCTCTTGTAGTA
RAD9904	CT/GC	CT/GC	<hkxhk>	AATTCTTTCTTCTTTATTTTGTCAAATGTGTTCCCATGTCTCTCAACAGTAGTAACATTTTTACAAGGACTAGCCACAACTGGTCGTCCTCTGTTTCAGTGTCTGATG
RAD9912	TG	CA/TG	<nnxnp>	AATTCTGGGTAAAATCCTCACTTGTGTCTATGTTTATGAACACTGATATGTCTTTGATAATATTTTAAAGTATGCATGAAATGGAAGTTACTTACTGCATTGTGATGT
RAD9917	A/T	T	<lmxll>	AATTCTCTTTCTCATTCTCTTTCACGCAAATTTTTCCTATTTAGTAAATCTGGCCCTTAATGTGTTAAGCGATATAACATGATGAGTTTTCTGTCGATTAATGTATCC
RAD9971	AC	AC/TA	<nnxnp>	AATTCAAAATGGCATTAAAACTCATTACGTTGTAAGTAATTAATTCATAATAAAAATAATAAATTAACTTCATTTCTAGGGAAAGCTGTGTGATGTAAAAATGAAGGC
RAD10015	C/T	C/T	<hkxhk>	AATTCACTGTAAAGTGTGCTTGAGTCCGAGTGTGGTGCTTTGTCTGGATACAGCATTTTGTGGCATTTAGTACCTTAAATTTGAGACCATCTGAAACGCCTCTGGTAT
RAD10033	C/T	C/T	<hkxhk>	AATTCACACATACCTGCCCACTGGGTCTCAGATCGTCTGAACTTGGCCTTTTGTCCATTCCTAGATTTCAACTGTCTGCTTTAGGTGGAAGATCATTTTGTGTTACTC
RAD10088	A/G	A/G	<hkxhk>	AATTCCTCACAGTGTCATGCCACCTTTACCAAAGCGGCCTGCGCTTGAGAAAGCCAACGGTGCCACGAGCATGTTCAGTACTGGCATGCTCCAGTACCAACAGGCTTT
RAD10096	CTG/GGT	CTG/GGT	<hkxhk>	AATTCTTCCAAAGTATATGGTTTCCCCATATGTGCTGTTCATTTTATATATTTATCATGTCATATTGGATGTAATAATATTTAATAATGTTATTAAAGATGGCAGAAA
RAD10151	AG/TA	AG/TA	<hkxhk>	AATTCAACGTTTAACTGGGTGTAATGAGCGATGACAAGTGGATTCTTTTCACCAAATTAAATGGACCACCATTTGCAAACTCACTAACAGTATATCAATAAACATAAG
RAD10153	C	C/T	<nnxnp>	AATTCCGTAATAGAAAGGGTGAGGAAAGACTTGAGGAACCCATAGTGCCGCTGACCACTAAAGCCACCCAGACCCCAATCTAGAATAACCAGAGCAGAACCATTATCA
RAD10163	AT/TA	AT/TA	<hkxhk>	AATTCAAAATGCTAAGTTTCTCTAGAGCACGCAAAACATTTGTGAGAGAAAGCAAAAGCATTAGACAGAATTTTTCTTACCATTTCATATTTTTTCCTCATCACCATA
RAD10218	C/T	C/T	<hkxhk>	AATTCGGGCATACTACTTTTTTCGTATTGTTTTTCGCTTACTATGAATTAAGACATGCTACTTTTTTTGTCGTACTGTTTTTCGCATACTATGAATTTGGACATACTA
RAD10223	GT	AC/GT	<nnxnp>	AATTCTGAAGTGAACTAATCTTTTAATGCAAGTCACACCAGTTCATTTATTAACATTTAGTAATTAATAAGGCCATCTTTAGCAACTTTTCAGCAAATCTGATAACAG
RAD10236	C/T	C/T	<hkxhk>	AATTCATTTCGTTTTAAAACGCATAAGTTTTGCTACTTATGTTGTTTACACTACTCCAGCGTTTTCGAACCTCGATAACGGAGACTTTCGAAAACGCTGCAGACCCCG
RAD10249	C/T	C/T	<hkxhk>	AATTCACAGTCCCAGACAATGTCATTCAGTCGGAGGAACTCTGATGCCCACCCACATTACTGCCAGGCTTGTATGGCAATGTTGCTGGCTGTAAGATCAGGGGGTCGA
RAD10285	C	C/G	<nnxnp>	AATTCACTTGTACATGATAGATGCTACCTCACTAGTTTGAACCATTTCGGCTTGTTTTTAACTCCGTATTGTCACTCTGAAGTAGCTTGATGAGTTGATTCTGTGGGT
RAD10300	C/T	T	<lmxll>	AATTCATATGTTTGTAAGGAACAGATCCAAATCCAGCCCTTTATCCGGCGATCTTCATCTTCATTCTCAGCAGCGACCGTCACAGTCAAGCCCGTGCTCGTTATGATT
RAD10348	CTG/TCA	CTG	<lmxll>	AATTCCTGCCTTGTGGAAGCATAATATGCCACTGTATTGTCATTGTGTTTGTTTTTAACTGTCACGGGACCCTTCATTTACTGTTTAACCCCTTTCTTTCAGGCTGCA
RAD10361	A/G	A	<lmxll>	AATTCGATGGACTCGGGCAGAAATCATGTTCATGGATGAGCTAATATATTAAAGTTTTACTAACGTTATGGTGATATGAATCAGGAGGGGTCAAGAGCCGTGGGAGCA
RAD10373	T	C/T	<nnxnp>	AATTCAATGTAATTTGGATTTGCTATTTTATAACATTTACTGTAATTTAAGTTAGAATTGTCTATTTAATGGTCTTGTTTCAAAATTAATCACATACAAAGTCGAAAT
RAD10375	GA/TG	GA/TG	<hkxhk>	AATTCCTTATTGAATGGAGATGTTTCTTTCTTTTAGGTACAATTATTCGCTGAGTTCAAGTTTCAAAAAGATTCTCGCAGAAAAACAGCTGAAAGCGCACCCTGTTTT
RAD10379	C/T	T	<lmxll>	AATTCCCCCTTGAGTCCGGGGCTTTCCAGTCAGTAGAGTCCGTTCGTTCGTCGATCGATTCACGAAAGCTAACGATCTTTATGGACTGTTCACTAAATAATAGAAGAA
RAD10419	C/T	T	<lmxll>	AATTCAGGTGAGGCAGCTCTCTGGTCCGAAACCGGTGTTTTTTTCATAATGAGTATTAATTTTATATTGTGTATACGTAGCTCCAAAAGTTGGACACTTAGAAGACTG
RAD10421	A/G	A/G	<hkxhk>	AATTCACTTACCCTACCTTCTTAGTAGACTGTCATCACTTCTACTACTGATACTAGGCCTACATAAATTCTTAATAATCTTTGAACTGTGGAAGTAACGTACTAGCCT
RAD10443	A/C	A/C	<hkxhk>	AATTCTTAATTCATTGAAGGGCTTCATACTTGAGTTTAAAAAGTGTAGTTTGTTATAGTCAATCTTTCATCTTGTGTCATGGTCGTTTAAACACTGTGAACTTGCGTG
RAD10474	C/T	C	<lmxll>	AATTCATTTCGCACGTGATTCTCACAGTGCATTATGAGTTGTCTCTAGCCGCTGAGTGTACATCGGTTGTACACTCTTTATTGTGGTGCATTGTGGGATTGAATGAGA
RAD10543	AT/TA	AT/TA	<hkxhk>	AATTCTATGGTTTTACATATCAGGACATAATAAAAAATAATCTGTTACCGGTTGCATAAACTATTTATTTTTATTTTTTCAAGACTGATCATAATTTTTTTGAAGTCA
RAD10558	C/T	C/T	<hkxhk>	AATTCACGGAGACAAGAGCCGTCGCTATTTTCATTTTTAAACACTGTTTACTGTCTGTATAATGCATAAACACAACTTCATTCTTTATAAATCTCTCCAACAGTGTAG
RAD10566	G/T	T	<lmxll>	AATTCTGTTGGCAACTGGAGGGACAGCAGCTTTGTGATAGTGGCTGGTCTGTTGTTTTTTTGATGGTTTGGATTGTCTTGGATGAATGTAGTCTGCCGCTACCTCATC
RAD10593	A/T	T	<lmxll>	AATTCATAGAACACCTGCTTCACCAGAATATCCTGTTACATTGACCTAAAATATTGTATCATTGCAGCATTTCGACTCATTCTAAACTGCAGCAGCATGTGCTGATTT
RAD10599	A/G	A/G	<hkxhk>	AATTCCTCCAGCCTCCAGTCACACGAACTGGACACACTGGCGTCAATGAGTCAGTGGTATCTCCTCTTGCGTTCTCCTCTCCACTTAGACATGCAGGCTCTATTTGCC
RAD10604	T	A/T	<nnxnp>	AATTCATTGCTCCATCTAGAAAAAATCTAAATGGTAAAAAGTAGCGTTCATCTGTGTATGTGTGTGTGTTTATGGGGTAATTCGTTTAATGTGCATGAATGCTGCTGT
RAD10610	T	A/T	<nnxnp>	AATTCTGCACAGAATGCTGTATTTTAAAGCGATATGGAGGATATTAGGAGGATACATGGTTAGAGATTAGAAGGAAATTGAGGCTTTACCAAGTTCAACGGCTCTGGC
RAD10615	G/T	G/T	<hkxhk>	AATTCGGTGATGATACGTTGTAAACAAGTCCCAGTTCGGCTCTGGATTTTCAGATTGCAGGCGGTGAGTAAAGCTGCATCAGATGTCTGTGTTTTGTTGGCAATCGAC
RAD10646	AA/GC	AA/GC	<hkxhk>	AATTCATGACAGCGTTGATAAAGCACAACTCCCCCACACCTTCAGTACTCATACATCCCTATATAAGAGCTTTACTATCACTGAACTTTACTGTGGGAACCAGGCACT
RAD10674	A/C	A/C	<hkxhk>	AATTCTGTCATCACTTAGTTGTCTTTCCAAACCTATACGACTTTCTTTCAGCTCCGTCACACAAAAAGTGAATTTTTGAGCAACATCCTGTCCACGCTTTTCAATGAC
RAD10676	A/T	A/T	<hkxhk>	AATTCTTTTAAAAGTAACATCCATAAGAAGCACAGAAAAATGATTTCACCTTCCTCATAACTCTGTAACTCATAACATATTTTTGTAGTTAGTAACTTAAAGAAATAT
RAD10681	A/G	A	<lmxll>	AATTCGAGTGGATTAGCAGGTAGTTGCTGATCGCGGGTGTTTGATTTAGGAAATGAGATTGTGACTTCAGCCGATGATGAGGCTCAAACCAGCACATCCAATGCAAGC
RAD10716	C	A/C	<nnxnp>	AATTCTGATTGCAGTGCTTGTTTATTTGCTCTTATAAATCACCATGTCAGAGCATTCATGACATCTGTACTTCACAGACATGAAGCAACGTGAATCTCTGCCTTATGT
RAD10737	A/G	A/G	<hkxhk>	AATTCGTTAAAAGAAAATATCTCCCTTTGCATTGAACTTTGAGCGTTGTAACTTTGCAGATGTTGTTTATGCTCTAAAAGCAACATTACACACTAACTAAAATTCAAA
RAD10741	A/G	A/G	<hkxhk>	AATTCTGAAATATGTTGTGCTAACGGTAAGTGAGTGGATAGTGCAAGTATATAGCCACACAAAGTGTTGTTCCCATACATTGTTTACCCAAGGCCACCTGTGCAAACT
RAD10771	ATA/GAT	GAT	<lmxll>	AATTCATGAGCAAACTAAAATAATTGGTTGTAAATTATGATTTTGTGTAAATTGCCACATTTAATTCCAATGCAACAACTAAAATGCTGTCGTAATAGACAATTTATG
RAD10816	A/G	A/G	<hkxhk>	AATTCGGCATGGTCTTTCGGCTATCAGAGCAGAAATGAAAGCTGATGCTCTCCGTATGTTTTTCCATCGTCTCCATGCGCGTTCATATGTACTGTACATTGTGCATGG
RAD10817	G	A/G	<nnxnp>	AATTCTGACTTTATATTTCGCAATTGCAAGTTTAAATCCCGTAATTCTGACTTTATATCTCGCAATTGCAAGTTTAAATCCCATAATTCTGACTTTATATTTCGCAAT
RAD10897	G/T	T	<lmxll>	AATTCAACAGCCTTGTAGCCAGAGGAATGAAAGAATTTCTGTAGTGGTTGTATCTAAACCTTACATTACGAAACCTAGTTATTAATTTAGTTCATTTATCTATACATC
RAD10942	C/T	C/T	<hkxhk>	AATTCAACAGTAACATTTTTTACTCTGCCCATTAATGCTACACTATGTAAATGTTTTGCCGCTAGAGGTCGCTCATTCAAAACAAAGGTGTAGCTTGATGACGCGGAT
RAD10945	A/T	A/T	<hkxhk>	AATTCTTAAAAATAATGCCTATTTTTTATGTCACTTAGTCTTTGTGAAGTATAGGGATTAATCGATTCATTTCAAAGTTTATGCCAATTGTTTGAGTGAGTTCAAGTG
RAD10947	AT/GC	AT/GC	<hkxhk>	AATTCAAATTTCCTGATAGTTTACTCACCCCCATGTCATCCAAGATGTTCATGTCTTTCTTTCTTCAGTCGAAAAATGAAGGTTTTTGAGGAAAACATTCCAGGATTT
RAD10981	C/G	C	<lmxll>	AATTCTTCCAACACATTTTTATGCAATATTGACACAAAATGTGTAAACTAGAGTGTTACACATAATATGTTTCATTTTTCTACACATTCTTTCTTAGAGTCTAATAAC
RAD10984	C/T	T	<lmxll>	AATTCTTTATTCTGATCAATCTCTGCATCAGCGATCAGACATTTACAAATATTTATCGTCATCCATGGCATCATTGTCTATCAGCTGTATATCACTCATCCAGGTAAC
RAD10992	CC/GA	CC/GA	<hkxhk>	AATTCAAAAAAAGGCAACATGAAATCAAAATTTACTATCATAGTGCACATTGAGAACAATTATGGGTTATTATGAAATATTAAAACGTTATTAAAAATGCTTGTCTTT
RAD10997	A/T	A/T	<hkxhk>	AATTCTTAAGAACATGCCAAGCACATACAGACATACATATAGACCACTTTTATAGTACTTTTATTGTGCGTTATAGGATTTTTGAAGCTTGTTCATTGTAACTACATG
RAD11000	CC/TT	CC/TT	<hkxhk>	AATTCAGGTAGATTGGGACACTTTTCCCCAGTCATTTCAATGGCAAAAACTGTTCCAATAATTTGATTTTTTTAAACTACCCGAAACACACAATACTCAAATATAGCC
RAD11039	C/G	C/G	<hkxhk>	AATTCATCTGTGATGTTTCAGCTCAAAATACCCCACAGATCATTTATTATATCTTGTCAAATTTGCCCCATATTGGGTTTGAGCAAAAACACGGCGTTTTTGTGTGTG
RAD11068	A/G	A	<lmxll>	AATTCATTGTTTTGATGATTTTTATTCCAGTAAATCCTCCATTCTTCTTCACTCTCTAATAGGGTTGCCAGCTTCAGCAAAGGAAAATAAGGGACAATCTTTGTTCTT
RAD11113	C/T	C/T	<hkxhk>	AATTCACCTTGGCATAGTTGAATAACAAGAGAAAAGATGTGCAACTTGCATTAATAATACTATTCCTTCATGTCTAAGCCTAGGTAAACTACACAGTATTCAAGTAAA
RAD11127	G/T	T	<lmxll>	AATTCTTCTTTCTCAATAAGATTTTCATGATTCCAGCCCCAGAAGGTGACTTCAACAAGCCTCTCAAACTAAATGCTCTACAGAATCAGTGAAGTGAAAGCAATATTT
RAD11131	TG	CA/TG	<nnxnp>	AATTCGTTTATAGCCTTTTGACAACTTTGACTGTTTCAGGAAGTATGGAGGGGAGGGGGAGGAGGAGGAGGAGGAGGGAGGGTCTAGCTAGCCTCTGTTTCGAACGTC
RAD11137	A/G	A/G	<hkxhk>	AATTCCAACCATTCTGATGTCACACAGGCACATACTTGAAAAAAAGACCCCGAAGTTCGTGAGAATTTGGAAGAGTATTCATGCCACGGAAATACTCCGTCATATGTC
RAD11139	C/G	G	<lmxll>	AATTCACGACCAGAGTTCATTGTGTGCACACACACTGTTGTGAGGTACGTAGAGGCGCACAAACGTCTACACCTACCAACCATAGATACCCCCTTTCCTCCACAATGG
RAD11150	CC/GT	CC/GT	<hkxhk>	AATTCAGGGTCTTTCAAGCATGAAACATCTTAAACTGTTCTCACTATTATCCTTAAAGAGATGCACAATTGTGTCTCGGCTCCTTTTATCCAAGTCTTTACAAGTGTG
RAD11161	A/G	A/G	<hkxhk>	AATTCACAGCTGAATAGAACAAACTCTTGGGTCTCCCGTGCGCAATCTTTGTTGATATTGAAGGAAATTTCGCTGCACTAGAGTGACTCTGTTTGTGTCACTGAAATA
RAD11174	A/C	C	<lmxll>	AATTCTATAAGCTTACGGTTAGGGTAACTATTCCATGGAAGAATAGAATGTAATTATTATTAAACTATTAAAGTCACAATGAATTTAAAATTGACATTTCTTGTTTTT
RAD11179	C/T	T	<lmxll>	AATTCCTGCCAACTTTCATGTACTGCCTGGGAAGCGGAAACTTTGATGTAGTGCAGACTGCTCTGAGGAACCTGCCTGAATATGTGCTGCTCTGTCAAGGTACACAAA
RAD11181	A	A/G	<nnxnp>	AATTCCTCATACGGGCACTTCTTCCTGAAGAGCATGCGCGCACACGTCGACCAGATGAGAGAGCAAGAGCACGTCCATCAACACACTTCGTTCGGCTTTACGGAAGTC
RAD11226	TA	AT/TA	<nnxnp>	AATTCCTGAAAAAAATGTATCATGGTTTTCACAAAACTATTAATCAGCATGATTACCGTTTTCAACATTGATAATAATCAGAAATATTTTATGAGCACCAAATCGGCA
RAD11233	C/T	C/T	<hkxhk>	AATTCTACAGGATGTCCGGAAGACGTATGTCTGCCTGGAAACAAAGATGTCGTGAAGCCAAACCCCCTCATGGAAAAAACACTGTCATGTTTAACAACTGTGACAATG
RAD11238	T	G/T	<nnxnp>	AATTCATTTATTCTGTGGAACACAAATTTTCCTGTACAATTAAAGCCAGTGACCTTTTTTGAGTTCCGCAAGAGAAAGAAAATCCTACAAGTTTGGAACAACATGAGA
RAD11245	AG/GA	AG/GA	<hkxhk>	AATTCATTTCATCCCTCTGCCTCACCGAGACCCCTGAGCCAAACCCCCGTGTTTGCACACATATCTGTCTCTACTAAACGACAGAAGACAGCTGACGTGTTCGACGGA
RAD11246	T	A/T	<nnxnp>	AATTCTGGCCAGTTGATAATACCTAGAATATCAAAATCAGCTGCAGGCAGTAGATCCCAATCTGACATATGACCTGTCATGCTGTCTGAATCATATTTATATACTGTT
RAD11259	A/T	T	<lmxll>	AATTCAAATAGAGAGGAAGAAGAGAGCTAGTTCAAGATGAGCATTTATGGTTAAAACTTATAAAATTTTTATTTTTTTTAGAAAATGAGCGATGTTTTCTCTAGATAA
RAD11262	T	A/T	<nnxnp>	AATTCTTAACTTTGAAATCAGTATAATAAAGTTTATGCCTTTTACAAAGAAAGATTGGATTCAAAATACAACAATTCTCATAAATTACACTTTAAATATTGTTAAAAA
RAD11308	T	C/T	<nnxnp>	AATTCATACTGTGTTTTGTCCATTGTTACATTATTAACAAACTAATATTTTACATTATCAATACTGTGAAACTACAGCAAGAGTTCCAACAACAATCAGCTAAAAGAG
RAD11331	A/T	A/T	<hkxhk>	AATTCTCTGTTTAAGGACTATAACAAACGGCTGGTCGGGTCTGGGTTGGTGACATCACTAACCCTAAAATTTACATAAACTCTGCCCCCGAGAACACGCAACAAAGAG
RAD11382	A/T	A/T	<hkxhk>	AATTCTCATATGGACTTGAAGGTTTCCATGTTGATCAAAACTCTTTCCACACTGTTGGCAGGTGAAATATCTTTTAGTTCCTTTTTTTCGTGAGGAAGTCTTTTTAGC
RAD11392	AAA/TTC	AAA	<lmxll>	AATTCTTTTACCTGTAATTTCTTTAAAATGATGATGACTTTAGTTGGCTATTAAACTTAGTCTAATTTTTAAATCTAAAAAAAGCCACAGCATGAATATTTTAAACCA
RAD11399	CC/GT	CC/GT	<hkxhk>	AATTCAGTGTCTTCAGTGATGCAGCAGTAGCGAATGAGGCTCGCTCACCTGACTTTTAACCTGATCGACGCGGGTTTGAATCCTCCTTTTGCTAAGCTAGCATTTATT
RAD11438	A/G	A/G	<hkxhk>	AATTCGTTTGGAAGCGGACCAAGACCCATCTTTTCAGCGGTCTCGGTCTGCTTGTTTGGTGCACCAGGGTTCGTTTTAATCGAACCAAACAAGTGTGAATGCACCCTA
RAD11459	C/T	C	<lmxll>	AATTCTGAAGTGAGCTAATCCTTTGAGAAACTGCGTGTTGTGTTTATATTCTGGGTTCATCTGCCTGTGTGTACATAGTATCAAGGTCAAGGTATCTTTATTAGTACC
RAD11463	C/T	T	<lmxll>	AATTCAGGATTCAGTGTTGGAACAATTCGGAAAGAGGGGACGCTTAAAAACAAAACTTTATAATGTCAATCACTCTAGCATTTTTATCTAAATGTTTAATAATTAAGC
RAD11465	T	C/T	<nnxnp>	AATTCACGAGGCAGAGGACCAAAATTCTTACATTGCCCGCATATTCGCTCTTGGATGCCAGCAGATGCTCCCATTTATTTCATACTTTTTTGAATAACTCTCAAATTA
RAD11483	C	C/T	<nnxnp>	AATTCCATCATCAGAAGAGTATGTGCACACTCTAAGTGCACCGGATTTCTGTAACTGTGGACTTGTACGTGCAGGTCCCACATGCGCATTTATTCTTTTTTTATTTTT
RAD11491	C	C/T	<nnxnp>	AATTCATCTCCTCCGGTCTGGGTTTTCCCAGGACCTTCAGCACATCTGCGTTGGTTGGGTTTTGGCCCAAAGCTCGCATCACGTCCCCGCACTGGGCGTACGTAATCT
RAD11495	A/G	G	<lmxll>	AATTCATATGTTGACTTTTGTCGAGTTTATAATTGAAGCAGTTGTTTTTGAAATCAAATGCTGGACAGACACTAGTTGTCAGTGTTGTCTTTGTCTGAAATGGTTGTT
RAD11513	A/T	A/T	<hkxhk>	AATTCATTAATCCTAATTGTAATTGTTTTGTGTTTCCCAGAAGGATGAGTTGGTGCTTCCGGTAAGATCTAAGAAGTCTCCCTTTAGAGGCCTTTGGTGCGTCGTGCT
RAD11529	G/T	G/T	<hkxhk>	AATTCTTTAATTCACATTGTGCCTACAAATGTATTACAAACCCAACAAAATACACAGATACAGATAAATTACACACTGTAATTTCTTAAAGCAACTTTACAATAACCC
RAD11537	A/G	A/G	<hkxhk>	AATTCACTCTCTTGTTTTCATTCACTTCTTCAAGTGAACTATATTAGTGGAGTAATGTAGGGAATAATGGGCGATTCCAGCGGTGTTACTGATGAGGGAGACATCCAA
RAD11541	G/T	G/T	<hkxhk>	AATTCATATGTTTTTTGCCAAATCATACATATTTTATGTGTTTTATGTTTTTTACACCCCTAAACCTACCCATGACTGGGGTCTATACAAATCTTACAAAATTGTACG
RAD11554	C/T	T	<lmxll>	AATTCACAGGGACAGTGATATGTGTATGTACAACATATTTGCTTCTTTGTCTGTTATACACAGACCAAATGTCATTTTTTACGACCTATTACCAACAGTTCATTATGA
RAD11590	A/T	A/T	<hkxhk>	AATTCAGCCTCTAATAAACATAAAAACAACATGTATGTTGGTTATAGATCGCCGCCACAATCATAAATGTATATATGTTTTTTTCTATTAAAAACATTTTCAGACATT
RAD11592	A/C	A/C	<hkxhk>	AATTCAAATATTTAAGTGCATGAAGACGCGAAATAGAAGTTTGCACACATCTTTGTGTGCTCTTTGAGTTCTCTTTCACTTCTCCTGATTCTCTCAAAATGCCCGTCT
RAD11662	C/T	C/T	<hkxhk>	AATTCAATGATTTGGAGGGGTGTCCCAATACTTTCGCCAATATATTATACACACACACTTAAAACTTTTTTTTCCATGATTCCACAATTGTTTGATTAATATTAAAGA
RAD11704	C/G	C	<lmxll>	AATTCATATAGAATGTGTTTATCTGCATTTTACAGTGACTCAGACTCCTGAGCGATCAGGTTTGTGAAGTGTCACAGTTGTTGGTGATGGTGAGACACTGAACCACTG
RAD11706	C/T	T	<lmxll>	AATTCTTGAAGGGCCCCTAAATTGGATGGAAAGTATCTTGTAAAGAGCTGGAACATTTGTCTCTTGATCCCTGTGAGCGGCCAATGCAAGATTTGGTTCTCTTTATAA
RAD11719	C/T	T	<lmxll>	AATTCATAGTATTCGAAAAACAGTAGGCGAAAAGTATCCGGATGACCTACTACTTGTAGTGAGATTCTGAAGTGTGCATACAATAGACACTTTACTATCCCATGAGGC
RAD11734	A/G	A/G	<hkxhk>	AATTCATTAAATGTGCAAATAAAGCAAACAGTCCCATCTAAATTGCTTTTAATATTTCCCATGATTCCTGGTAAGATGTATACTATAGAATTTGCATGCTTTTATCCA
RAD11755	C/T	T	<lmxll>	AATTCAAGACAACAAAACTGTTCCTTTCAGTACATAACTTACCTTGGTCATGTCTACTCCCTCCTTGCAGAATTGCTTGTAGTAGTCCCTTTCTTGATCATCTTTCAA
RAD11758	G/T	G/T	<hkxhk>	AATTCGTCCAGCTCAGAAAACATCAATCCTACCCATTTCAACTTGCTTTCACGTTCCCTCAAGCGAGGTGCAAAACAGAATTTCCTCGTTATGTTTCCCCTCAAAACT
RAD11770	GGG/TAA	TAA	<lmxll>	AATTCCCTCAATCTTTTCAGCATTGTAAGAGAACTGAAAATCATCGCACCGGCACTGTCCAGACAAGCCTTTGCAAAACTGCTGGAGCATCGTACAAAGTGTGGTGGG
RAD11812	A/G	A/G	<hkxhk>	AATTCATGCTCAAATGTTCATTGCTTCATCACCAATTGTAGATCAACATCACAAGGAGCTCTGGAAACAGGTAGAAAATGTAAACTGACAACAAGATGACATTTCCTT
RAD11816	A	A/G	<nnxnp>	AATTCCAGTTAAAGCACTTTGGCTACACATTTTGGCTTTCGGTCGCTCCTTTGAGTCGGCACAATGGACTAGTATTGATCACACTGTAAATTCCTGAACATTGTTCTC
RAD11829	CC/TA	CC	<lmxll>	AATTCAGTCCTCTGTAGGTTGACAATTTTCATTTTCATCAAACGATGTGGCATTCTTTCATTCCTCATACATTACCCAGTCCATATCAGATATCCAGCATGATATTTT
RAD11837	GAT/TGA	GAT	<lmxll>	AATTCAAATGGATTTAAGGGAATTAAGAAAAATAAAAAGAAATGACGGTTCTAAAAAAGTTCTAAGTCTATTATTGTTACGAAGTAATCAATTGAAACTATTTGCAAA
RAD11840	G/T	G/T	<hkxhk>	AATTCCTCACACAGAAGATGGTTGTTTACTGCATGTGTCTGGTTGTTGTCAGGTATGTGCTTTGGGGTCCCGCCGCGGTGGAGCACCATAAAGCCCGTAAGAGCCTGG
RAD11851	A/C	A/C	<hkxhk>	AATTCCATAGTGATCTGTGGTTCAGACATTAACTATTCATTTCAGACTAGTATTCCAAATGTTGCTGATATCTATTCAGTTCAATAAGATTTAACTAAACCATGTAGT
RAD11863	A/G	G	<lmxll>	AATTCAAAGAGATGCCAGAAAATAGACCAATCACAATTAAACTGTGCCGTTGAGTTAATCACAGAGGTTTAATACTTTAACCCTCTGGGGACGACGAATGCGCTGATA
RAD11864	A/G	A/G	<hkxhk>	AATTCCTCAGCCTTCTTAAATGTCTTCAAAACATGTCTTCGTGTCCACGTGATCAAAATACCCATGAATACCCATGTGTGAGAGCAAGAGAAAGACATTACAGAGTGG
RAD11870	T	G/T	<nnxnp>	AATTCAGAAGTCATTCTTCAGATAACATTCTCCGTGTTAACTAAGGTTGAGTAACATCCGAATTATAATAACACTAAAGACATTTCTTTTACTCAGTCATTTAGTTTA
RAD11883	AAG/TCA	AAG	<lmxll>	AATTCTCATGTGTTTGTTAAGTTCTCCTTTTGCTCTGAAACTCTTTCCACACTGAGAGCAGGTGTGCAGCTTTTTGGCTTCGGTTCCTTGAGTTCTGAAGTCACAGTG
RAD11898	AA/TG	AA	<lmxll>	AATTCAACGAGTCATCTTGTTAATGTTATAAATTAATAATGTCTCTGTTTGTCATTACCGATTAAAGAGTATCTGGCACTACCGCACAGTTAAAATAAACACATTCGC
RAD11929	C/T	C	<lmxll>	AATTCTGGAAGAATAATATATGACAAAAATTGATGCTTATGAAATATAACTACTATGAAAGTGCTATGATTTTTTCTTCATCACCCATACTTGCTCTAAGTATAATTT
RAD11956	A/G	A	<lmxll>	AATTCATACTGTTTTTGCTCAATTTTGCCAAAAAAAAGAGTTTCATTTCTGGATGAATCCGTGTTTTGAGCAAATCAGTTGAACCAATGATTCAATGACTCATTCATA
RAD12000	A/G	A/G	<hkxhk>	AATTCTTTGCTTTGCCGCGTGGCTAACAGCAAGTGGGGACCATCGTTGGGTCACAGGGGGTCGTGAACTCATTGTTTGGGAGCAGCTTCCGGGAAGTTTTAAAAAGAG
RAD12002	A	A/G	<nnxnp>	AATTCTCTCACATTTAATTAAAAATATCTTCGTTTGTGTTCCAAAGATGAACGAAAGTCTTACGGGTTTGGAATGACATGAGGGTGAGTAATTAAAGGGTTAGTTCAC
RAD12024	A/G	G	<lmxll>	AATTCAGCTTTCTGCAGAGTCAATAGCTACAGACCTCCAAACTTTGTGTGACCTTCAGATTAGCTCAAGAACAGTGCGTAGAGAGCTTCATGGAATGGGTTTCCATGG
RAD12025	C/T	C	<lmxll>	AATTCCATTACTTTAATCTTCAGTGTCACATGATCCTTCAGAAATCAATCTAATACGCTGATTTGGTCTTCAAGAAACATTTCTTTTTATTATCACTGTTGGAAACAG
RAD12038	A/C	A/C	<hkxhk>	AATTCAAATCAAATGCTGCCAAACTGGCCATACTACTTCTGAATAGGATGTCTACTTCATACATTTTATGAAAATTATGGAAATATATGGTTCAGATCACTCACAAAC
RAD12045	A/C	A	<lmxll>	AATTCGCCACTGTGCAAAGGTGACCGTTTGAGATCATTTCACTTTGGCTCTTCTTTTAATGCAATAGCTTGTATGTTTATAGTTTTTTGTCTTTGAAACTGTATTCTT
RAD12059	A/T	A	<lmxll>	AATTCAGCTCTAAACTCAGTTATTATGGACTGATTCAATAAAATAACATAAATATGAAGCTCAGATACTCAACAGCATTAGTTTTATTGTGACATTAAACATTAAAAG
RAD12061	A/T	A/T	<hkxhk>	AATTCCTTAAAGACTAAAATCTGTAAACCTTGAAGCTAAATATGTTTTACCATAAATACATCCAGCCCTCTCTTCTTCTCATGTATTTTGACCGCACACACACTCTCT
RAD12062	AT/GG	AT	<lmxll>	AATTCTGGGCCTGAATGAAAACTAATAGCAGAAGAGTGAAATATTGGACTAGATATCTGAATTTACTGTGTTATTAGTGTTAGCTGTCAATCATATTTGACTTGTGAC
RAD12066	AT/CA	CA	<lmxll>	AATTCATCAGAGAATAGCTGCTAATCTAGGCTCAGGATTACTAACCTTAGTATCATCACCAAGTCATCATCTTAGTAAAAAAACAAACAAAAAAGAATCAGAGTCTAA
RAD12105	GT/TA	GT/TA	<hkxhk>	AATTCTCATTTGTAACAGATTCTCATTTGATGTATCTTCCTCTGAAATGTGAGCGACTTTAAATACAAAATGAAAAAAACATTTCTGTACAGTAAAAGGCATGTATTA
RAD12114	T	A/T	<nnxnp>	AATTCCAGCAATACTCAAAAAAGCAAAAAAATAAATAAATAGCGGAACTATCGTACTTCGATAACAGGCACGGTGGACTCAACATTTCCTGGTGGTTGTTTCCATCAC
RAD12119	C/T	C/T	<hkxhk>	AATTCCAGCATAAATGCAGCTGTCAGCTTGGCTCTCCTTCCCGCCAGATCGGCCATCTCACGGATAAAGGGGAAAAAAGACAAGAGAAGGTGGAAAAAAAGCAGATCC
RAD12151	T	C/T	<nnxnp>	AATTCACTGGTGAATAAAAAGTTCAAAATAATAATTGTCTTTACTGTCACTTTTGATCAATACAATGCATCCTTGCTGAACAAATGTATTGTCTTCAAAATAAATACA
RAD12167	G	A/G	<nnxnp>	AATTCAGTTTGCATGGACATCATTAGTTATGCTCATCTTTGTTTGCTCCTTTGAAGGCATCTTGAATAAAACAGCTCTATTTTTAATGAAGCACATACAAAGGACATG
RAD12170	A/T	T	<lmxll>	AATTCGGCTTCAATTTATTTAACAGTTATTTCATTACCGTCCATTTGATTTGATTTGATTTATTTTTTTCTCAGATTTCTTTCAACAAAAGGAAACAATACTTGAGGA
RAD12176	A	A/T	<nnxnp>	AATTCAATCCAGTCAGTGTAAAGTCAATGAAATGTACATTTAAAATATGCCAAACATTTTCAATAGTATAAACATCATCCAATATTTCTTGTCATGATCCTGTAAATT
RAD12199	G/T	G	<lmxll>	AATTCTATGGAAGCTTCCACCAAGGAATAAAAAAATTAAAATAATTGCGAAAATTTTAAAAATCGTACAATTCTGACTTTTTTCCTCGCAATTGCAAGTTTATATCTC
RAD12203	C/T	T	<lmxll>	AATTCCAGAAGTTTTAAGAGCTGAATGTTTTTCAGGGATCCCACTCTTTTTAACCAATAATGAATTAACAACTTTTCCAGTTATTCTTAATTGTTTAAAAACTCAAAT
RAD12237	G	A/G	<nnxnp>	AATTCACCTGGTGCCCGTGACCCGCTTGTAATCATCCTTGGAGTAGACGGCCAGGATGCTAACCCCCGAGCCAATGTTTACCAGCAACATAGGGAAGGGGTTCTCCAG
RAD12246	A/T	A/T	<hkxhk>	AATTCGGTCTGTATACATGTCGATTTCTAGCTGGCTTTAATACATTATAAAGAGGTTCCTCACTAGAGGATAGTCATTAAATTCAGACTATTAATGTGAAGTTTTATT
RAD12283	C/T	C	<lmxll>	AATTCAAAATGTTTTAATTATATTTTGCTACATATAAAGGTATTTTAAAGATTTTGAAGCATCAAAAGGTCATTCAGTTTAACCGTCCAAAGGCCAATACAGCCATTT
RAD12319	G/T	G/T	<hkxhk>	AATTCAGCCTTTAATCTTAAGTGAAAGCTGCTGAACAAAGAAAACATGAGGAGGCAGAGCGAGAGAGAGGCTGAGAGAAGGGCCCCTGTGGTTCTGGGGTCATGGCAC
RAD12376	TC	CA/TC	<nnxnp>	AATTCTTCCAGCAAGGTGATTTAACATGTCTCTGATATAACACACATGCTGGTCAGAAGAATGGCTGTTATTTTTACAGTCAAAGATAACTTCAAGCTCCCTCCGGCG
RAD12379	C/T	C/T	<hkxhk>	AATTCTCATGTTTGGCAGCTTGGATCATGTAATTTCCCGCAGCAGCTCTCTCAGTTTCCTCCACTATTTTTAGATCCATTTTGTCCATAGAAATGCGTTATTTAGCGC
RAD12409	AAT/TGG	AAT/TGG	<hkxhk>	AATTCTGCACAGAATGCTGTATTTTAAAGCGATATGGAGGAAAAACTGTTCGAGATTAGGAGGAAACTGCGGCTTTACCGAACTCAACGGCTCTGGCCAAGCTATAAA
RAD12420	A/C	A/C	<hkxhk>	AATTCTTTGTTGTTGATTTCATCTAACAATTTAGACAATTTAATTTCCTAAAGTTGCGAGAAAATGGAAGTAGAGACCAATCTTTTCTTCTGTATGTAAGCAATAAGG
RAD12428	GT/TC	GT	<lmxll>	AATTCGGACGCTCCAGAAGGCAGCAAACCTCGGTGACCAAGCTGATGTTGATCAAAGAGGATCCACGATGACTTGCATCAGAGAAAAGTCACGGCACCATTGTGACCG
RAD12430	A/T	T	<lmxll>	AATTCCTACTTAAAATTCAGCCTGATCCTTATATGAAGCATATTCAGACGATGGAAGCTTTTACGGACTAGTTCTACTCACCACACTAGAAAGAGCCCCCTGAATGAG
RAD12437	ACC/CTT	ACC	<lmxll>	AATTCTATACCCAAATCACTTTGCCAGGCTTTACGAATATCATCCAGGCTCTGTGGATTTATAGAAATTATCAAAGAGTATATGTTCGAAATGAGTCCTCTGTTATGT
RAD12442	C/T	C	<lmxll>	AATTCAGGTATCAAAACATTCAACAGTGTTATTAAGTTATCCAATATATACCTTTAAAAATTCAATAATATTGACCATTATCTGATACGGTGCATATTGTGCATCCCT
RAD12483	C/T	C/T	<hkxhk>	AATTCTGTGACGTTGTATGTTCCCTGAAGAAAACTCAAGACTTCAATCGAGGCGTTTCAGTGATTTCAGAAACAGTGTTTACTGATAGAGACAATAACTCCCTTTGGA
RAD12526	C/T	C/T	<hkxhk>	AATTCTACAACTGAATTAACTCCCGAAAAATGCAGATTGTGACAACAGCAGTGTGTACAGAACTAGAGTTGTCAAAAGTACAGATTTCGGTACCAAGTCGGTACTGGA
RAD12539	A/C	A/C	<hkxhk>	AATTCAAGAGATGTATATGGGTAGTTGACATTTGAACATTTGTGGTTCCTCTATAACAATTATTTAGAATTATTAAAGTGGTAACACTTTACAATAAGGTTCATTAAT
RAD12550	C/G	C	<lmxll>	AATTCCAATAACAAGAGCCGTTCCTCAAACACAACAGCGTCTGCCATGATAAAACCCTTTATTTATATAAAGTTTAGAATTTCTGTTGCTGTTCACAGTGAAAGATTT
RAD12564	CG/TT	CG/TT	<hkxhk>	AATTCAGCAATGAGTTCAAACAACCTAAAACACCAAAGAAGACTGTGGTAGACCCTGCTGGCCAGAGGTTAATTACGGAAAGTAATCCATGCTAACCTCATTGAAGGC
RAD12577	AT/GG	AT/GG	<hkxhk>	AATTCTAATAGAGAAGAAGAGAGCTAGTTCAAGATGAGCATGTATGGTTAAAATGTATAAAATTGTAATTTTTTTTTTAGAAAACGAGTGATGGTTTCTCTAGATAAG
RAD12622	CT/TA	CT/TA	<hkxhk>	AATTCTCACATTGCTAGTAGCCTGTTTTTATGGAGCCCTGCACATGACATGCAAGAAAAATTTTTTAATTGTGCACATGACTAACTAATTCGTTCCCGATTTATAAAC
RAD12766	C/T	T	<lmxll>	AATTCTACATCTCAAATTATGCTTCACATTACATTTCCACCATATTGCTATTATATTTTCAAATGTTTTTGAGAAATAGAATTTTGTGTTTCTTTTCATTGAATCATG
RAD12772	G/T	G/T	<hkxhk>	AATTCTTCTGAAGATTAATGAAAAATTAATTGTTTATGCTTTCGCGTGTGTATTTTTAATTAGATAAATTCATGCTCTATCAAATCCCTGCCACTTTGTTTATACATT
RAD12792	A/G	A/G	<hkxhk>	AATTCACAACGCAGTTAGAATATGCAAAACACTGATTAACATTTAACGTTGAGGGAGAAGAGACTTCAAAAATAAAGCTGCATGATGCACAGAAATCCTTGACATGAT
RAD12799	G/T	T	<lmxll>	AATTCCCAGATCCATCATTCTTTAGAGTTGAAGAAACTGACATTGTAATGAAAACATCCTTCTGTTTGTGTTTGCGTTCAGCCCGGCACGTTCCTGCGGTTCTACAAT
RAD12832	C/T	C/T	<hkxhk>	AATTCTTTTATTAAATATTTTTGAATATATAGTAATCTGGTGATGTCAAATGGTCTTTTTACAGATCAACATCATGTACAGGCAGTGTTCTGCCTCCTTACAAAGTGG
RAD12855	A/C	C	<lmxll>	AATTCACTACGTATGACAACGGTTCAAACAAGTCATTATTTTTGTTTTGTTTTTGAGCACAAAAACATTAAGGTTGAACCACTGTTGTCACGTTGACTATTTTAACCA
RAD12863	AA/TG	AA/TG	<hkxhk>	AATTCATATGCAGAACTAATAGAAATACTGTTTAAAGTATATTTGTCTTCCCAAATGAATCACTGAACATTTATGTCCTTGATTTTAAAGACAAGAGAGACGAACAGA
RAD12865	C/T	C/T	<hkxhk>	AATTCAGTCCGATTTCAGATTCTGCAAGATCTCTTAATGTGCAGTCTATATCAGATGTTTGTTTAGAACCGTGATAATGGCACAAAAAAGGGGTATTTAATTTAATTT
RAD12906	C	C/T	<nnxnp>	AATTCAGTGGCAATAGAAACATGAGCCACGAACACTTCAATAACAGAATACAAAAGGATAGAACCAAAAGGTTAGTGTCACAGAAAAAGGTTAGCTCACAGAAAAATG
RAD12914	A/G	A/G	<hkxhk>	AATTCAATCACGTAATCTGAAACAGGTCTGTTGCCCTGACGAAGATCTGCGAGCTTGCGAACTGCTTCTCATCCAGCCACCGTGCGATCAAAAACCCTCCACATCGCT
RAD12922	C/T	C	<lmxll>	AATTCAAAGAGTAAACGTTTAGTGGGAGTTGCATTCGGTTTTAAGTGAAGGATCCAGCGAGTTGTAGGCAGTGCTTAAAGGCCGCAAAGAATCGTAAATACGGAGAGA
RAD12938	G/T	G/T	<hkxhk>	AATTCATCATAATAATACATTAATTTTAACATTTTAAAAAGAAAATTATCAAAACAATGAATTTAATATTTATTCAATATTGGGGCGGTTTCCCGGACAGAGATTAAG
RAD12942	C/T	C/T	<hkxhk>	AATTCTGTAAAGTGAAACATATGTACATTTTGCTAACAGCTTTGCAGAAGGACACTTCATAAAAAGATTCGGTAGTACTTTTTATTAGAGTCCTGTTCCCCATGTACA
RAD12944	C/T	C/T	<hkxhk>	AATTCCATCCTAAACATGTATATAAGAGAGCTCACAGCCTAAACACAAGCGCCCCTTTTTATGAAGTTATGAAGTAAAATATGTAGTTTCCGCCAGACCATCTTCTGT
RAD12953	CC/TA	CC	<lmxll>	AATTCGCCACTTCCTGTGGAAATAGTATAGCTAGCTGCTGCTTCTGCGTTACCTGCATTTCTGCTGCTGTACTGAATCAAGAGTAAGTATATTTTAATTCATTTTATA
RAD12971	A	A/G	<nnxnp>	AATTCAATACGTCTGGCCTTGGAACAATACCACAGTCATTACTAGACAACCACAATGCCATAACATCTGTTGTGCAACACTGCTTGTTGATCACAGTGATTCAGCTGA
RAD12990	C/G	C/G	<hkxhk>	AATTCAAACTCCAACTGAAACTTCAACTGTCAAAAAATTCAAACGTAAACACACACACACACACACCTAACACACCTTGTCACTTCAGAGTCATCTGCTCTCTGGTGT
RAD12992	C/T	C/T	<hkxhk>	AATTCACACTCCTGATGGCAGTCTACTGCTGCGTTTTTTGATTCCTCGGGACCGCATGTGCCTAAACTCTCGTGCTGAGCTTTTGTCCATGGGTGAGGGGCTGCAGAA
RAD13013	C/G	G	<lmxll>	AATTCCTTTCTTGAATGAGATGTTGGCACAGCCAATAAAACATCTTTGGGCTGTCAGGGATTTCAGAGTTCAGGTTTGGAGTCTGTCTGTGCCTGTCTCCGAAACACC
RAD13023	A	A/T	<nnxnp>	AATTCTGGGCTTTACAGCACCATGTGGTAGAAACATGAAACTGCAAGTTACTTGCAAAGGAAACATTTTTAGGTCAGTTGAGAATTTGAGGTAGACCCATGGTTGCCT
RAD13050	AA/TG	AA	<lmxll>	AATTCATTTAGAAACACTGCTGTGTTGTACAACATTCCTAGAATGCTTCATAATGGCAGAATGTCATTCTGAACATACCCATAATTGCTTTTGCTTAGAAAGGTGAAA
RAD13064	C/T	C/T	<hkxhk>	AATTCCAGACTGAAAATGGTTTGTAATCGTGCTGTGCTGAACCAAGCTCAAGAGGAAATGTAACTGGAACCATTCTTTACCGTTCTTAGAACCGCTCGGCCCGACAGT
RAD13074	A/G	A/G	<hkxhk>	AATTCAGCCACAGTTGTTACTGACTATTTGTTCATATGCAGTGCTGGGTAGATTTTTTTACTAATTGTAGTGTGTTACTGATTTCAAATTGCAATGCAAAAATTAGTA
RAD13076	A/C	A/C	<hkxhk>	AATTCCTCAATACAAGATCTGTACAGGTGTCACACAAGAGCATTTACAATGGTCTAAAGGGAAAGTTCGCCTAAAAATGAAAATTCTGTCATCATTTACTCACCCTCA
RAD13080	AC/GT	GT	<lmxll>	AATTCGCCGCATTGATCATAAGCCGACTGATTGGAAATGACTGAGTTAGCATTGCTTCTCGCATCGCTGCAATTAGACATGGACATTTATGTCACAACCGGCGATTTC
RAD13083	C/T	C/T	<hkxhk>	AATTCTCCTGCTCCACGCCCACGGAGCTCGCGCTTGCCTTAAACAGCATAAACAAAGTTCACACAGCTAATATAACCCTCAAAATTGTTCTTTATAAAGTGTTCGTCA
RAD13111	GC/TT	TT	<lmxll>	AATTCTAATAGAATTTATTGGTAAAGACTGGTACAGTTAATACAGCAATGTGAAAAATTCTCAAGTAACCTAAAATAGGCTTAATTTAGTGACTGAACTGCTTGTTTT
RAD13154	CA/TT	CA/TT	<hkxhk>	AATTCCATTTGATGTTGACTTTAAGACTAGAATCTTATATTTGATTTATTAATCTATATAATAAAGGAAGATCAAATGTTGTAATTCAATTAATTTGCATTTCTGTTG
RAD13163	A/G	G	<lmxll>	AATTCTTAGTCTAAGGAATTTTTAAAGGTATAGGTCAAACTTTTTGCATCTGATTGTTCCACTTACTTGACATCAGTTTAATCTGTTTAATGTTCAGACGGGGAACTT
RAD13177	G/T	G	<lmxll>	AATTCAAAAGTATGTTTCATACAGACAATGACAATGAATGTGACTGTTCTGTGATGAACATGTTTTTAATTTCTGAATTAAAATTAATTTACAATATTTTGTGTATGC
RAD13190	A	A/T	<nnxnp>	AATTCCCAAGAAATGGTCTCCCTCTGCAACAATGACTCATAGAAACATGCTCAATGATTCGTCTAATGGCACCGCACTTTCCCAATGTAGCTGCAGATGCACAAACAA
RAD13206	C/T	C	<lmxll>	AATTCAACTCGCGAGCGAAATTGGAATATCGCATAAAACGTTTGTGAATAAAGCAACGTTTCCATCCCATGTGTTCAAGAGGACAAAATTGTCACTTCCTGGGAAATT
RAD13220	CC	CC/TT	<nnxnp>	AATTCGACTGATTCGATTTGAAGTCAATTTTGAGAAAAATCAAGTTAAAGTTTTCTGAAGGTTCCAAAACAAAATCATCTAGGAAAATCCCCGTTAACAAATCAAATC
RAD13259	G/T	G/T	<hkxhk>	AATTCATTATCGAGTGAGAGATAGTGAATTGCCTGCGTCTATGAGTTTAATTACTTCAAAACCAGCGATGTTACTAAGAAATTGTTATTTCTTAGTAACATTGTTGCT
RAD13284	A/G	A/G	<hkxhk>	AATTCTGCTTTCTTTTCCATTCTGTTATGCTCCGTCTAGCCATTTGTGAACACAAGAACATGTTTGAATGGATCAATTCAGCGTCTCAGTCATTCTGGGCACCAGCCG
RAD13288	CG	CG/TA	<nnxnp>	AATTCAACAAGGCATGCAAGAAGTAGGACTGTTTGGGAGTCTGTCCCAGAAACTAGATCGAATCTTTCTTCTCGCCATTTCCCTTACTTTACTTGGTGATAAAAACGC
RAD13297	A/G	G	<lmxll>	AATTCGCGATTGGTTGACTGCCAAAGCAAAATATTAAATAGAACGAAAAAATAACGTTTTCAACTGGTTAATGGCCATTTCAAATGAGTGTTTCTGTTCAAAACGATT
RAD13305	A/G	A/G	<hkxhk>	AATTCAGACTTGAGAACTGGTGGAAATCATCAGTCTAGTCAACCGTTTTAGCTTGAGGTGCTTTCTGCCATCTATACACACTCAAAACACACTCTGCAGCTCAGAGAC
RAD13322	G/T	G/T	<hkxhk>	AATTCTGTCATGCAAATTATTACATAAACAATTTAATAATCAATTAAAAATGAATTTATACAGCATCTATATGAGCGGTTTGAAAAATTAATGCATGAATTATTCAGC
RAD13332	A/T	A	<lmxll>	AATTCTGAGAAAAAAGTTGCAATTACCTTTACTTTTTATTTAGTTGCAGAAAAAAGCTTCCATAGAATCCTGAAGAAAAAATATTGCAGCACAACAACATTTTCATCA
RAD13344	TGG	AAA/TGG	<nnxnp>	AATTCCCCATATCCAAAATCCCATATTTAAAAAATCATATAGACTTTTTGAGAGCATTTGTCAACCATCAGACATAAAACCTGATGGAGTTGCCGTCTGGTGGAGTTA
RAD13455	C/T	T	<lmxll>	AATTCATCAAAAATATCTTAATTTGTGTTCTGTAGATTAACAAAGGTCTTACGGGCGTGGAACGATATGAGGGTGAGTAATTAATGACAGAATTTTAATTTTTGGGTG
RAD13462	A/T	A/T	<hkxhk>	AATTCTACATAATTTCTTCATCAGCATCATCCTTTCATGTTTGACGTTTTGTGAGGCAGAAGTAGGTTTTGTAATTGTTGAGAAACAAGTGCGTTTAGAAACTGCATT
RAD13467	A/G	G	<lmxll>	AATTCAAAGCAGATGCTTAAGTTTAAGTTTTGGATAAAATGGGAGCGGGGATGAACTGCTGTTTTCAGGAATCTGTGGGGGGAAAAATTAACATAAAGTTACTGATAA
RAD13492	A/G	G	<lmxll>	AATTCTGTCATTCATTACTCACCCTCATGCCGTTCCACACCCGTAAAACCTTCATTAATCTTTGGAACACAAATTAAGATATTTTTGTTGAAATCCGATGGCTCCGTG
RAD13495	C/T	C	<lmxll>	AATTCTCCATGTAAACACACCTATTGTTTGCCGTAAGCTAGTCCTGCAGCGTGCTATCAGAGTTCCTCTGAAACACTCCACCTCCCTCAGCTCCACCTGTCTAGATCT
RAD13540	A/G	A/G	<hkxhk>	AATTCTCCAAATTCGCATTAACCCTTGAAAACAGTGAATACAGTAATATTGTGAAATATTATTAGAATTTAAAATAACTTTTCTATTTGAATACATTTTAAATGTGAT
RAD13573	A/G	G	<lmxll>	AATTCTCTGTTTAAGGACTACAACAAATGGCTGGTAGGGACTACAACGAGCTTCTTCATGGGTTAGTGACATCACTAACCCTAAAATTGACATAAACCCTGCCACCGG
RAD13574	AA/GG	AA	<lmxll>	AATTCAAATATCAAGGTAAATTGTACTTAATTTTTCTTCCGGGAAACATGCAAGTATCTTCTATTGCTTCTGAAGAGCAGTACAAATTGTAAAACAAAGATATTTAAA
RAD13579	C	C/T	<nnxnp>	AATTCTATAAATCGTCTATGATTTTGTGTATTAAAAATATAACCCAGACTTTTCTTGACAGTTTCACCTGAATATGTCAGTACTGTACAGTTCTGACCCTTTGACCTT
RAD13584	A/T	A	<lmxll>	AATTCAAAGAGACAGAAAGAGAAACACTAATTAGTTTGGGCCTGAGGGGGTATCATCAGTAACAATCGATAACACCAACTGAGAATCATGGGAAATGATTTAACCAAT
RAD13588	CC	CC/TT	<nnxnp>	AATTCTGAACCGCTCCCTCATGAGACGGAAGTTCAGAATGTTAACGTTGAAACAGATCCTCGCGCAGATCCGCCCCGAGGACTGGTTCTTCTCACTGGACCTGAAAGA
RAD13592	A/T	A	<lmxll>	AATTCATTGACTGACTAGTTAACTAATGACAAAGAATTACTTTGACGATTGTATTACCATTCTTTTCTGACTAATGAGTGTTAATTTTCATTGTCTCACTTCAGTAAT
RAD13596	A/G	A/G	<hkxhk>	AATTCTTCTACATGGATTTAAACATGGAGAAACACTTAACAAAGCTATACTCTACACTTACTGCTAGGCGAAAGCATGGTCAAATTAGACAAATGCTTCATAAGCAAA
RAD13605	A/T	A	<lmxll>	AATTCATATTTTGTGCCCTAAGTAATGTTAAAAACAGTGTCTTTTTAAATCCAGTAACAATCCTTTCATTTCCACATCAGTCTTTTGCTGTGAAGGGACTGCATTTGA
RAD13619	G/T	T	<lmxll>	AATTCTCCACTGTTAAATGGATAGTTCATGACTTTAATTACTACATGATGTTTCAAACCTGACTTGACTTTCTTTCTTACATGAAACACAGAAGGATAAAATTCAAAT
RAD13620	A/T	A/T	<hkxhk>	AATTCTGGATCAAGTGAGAATAACACTCTTTCTCCCTTGATTCTGAATAGACAACTAAACAAATTAGCATGTAATTTACTAGAGGCCCTGACAAAATGTTAATTGCAT
RAD13659	T	G/T	<nnxnp>	AATTCTCTATTCTTTTAAGTTTAAGCATCAGTATATGTCAAAGTATAATGTTATGAAAACCATCATTTCAGAAAATGTCTAATATGTGATTGCAATGATTGTCTCCAC
RAD13662	C/T	T	<lmxll>	AATTCAGAATCCAGGGACAGTTCACATATGGAAGGCGCGGCCGCACCGCTTGCGCTCCCGTGGCGTCGGTTGTTGCTATGCAATATTGAACTGCGCTCTCCAAGAGGA
RAD13663	A/C	A	<lmxll>	AATTCCGTGTGTAAATATATGTAAACACGCTTAAACGTATTGAAAACGTCCTGAAATTATTACCCCTTATGAAAATTAACCATGGTTTTATTATAGTAAAACCATGTT
RAD13667	A/C	A/C	<hkxhk>	AATTCACAGGTCACCAAATTTCAATACACAGCAAAAGGGAAAACATCTACACATATGCTTGCATTCCCATTCTCCCTCATTTGCATGTGTATGAATACAAGTGAATGC
RAD13671	A/T	T	<lmxll>	AATTCAAAACGATTCTTGATACATTTAAAATTTTCAGCAGCAGTGCATGGGTGCAAATCTTTGGCAAGTTAAGATGGCTCACGTCCACATTTCGTAATAATTGCAAAA
RAD13680	A/G	A/G	<hkxhk>	AATTCAATGTTATTGGGAAGGTCACAGTCCAACAAGTCAGAATAGAAAATAGAGAGGAAAAAATACAGATTATTAATTACAAGTAGTTTGTAACAAGGACACAGTAAA
RAD13681	G/T	G/T	<hkxhk>	AATTCCGTGGAGTTCCTCAGGTATAGCCATATGGCTTCATGGGTTGATGTGCAGTTGATGGGCTGTTTTTGGAGTGGCTTGGACTCTAAAGGTGATGATATACTGGGC
RAD13707	A/T	T	<lmxll>	AATTCATCAGTTATCAGTACCAGCAATTATTTTTCTATTGTTGCATCCTTACACTGTAAAACATTATTTTCATGATTTATCACAACATTTTCTTGTCAAATCAGATAA
RAD13723	GA/TA	TA	<lmxll>	AATTCGCATCTGAACACACTTTGTTTAGACGCGCGAATAGAGCGAATTTGACGCGCGTCTGAAGCGTCTGACTTCAAAATGTTCAAGCGTCCAACTAAACGCGTCTGA
RAD13734	AC/TT	AC/TT	<hkxhk>	AATTCGTTCCTGTGATGCAGAATCAGTTATTGTGTAACGCTGTTTCAGTGGCATTACCATTGATTATTTTTGTTAATTTCAATGTTTATTCAAAAACAGTAATGTAGA
RAD13735	AT/CC	AT/CC	<hkxhk>	AATTCTTTGGCCTGAATAGCAAACGTCATGTCTGGAGGAAAACAGGCACCCTCATCATCTGGCCAATACCACCCCTACAGTGAAGCATGGTGGTGGCAGCATCATGCT
RAD13764	AA/TG	AA/TG	<hkxhk>	AATTCACTGAGCGCTTTAATTTAAAAAACAGACATGTACATAGCAAAACATGGTAACACTTTACAATAACAGTACATGAATAACCATGAACTAATACCTAAATTAATA
RAD13829	C/T	C/T	<hkxhk>	AATTCAAGTCTAATACATAATTGCATATGATCTGCTCTCGTGTCTCTGGACTGGAGCAGACCATGTGCACGTATGGTGGTTCGAGTGATGCTAACTTCATTCGTCCCA
RAD13840	G/T	T	<lmxll>	AATTCCCTGGAATCTGGGAATCTCTGGAAAATTCAAAGAGCCCACTGACAATCATGAAAAGTTCTGTAATCATCTCAACAAGCCAATACAACAAATACTGGCCAAACT
RAD13876	C/T	T	<lmxll>	AATTCTGTCCAAAACCTTGACACAAACTGGGGACCCCTGTCAGAAACCATGTCCACCGGGAGGCCATGAATGCGAAAAACGTGGTCTAAGACAATGACCGCTGTCTCC
RAD13881	C	A/C	<nnxnp>	AATTCACTCTATATTTTCATTTTATTTCAGACAATTTAAATGCAAGAAACAGGAAATTCTTTTAGGAATAAATGCAAATAAGGACTTGAGGTTTATGTATGACTGCCT
RAD13882	A	A/C	<nnxnp>	AATTCTCAGGACTTCCTACAGCAACATTGTATCCAGACACTCTTCAAAAAGGCAGAGGACTAATGCAAGTATCGTATGATATACTAAATTGCTGCTAGTTAGTTAAAG
RAD13911	C/T	C	<lmxll>	AATTCAAATAAGAGCTTAATACACTTTTAAAAAGTGGAAACAACCTGGGAAAATCAGCATGCATTTCCATACGAAACATGTAGAAGATACCTGTGCAAGCCATCATAG
RAD13918	G	A/G	<nnxnp>	AATTCTAACAATGCAATGTTGTGAGAACATGAAGGTAAACAAATGTGAACGATGCTAGGGACAGTTGACAGGCCAGCGCTACATCGTCACAAAAGTTTAAGCCTTGGC
RAD13928	C/T	C/T	<hkxhk>	AATTCCAACTGTAACTTATTTCCTTGAAATAAATATTGAAATATTCAAAGCTTTGTTTCTGATCATTCTTTGAATCGCAGTGTTGCGATAAAACGTCTCATTTGTAAC
RAD13945	CT/GC	GC	<lmxll>	AATTCTATTTTGAATATATTCTAAATTACTTACTTTTCTAACACCTTCCAATACTGGATAAATTTAGAAAATTTATCAGCCATAAATATTTTTACACTGTAAATAAAT
RAD13963	AAT/TTC	AAT/TTC	<hkxhk>	AATTCAAATAGAGAATAAATTCAAGAAGAAGAAGTTCAAGATGAGCATTTATGGTTAAAACGTATATAATTTTAAAAATTTTTTAGAAAATGACCCATCGTTTCTCCA
RAD13964	T	C/T	<nnxnp>	AATTCTGCTCTGCAGGCTTTTGTTCTAGCTAATGAAAGAGGGGGCGGCTATGGAGGGGCCGGAGTGCTGGAATAGATTAATAGATCGCACAGGATTGAACTCCATCGC
RAD13979	AAC/CCA	AAC	<lmxll>	AATTCTGAAAAGATGACATACTTTAGTAGGCCAACCCAGAAATTAGCTCCCTCGACAAAAAACAGAAAAACAACAACAACAAAAAACAAAAAAAACAATAAGAAGTTT
RAD14064	A/G	G	<lmxll>	AATTCAACTGCGCCGTGCCACGGCAGGGAACAACTGGACTTGTCTTGGACACCACGAGGGAACCAGAGGACAAGAGCCGGAGCTGTCGAACCCTCGTTACACTACCAA
RAD14077	C/T	T	<lmxll>	AATTCAGGTTGTACATTATTATTACATATACACTATTAACACTATAAAAATATCCTAAACTTTTCTATACAGGACATTATATGAAAGTAAACTTCTCTTTTCGTGTTC
RAD14089	A/T	T	<lmxll>	AATTCAACAGATCATCTTGTTAAAGTTATAAATTCATTATTTGTTATTACCGATTAAAGAGTAGGCTATCTGGCGCCGCCGCACGGTTAAAATAAACACATTGGTATT
RAD14122	CT/TA	CT/TA	<hkxhk>	AATTCTGGAAATGTTGGGATATTTTTTTTTAAATTTTAATAAAATGAAAACTTAAAGACTTTCAAATCACATGAGCCAATATTTTATTCACAATAGAACATGGATAAC
RAD14152	C/T	C/T	<hkxhk>	AATTCAGAATAGCATGCTTAGCTACTACTCTAGTATGCTAATATGCTATTCTGAATCAAGGTCATGGAGTCTCTAATGAACTGATGAGTTGATGTCATGGTAAGATCA
RAD14165	G	A/G	<nnxnp>	AATTCTGCTCTACTTTTAGAAAGAAATGGAAAAACAAATCTGCATATAGAGTGATGCAGGTATGACGTCAGAACCTGGAAGACTAATTCGCCGCTGGTTCCTTTGAGA
RAD14174	CAG/TTA	CAG/TTA	<hkxhk>	AATTCATATAAAAACCATTTTAATGCAATAGTTTACATAATTTTGTGTACATTATTTTTTACATAAAAATAATAGGGTACAAATTCTTCACGACAGTATACGTACGCA
RAD14226	C/T	C/T	<hkxhk>	AATTCTAAATCCAACGGCCAACTTGTTCGTTGGCATTTGTTGGTGTTTGTTGCCGTTTGTCGGTGCGGTGTGAATTGGTCTTTAGTCAAGAGCGTTGGATTGTGTGCT
RAD14228	C	C/T	<nnxnp>	AATTCAAGCATAGTAATGCCAAGTTTACACTACAGGACTTTAAACGTCGGCAGATCGCTGTGCTGTTCAGACTACATGTCATGATCACAAGTTGGAGTGCCCTATTTA
RAD14229	A/G	A/G	<hkxhk>	AATTCAGAAATGCCTTGCGATCAAAAATGGTTTGTTTTGCTTTTAAGAGATTATATGAGCAGCATGAAACAGCTTGTGAGAGTGAGACTTTAGATGAACTGTTGGGCT
RAD14236	A/C	C	<lmxll>	AATTCGATTAAAAAGTAAATATGTCTAAAATGGGAAAATCGACGGCAGTAACCCAAATAATACGAGGTAGCGTTAAGCTAGGCTAGTGCACCGTTGTAGCTAAACCGG
RAD14246	A	A/G	<nnxnp>	AATTCACCCCAAGGATTTATAAATATATAGCTAATTGTTATTATACTAGGCATCAAGTGACATAATTGCCATAGTTTTTTATACAACATAGTGACATGCTAACAAGCT
RAD14276	C	C/G	<nnxnp>	AATTCCAGCTGAGCCAACTGCTCAAAAGTTACCATATCGTACTAGATATGGTCGGATTTCCAAGCCCAATCCTAAGTACACTGATTAACTAGACATGAAAATCTGATG
RAD14279	A	A/T	<nnxnp>	AATTCATGTGTATGAATTTATCTGTATTCATTTTTTAAGAAAAGATCATATTATGTTTTGTCATTTATCATTAATCGCATGTAAATTCAAGGCTCTACAGAAGCACAA
RAD14288	C/T	T	<lmxll>	AATTCAGAAACCCTTGTTTTTAGTGACACCGGTGGTCATTAAATGATCTGCAGCCAGCAACTTATTGATCATGCACACACACTCCATAGTGACGTGAGCAAGCCTCGG
RAD14291	A/G	A/G	<hkxhk>	AATTCACAGTACTCATAAAATAGTAGGCAAAAAATATCTAGATGACCTACAACTTCTGGCAAGATTCTGAAGTGTGCATATAATGGACTCTTACGCCGCAGGAGAGGA
RAD14293	G/T	G/T	<hkxhk>	AATTCTTTTTTTCTCGGACAATCTCTCTCTCTGCTGATCCCATTATGATAAGAGACTCTTTGCTAATTGAGTCATTAGTGCAAACCGACTGGTATTATCATACGCACA
RAD14307	CG/TT	TT	<lmxll>	AATTCTAATAGAGAAGAAGAAGAGAGCTAGTTCAAGATGAGCATTTATGGTTAAAACTTTTTTCAATTTTTTTCAGAAAATGAGTGATTGTTTCACTAGATAAGACCC
RAD14322	A/G	A/G	<hkxhk>	AATTCTGGCCTACAGTCATTTGGGAGGGAGTTACTTTCCATTCTCTGTAAGTCCCACTAGATTTTAAGCAACAACACCTCTGAAATAAGATGAGGTCACTCCATGTTT
RAD14324	C/G	C/G	<hkxhk>	AATTCACACCTTGCTTGCTTTGAATGCCATGTGCCTCTGGCACCGAATGTGTGCTAATTTACTCATGCCAAGACTGTAATGAAACCCGAAACCGTTATGAAGCATGTG
RAD14338	CT/TG	CT/TG	<hkxhk>	AATTCTGTGGAAAAGATCAGATGAGTGATAAAGATATTATGCACAATTTTCTAGATAGTAGACGCACACTGTTACTGTACATTATTAGATCGGGGGTTTCTGTTAAAT
RAD14343	AG/GT	GT	<lmxll>	AATTCTTGCACCATTATGACTAAAAGTTTGAAAAGAAGTATTTCCTACTAAAGCAAGTGATATTTGACTCTGGTAAACGTATCCATAGAAAACTTGGACGGCAACATG
RAD14349	C/G	G	<lmxll>	AATTCGCTGTCTCTCTTGGGAGAATCAAGCGGACACTCTCCATGTGATTGGCTGTTTGTCGCATGTGTCACACTTTCGGTGCATTCGAACTCTGGATCAATCCTGAGT
RAD14355	C/T	C/T	<hkxhk>	AATTCTGCCAATTGATGGCCAACCCTTTCTAATAGGCAAATGAAATATTATAACATGGACAATCAACATGCCCCAGAGACAAGAAGCCTTCATGTGACACCTTTAAAT
RAD14357	A/C	A/C	<hkxhk>	AATTCATTCGGTGACTGTAGTGTGTCTGAAATAAACCTCTACAAATGTGCCTGTGGCCTGATAACATGTGAGTCTGTGTGAGATTCCTGTGTATTATCTTGTATATAT
RAD14358	AC/GA	AC	<lmxll>	AATTCTTGCTATAACCAGGCTGAGCTGATATGAGCAAATCACTCTCATTGTTTTGATGGTGCCTGAGAGAGTCAATGTTTACTCTTTGACTTGCTCTCATTTACATCT
RAD14372	AA/GT	AA/GT	<hkxhk>	AATTCATACCTAATGCAAAATTGTCTGTGATGTCTCTTATAAAACAGCAATTTTTCATTGTAAACTCCAAAAATATATAAATCCAAAATTAATATTTAATGCACACAT
RAD14403	C/T	C/T	<hkxhk>	AATTCCCCATGTGCAAAAAAACATATTAAATCACATTATATAGACTTCATGAGAGCACTTGTCAACCATCAGACACAAAACCTGACGGAATTGACGTCTGACAGAGTT
RAD14414	A/G	A	<lmxll>	AATTCAATTTTTTATATATCTTTTATTCAACAGGGGTTCTTTAAATTGATCAAAAGTGACAGTAAAGATTGTTGTTGTTGACTGATGTTACAAAAGATTTTTATTTCA
RAD14429	C/G	C/G	<hkxhk>	AATTCCATCAGTACAAGTACTTTCTTCCAGTTCACGGTTGCCAGCAAAAACCTGAAAACATAGACCTCTTTCTTTCTTTCTTTCTTTGTTTCTTTCTTTCTTTCTTTC
RAD14445	G	A/G	<nnxnp>	AATTCCTCCACAACTTGCAACATTCTAAAACAACATTTGGAGGCAATAAATACTACATTAAAGCAATTCTAAGATATCATTCTATGTGTGTGTCGTGCGTACTTAAAG
RAD14449	CC/TA	TA	<lmxll>	AATTCATCTCATAGCCCCAAGTATATCGTGACGCCCTGTTATCCGCCGAAAACCCGCTGACGTCCCAAAGCCTGAAGACTTACTGCATATACAGTATGTAGAAAATTA
RAD14548	G	A/G	<nnxnp>	AATTCTCTGTTTAAGGAGTACAACAAACGGCTGGTAGGGACTAAAACAAACTTCTTCCAGGATTAGTGACATCACTAACCCTAAAATTTACATAAACCCCGCCCATAA
RAD14638	G/T	T	<lmxll>	AATTCCATGGAATCATGGAATTTTCTCACTCAAACCACTGACTGCTGCTGCTTCTGATTGCTTTTAGAGGAAAAAGCTGCCCATAACTGCTGGTCTACGATCATTTTT
RAD14647	AA/TT	TT	<lmxll>	AATTCAGGTCCATTCTGACAGGGTTTGCAGGAAGCTGAATGCACAATATAAAATGCAACTAACCATATAATTGTATATAGATATGATAAAAAAAAATTTTTTAATTGG
RAD14721	AA/CT	AA/CT	<hkxhk>	AATTCATTAAAGAAGGTAATTATTTCAAATGTAGAGTCATTTTAAGTTTATTATGACCGTATTATTCACTTTGAAATAAATGATTATTCATATTAAAATGTATGTCAT
RAD14726	A/C	C	<lmxll>	AATTCACAGTGTCTCTCACCTGTAATGAAACCAACTATTGTCATCATTATAATAAAAATGGTTCATTATGTAAGGTCTTTATACACCACTGAAAACATAGTTATGTAT
RAD14776	C/T	C/T	<hkxhk>	AATTCACACTGCGTTTCTCACCACATTCGGGGCCCCTGCAGACTCGTGACGTGTGTGACGGCCCCTCACACTCCTGTCCTCTGTACTGACGCTGGCGCCGTATCGTCC
RAD14780	A/T	A/T	<hkxhk>	AATTCTACTCAAATATATTTCAAAATTGTATTTATTCAATTGACTGGATTTCAACAGCCAGTTCTCTAGTCTTCAGTGTCACATGATCCTTCAGAAATCATTCTAATA
RAD14783	T	A/T	<nnxnp>	AATTCAAAAAGCCACACAAGTGTTTCACAAATATCACTGTTAGAGTAAACAAGTAGGACTCACCATAATGATGACTGGAACAACTACCACTAGGTTATTAGTTTGTCT
RAD14791	AT/GC	GC	<lmxll>	AATTCAACAGTGGCCCAGACGCTTACGTATATAGGACATAGAGTGTCAAAGATAATGTCTTGGAATAACCCTGTTTGCATAAAGAGCAGAATACCATGTTCGGATGTC
RAD14810	A/T	A/T	<hkxhk>	AATTCAACTAACTTTAAATTACTTTTTCATAAATTTAAAATAATAATAAAAATGTAGGTGTGACGGGGTTGAGATTTTTTTGGCCACTGCTCTAAATCTAGAGAATAA
RAD14837	AT/CG	AT	<lmxll>	AATTCACTCATGCTGACCCAATGATGGGAAGAACAAAGTGGCCACCATGTCTGCTTTCTCTCAGTTGAAAAGCCGCCCTCTTGAACATGCCATCACATTAACCTTTCT
RAD14840	A/T	A/T	<hkxhk>	AATTCTTTTAGTAGAAAAGTTCGAAAGAACAACATTTATGATATTAATTTTTTTTTAAATTATTATTTTAAGATGTTCCTTAAAGTTCACTTATAGTAAGTAAGTGTT
RAD14841	C/T	C	<lmxll>	AATTCTTCCTCTATGGATGTTTCCTTGAGGCTACTATGATTGACAGGAAGATCGGAGACAAACCCATCAACTTTGAGGTTACAATAGGTAAATCTATGGTAGACTAGT
RAD14871	A/T	A	<lmxll>	AATTCTTACAGGACTCTTATTTGAACCATTTTGATATTTGATTTTTGGAAATTTAAAAAGAGTTAACCACATAAAAATCATCCTTTCACTATTATAACATAAAAACAC
RAD15076	A/G	A/G	<hkxhk>	AATTCTTGAATTATGTCTTAGTAACAGTACCCGAATGCATTCTGCATATTAACAGGCCTTAGAAACAAGAAGATCAAAAGAAACCCCCAGTGAAATTGTCTGGGACTG
RAD15084	A/C	A/C	<hkxhk>	AATTCTGGTTATTCCCGCCCCGCCCTCATCAGATTGACTCAGACATCAGATTGACTCGCTTCAAGAGCCTGCCTAAATGACATTGATTAATTTTCATTTGTTAAATTA
RAD15119	AA/GG	AA/GG	<hkxhk>	AATTCAGTGATAAACCAGTGACCTCTGATCCTTCGTTAGTATAAACAGTTATTTGGTTATTACACACACATTCACAGAATGAGTTACAATCAGTGGTTACAACAGACT
RAD15168	A/T	A/T	<hkxhk>	AATTCTCTGCTTGAGTTTTATTGATGGAGCGCTCTGTTCCTCTGGGAAAAGACGCCATGCTTTTGCACTCATCAATAGGAAATCTCATTAAGGATCATTAGAGGTCTT
RAD15173	G/T	G/T	<hkxhk>	AATTCTAATAGAGAAGAAGAAGAGAGCTAGTTCAAGATGAGCATTTATGGTTAAAATGTATAAAATTGTATTTTTTGTTTTAGAAAATGGCCGATGGTTTCTCTAGAT
RAD15176	A/C	C	<lmxll>	AATTCTGGAAAATTTGACTTTTAAAAACATTAAAAAACGAGGAAAAAGTCAACTGAGAGACACAATAAAAGATTAAAGCCACTATAATCCATCCTTTAAAATTGATTG
RAD15193	AC/TT	TT	<lmxll>	AATTCCCAGGGCTTTTCTATGGAGAAATTGCAAAAGTAAGTTAAGACTTAAGATTAACAAAAAATAATGCACCAAGAACAGTGAGAATTGAAACATGACACCAGCCAG
RAD15195	C	C/T	<nnxnp>	AATTCATTATCAAGCATGGCCTGTCATAACAGCACAGTTTGTTTGAAATTAGGGCAAAGCTATATTTTTTCAACTTAGCAGTGTGACACGCCACAGAAATGGATGAAG
RAD15220	A/C	A/C	<hkxhk>	AATTCAAAGCATGAATGAGTAAACTCAAATGTACCTACGACATCTTAAAATTGACTGCCAGTGCACTGTTACAATGAAAATTTTGAGCACACCATTTAAAATATAACT
RAD15227	ACA/GTG	GTG	<lmxll>	AATTCTGAAGTGAACTAATCCTTTAAATTGCTGTTAGTTTCTCTTACAAAACTATCGCTTGACTTCAGACAACTTTTTATGGTGTTCTGTTGTTTATGGAGCTTGACA
RAD15237	A/G	A/G	<hkxhk>	AATTCTTCAGGACAAGCACACTGTTTGCCAAAGCAGAGAAATCTCTTAGTGACCACCGACAGATGCAAAGTATTTATTATTTACACAGCCTTGTGCAAAACTTTAAAA
RAD15238	C/G	C/G	<hkxhk>	AATTCATTTTTACTTGGTCCGTTTCCTGTGTGCCTTTACAGTGGGATGAGATGTCCAGGTCTCTGCAGTGCAGGGGCTAGACATGGCTGCTTAATTATTCATCAGCCT
RAD15253	A	A/G	<nnxnp>	AATTCAAGTCGATTCCTCAAACCGTTTTCGTAAAACACGCAAACGAATTGTACGTAGTGCTTGCAAAAATAGACAATACTCAAAAAGTTTTGGCGCAGCGCCACCTTG
RAD15293	A/G	A/G	<hkxhk>	AATTCCAGAGAAGTAGTTTACCTGATGTCAGACAGGAGTTTCACTTCGTGAAAGTTATTGTGAAAAACTCAGCATTGCTGCAGACTGAGGGCAGTAAATTAAAGTGGC
RAD15328	C/T	C/T	<hkxhk>	AATTCTCGGCATGGTTGTCTAACCGTGCTGAACCGTGCTGGTAGAATCCATGAAGTGTCGGCACTCAGGATTGGTCACTTGTCTGTTAGGAATGGTGAGAGAACATTG
RAD15335	C/T	C/T	<hkxhk>	AATTCCACACTTTATTACATAATAAAGGGCCATGCTTGAAATATGAAGAGTATTTTTGGCACAGAAATACGTCCAACACGTTGTTTGAAACTTTGGCCATGTTTAGCA
RAD15371	A/C	C	<lmxll>	AATTCAACCTGTGAACCCCCAATGCTCATGCCCCAACAAAGGTGTCCTTTCAGGGATGGTACAAACATTGAGACTTGCACTTTTCTTAATAGACTCTAAGCAGGAGTC
RAD15388	T	C/T	<nnxnp>	AATTCTTGGATGTCATGATAATGAGCCTCAGTAAGGGGCGATAGTTACCTTTTCTTTGCCATTAAACCCCTAATATATTATCCAGGAAGCTAACTATAAACATGTCGC
RAD15423	C/T	C	<lmxll>	AATTCTACACGCAATGGGGTCCAAAAGTCTGACATCACATCAAAAATTTGGGATATTTATAATCAGAGTATAAAAGTATATCTGGTACAAAAAGAATGAGTAAAATTA
RAD15424	A/G	G	<lmxll>	AATTCAGTTTAACACACAATTTGTTCTCTGTAAACACATTTCTGCATTAAACTTGTCTGCTTTGATGAAGTCTCCTGCAAAAGCTTCTTCCTGTGCTATCCTGTTCTG
RAD15426	ATG/GGA	GGA	<lmxll>	AATTCAAGGAGCAGCCGTAGCTATTCTGCATGAATTAAAAGACGAGCCATTCATCACCACTAAGCTACAAGAAATCAGGGACAAACTTCTGAACAAATCCTGCGAGAA
RAD15450	T	G/T	<nnxnp>	AATTCTAGGAACTTTCCTTGAGGAAAGAGAGACAAATATGTAAAAGTGTGGAGTGTGTGTGGACAGATAGTATTGAGCTGTGATTTCCAAACAAAGGCTGCTGGGAAG
RAD15454	A/T	A/T	<hkxhk>	AATTCCAGTGCTTCTTAAATCTTGATGTAAAATATTGAAAAAAAGGTTAAATTAATATATTTTCCTATTTGGTTTTGACGAGGTGTGTGCCAAATTAGGTGTTATTAA
RAD15461	G/T	G	<lmxll>	AATTCTGGGAGTGTAAATTTAGGGTTTTTTTCCACTGTAAATCACAAGATCATTTCATATAAGATTAATAAAAGGATGTATCAACCCTCGCTTCAGAGCAGAACCTGA
RAD15462	AG/CA	AG	<lmxll>	AATTCATCTGAAGGGCCTGGGCCACATTTAAAATGCTACCATCTTCCACCATTATCCTTTTCACATTTAATCTAAAGCAGTTATGCCATTTGAAAAGCTCATTATGCT
RAD15465	G	A/G	<nnxnp>	AATTCCTTCTTTCATGCTGAAAACCTATGAGAAGAATAAGCAGCCAGGTCTTAAACCTGGCTTAGCAGGTACAGATATGTTCAACTCAGTATTGTGGGTGATTAAAGA
RAD15493	C/T	C/T	<hkxhk>	AATTCTGTAAAATCTGTATCCCTTGTAAAATAAGAAATACTGCTTTGTTATCTTAAGGATCTTAAGCGAAATGTTCAGTGTTTGCTGTCATACATTCTCAATATAAAC
RAD15502	CT/TC	CT	<lmxll>	AATTCTGAAGAGACAAGTTGAGCATCACTCAAAGGGTCATTCTTGAAGAATGGAAAAAGATAGACGTTGTAAAATGTTGCCAACTTGTTCATTCCATGCCTAGAAAAC
RAD15507	C/T	C	<lmxll>	AATTCAAAGACACCCCGAAAATCAAAATGAAAAAAATGATGCAGCAGGCTAGTCCATTTTGCTGAAATTTCATTGCATCAACTCAAAATGGTTCTAAAAATGGTAGTT
RAD15513	A	A/G	<nnxnp>	AATTCATGTAACTGAAAGTAGTCACTGAATGCATTTTGTGCCAAAGCAATGATAAATGATCCACAGTTTAGCCACATAGACTGCTGTTGTGATCACTGTTTGAAGAGA
RAD15522	A/G	A	<lmxll>	AATTCTCATGTTTATGAAGAATGGTCATATTTATACATAAGATAAAGCAGAATCATCCATGATGGCCAGGCCATCCAATCAGAATACTCAAAGATCAACCTCTACCCT
RAD15525	G/T	G/T	<hkxhk>	AATTCCTCTCCCACATAAACACATTTCCAAATATGTTATCTTTTATTTTCCATTACCAGTCAAGCATTATCTTCAGTTGTTTCACCTCAAGACTGAAAAGTTTATGTG
RAD15653	T	A/T	<nnxnp>	AATTCAGGTGCTCCCAAAGCTGAGTCAGACGCACAGGAAGTTCTGCAGCATCGTTTGAGAGCCGGAAGCCCTTGTTGGAGGTCTAAATGTTGGCAGCGAGCAGGAATC
RAD15673	A/T	A	<lmxll>	AATTCTACATCCATACACTCACTCACTCAGCTTTATTCCCTCGATGTGCTGTAAAATCTCAAAATTTTAGAGATTTTAAAAAGCATCCCTGATTAAAATGTTTGTTGC
RAD15677	A/G	A/G	<hkxhk>	AATTCTACCATGTAAAAAAAGAGGGAAAAAAAATCTTAAAATGAAACACTGCATTACTTAAGGTACAATGCAAATGTAATGAGTTATTTTGACAGCTTCCAACACTTA
RAD15691	CC/TG	TG	<lmxll>	AATTCCTACTCCAGGTCCACCTCAGGGCATGAGAGCCAGTCAGGGACACAGGGAATGGAGCATTGATTTTAATCAGTGATGTCACAGAATCAATGGGACCTTATAAGC
RAD15696	TTC	CCT/TTC	<nnxnp>	AATTCGTGCCTAAGCCAATGCCTGCAACGGAGCCAGAGCCTGAGATAATTAGACTTGGAATTGCTGTAAAATGTGGTGGACCAAGCTCCGTGGCACACACACCAAAAT
RAD15698	A	A/G	<nnxnp>	AATTCAGTTAGTTGACTCTGAGTTAAGCACGTGCACCACAACTATGAAAAGCCATCATTAATGGAGCTCCGATATTACAATTAATGGCAACAGCACGTGACAAAATGA
RAD15773	G	C/G	<nnxnp>	AATTCTAGTGTCACTGGTTAAGGATTACTTTATGACTGCCTTCTGTTTCCATATGGTAAAAAGATGTTTTGCATAGTTTTACATAAACAGACTGTCACGGTTTCAAAG
RAD15848	CA/TT	CA	<lmxll>	AATTCACGGCCAAATGACGTCAATGACGTTGGTTCAACTTTCATTTTGAAAGTATTTTTCAATCATGACGGGACGTGTTGGACTGACATCTTTTCAACATTAATTACA
RAD15957	GCG	GCG/TTA	<nnxnp>	AATTCTTTTAATAAATGTATTTACATTTCTGTGGACTTTATGTACTGGCAGCTGCAATGATTATGTAATGTTATGATAGGGCATGCTTAGTTATGTGTTGGGCCTAAA
RAD15958	C/T	C	<lmxll>	AATTCTACAGGATGTCCGGGTCCGGGAGACGTTTGTGTCGCATTCTTTAATGGTCCGCCTAGGAACAAATGCCGTGACGCCAAACCCTATTGTGGAAGAAGAACTCTG
RAD15978	A	A/G	<nnxnp>	AATTCTATCAGATTAGACATTTGACAAGAGCTATCAAAGCGAGCAGCCTGAAACTTTAATAGCACACGTACAGCCGGCTACAAACAAGCTCGTGGTCCATTGTCACTT
RAD15980	A	A/C	<nnxnp>	AATTCCATAACTTTTTGTCGGCATGGTCTGAAGATGATCTGGTTAAATGTTCGTGAAAATTGCAACAACGGCCTAAGATGAGCTAAAAAAAAGTAGGTTTTTCGGAAA
RAD16006	A/G	A/G	<hkxhk>	AATTCTTTATTATTTAAATATGTAACTTTTTAAATAACCAACATGCACATATGTGTTTCAGACATGAATCACGTACTTCCTGAGCTCTGTTCGCTCATCAGCGGTCAT
RAD16013	T	A/T	<nnxnp>	AATTCGTACGCAAACCACCAGTCTGAATGATTCATAGCAGGGACTCGGGGGAGTGAAATGTGCACACAACAGCATTGTGTAACCCGAGCTTGGTAAGTGTAAGCACCT
RAD16014	C	C/G	<nnxnp>	AATTCGTTTAAATTTGCAGTGGTAACATTACACTTACTTTCAGCATTATAGTGAATATCCTTGAGCCCAACATTCATAGCAAGTATGTCTTTTGGTTGTAATATTGGT
RAD16020	C/T	C	<lmxll>	AATTCTGTTATTTTTACAATGCAATTCATCTTCATGGTGACAAAATGAAATATTTCCTCATCAATTATTAAAGTGTTGCATTGTGACATGCAAAGAATGCTAAAATTA
RAD16054	C/T	C	<lmxll>	AATTCATACGAATGTCATCACAATTTGCCAAAATGTAAAATAGTTAGAAACTGTCATGAGGCCGTGTTGTTATATCGCCTACCCCTACAAGAAACCCTGATGGATATA
RAD16057	G/T	T	<lmxll>	AATTCAATTCTGCTCTAAAAAATCAGATCAGCGTTGATTTCGGTTCAGTTCAAGAACTGTGTAAAGTTCTCAATTAATGATTTAATGGAATGATTCAATTCATCTATA
RAD16063	AG/GA	AG	<lmxll>	AATTCAATTCGCAGTCGTGGGTCATGCAGTCATACTAATGGGGACAAGGACCCCTGGTGGAGAGCTGACTTGTTGGAAGTCTACAAGATAACAAGGGTTAGCATCACT
RAD16064	AAA/GGT	AAA/GGT	<hkxhk>	AATTCATGGGTATCAACATTCAAATAAATCACTAACAATAAACAAATAAACTAACAATAAATGATTAAATGTGCCTTTAAAGCATGATTGATTTCACATCATCTACCT
RAD16085	A	A/G	<nnxnp>	AATTCCCTCCACCGACATCTGGAAGCCTGATTTAGTGCTTTATAACAAGTATGAGTCACTTCGTCCAGTTGGCTTTCACTCATTCCCTGTATTTATCTGAGTGGCACC
RAD16110	CT/TC	CT/TC	<hkxhk>	AATTCTAGTATTCCCTGTAGCTCAAAAATAGAGGTTTCAGGTAGACGCTGAGCTAATTCATCATGCTTTATACCACTGGGATGGGCTAAAAACACATCAAGAGAGTAG
RAD16130	CT/TG	TG	<lmxll>	AATTCAAGATACAATATAATTGCGATACTCCAAGATATATGGTAAAACAAAAAATTAACTGTTTAAATGCTAAATTTGGTATTACATTGGGGATTGAAATTAATAGGC
RAD16136	AT/GC	AT/GC	<hkxhk>	AATTCCACCGCTGGGATCATCTTAGGGCATCCTTGGCTCGTTTCGCACAACCCCATCCTGTCCTGGTCTAATGGTGAAGACCTGAAGTGGGGCAGGGAATGCTTCCCA
RAD16138	A	A/C	<nnxnp>	AATTCCTTACAATTTATAAATTTGTGCATTTCTGTAATGATGATTCTTTTTCATAGCATTGAATGTGGTAATAAATAAGTTGGCTGTCACGACTCGGACACGAAGACT
RAD16192	T	G/T	<nnxnp>	AATTCCTGGCACTTGCTGTACACTCGGAACGTCTCAAAGTCTTCTTCACTGCAGCAGAACCTCCTTCCTTGAAGTTCTCGATGATCTGATAAAGTGTTCATTCAGGTA
RAD16203	G/T	G	<lmxll>	AATTCGCTGAGATTATCCATTTTATTTAGGAATTAACATTTTTAAAAATATTTTCAATACTGAATTAAAGGGTTAGTTCACCCAAAAATGAAAATTATGTCATTAATG
RAD16219	TG	AA/TG	<nnxnp>	AATTCAAATCAGCCCAGAATGTGTTTCCAATCAAATTCTAACAAAACTAGATTGCAATTCATTGGTGGTTAATTCATATGAAGCCCTCATCCTCAAAAACCCTACAAA
RAD16233	C/G	C	<lmxll>	AATTCATAATTAATGTAAAGAAATGACACATGTTTAAGTAATACAAACTCAGTTTGTTTGAGTAGACACTACTGATTGGACTTAACTCAATTACAATAAGAAAGGACA
RAD16234	C	C/T	<nnxnp>	AATTCTCCTTTAGTTCAGCTGTAGTACGAAACCACACAAACGGGGCGTCCTTTCTTCCCACACGATTAGTCTTTTTCTTCAGCAGGCAAACGCAAGCATCACTTCCAT
RAD16253	AC/GA	AC/GA	<hkxhk>	AATTCCCCCTGAAGGTACACAATGGCCTGTCAGACCAGCTCCGCGGTATAAGAAACAGAAACACAAAGCATTTATTCACTCACCTCGCTCTCTTTACCTCTCTCTCGC
RAD16258	C/G	C	<lmxll>	AATTCTCGTGGGAATTGAAATGTTAACATTTACTATTGTACTCATGTAAATATAGATGATAAAAATAAAAGGGATACAAATTCTGTCATCATTTACTCACCCTCAAGT
RAD16264	C	A/C	<nnxnp>	AATTCATACAAATTTGGAAACTCGTAAAATACATATGATTTAGCAAAAAACGTTAAAATTCGTACAAATTAGCCACCGTAAAATACAAATCAATTGCCATGAGATTGG
RAD16270	C/G	C	<lmxll>	AATTCTCTCTCAGTCTCTTTTCTTTGGAATCAGTGGTGTATCATTGACATTCGCCTTCCTTGAGTTTAACATCTCCATCTATCTGTCAGCATTTGCCTATAAAGTCAC
RAD16274	CG/TC	CG	<lmxll>	AATTCATATGAATTACACCTCGTAAAATACGTACGAATTGGTCATGAGATAGCGTTGGTCCTATGAGGAGTATGAATGGTCATTATTTTGTGGTAGGCTACTAATTCT
RAD16292	A/G	A/G	<hkxhk>	AATTCTGACCTCATGTTTTCCCTCTTTCTTTAGAATTAACTGCCACTTCAGAGTATTTACCGCAGCAGTGCTTTTTGTCTTTGATGTACATGTCTTTGAAGGTCTTAA
RAD16300	C/G	C/G	<hkxhk>	AATTCCTGACCCAAAGCCGCTTAACTGACACACACACACACACGGCTTCTTTCATTCTTAACCTTCCTGACACACACTTTCAACCTCCTATCAGCTCCTTCACTTCAA
RAD16316	A/C	A/C	<hkxhk>	AATTCACTTTGAGAGAAAAGTTTCTGCCAAATGAACACATCAGACTGTGACTACAATTTCAGATGAATAGCATCCACTTTCTGCTTACAGGATAGAGGAGGTACAGCT
RAD16347	A/G	A/G	<hkxhk>	AATTCCATGCTAAATACTCTGGCAAAGTTTCTTGTTCGATGCTGCTGCGAGAGCCATACTGAATCTACATCGTGAAACGTACAGCCAGCCAGTGTAGCCTGATCCTAA
RAD16348	A/T	A/T	<hkxhk>	AATTCATATTTGTGCACTAGGCCTTTATGAGAGGCAAAAATCGCATTGCAATGCACACAGGAATCGATAAGCGGAATAAAATTTTAATTTTATAACAGGTATCCGATT
RAD16374	T	C/T	<nnxnp>	AATTCAATATTTGAGTCACTCTAAAATAACTGCATTCTATCAGCTCGTAAATCATCTGACCAAATATTATCATAGCCTGTAGCCATCCTTGCTTGACTTCAGCCTAAC
RAD16393	C/T	C/T	<hkxhk>	AATTCCCCTCAAGTTGCTAACAGAATAAATATGAATAAACTCATTTGATGGTTTTGTTGTGCTCTGTATCCACCCTAAACACTCGGTTCCTTTGATTCACTCCGACTG
RAD16397	A/T	A/T	<hkxhk>	AATTCCTCTTCAAAAAACAATGTCTGAGAGAAGCAGGAAGATTTGATCAAAGGTTGAAAGATCTGAGGGTGCAGTGAGCCAATTTTTCCAAAGAGCCAGACGTTATGT
RAD16404	C/T	T	<lmxll>	AATTCAGAGGTGGACGCGCTGGACCCAAGTATTATGGACTTCACATGGCAAGGTAAGCGTTAACTAGAAAATGATCAACTAATTCGTGTATTGAAAGCCACTGGATGT
RAD16406	G/T	G/T	<hkxhk>	AATTCGTGATGGGCTCAGGCTCTGAGTCTGCTGTGGGCTCTGGCTTTTGCTCCAGTGCAGGCATAGCTGATGGCTGGGTGGGCTCTGGGTCTGGAGTGGGGCTGGAAT
RAD16459	C/T	C/T	<hkxhk>	AATTCTGTTTCCATTTTAGATATGAAGTGAAAACAGCAGCTATTTAGAATTTTTTCCTGTGATACACACAAAAATCCCTGATTCTCCAACATTTGTCAGAATAATTGA
RAD16480	A	A/G	<nnxnp>	AATTCGGACACTGAGTGCGCCGGAAGGGCTGCAGCTTTTGCATAGTTTTAGCAAACTGGCAGCTCCAGTAATAAGATGAAAAGATTTATCCTGAACTCAGTTATGGAA
RAD16484	A/C	A/C	<hkxhk>	AATTCTATATTCCCCTACCCACATTATAAATATTGCAATATAATTGGCTATAAAATAGTTTTCAATATAAATATTCCACATTTCCACGAACCATGGTAATTTACTACA
RAD16490	A	A/T	<nnxnp>	AATTCTTGTTTGGCAATGCCTTTTACAACATTTTAAGCTATTTTAAAACATTTTATTCTCTAACAACAATAAACATCCTTTCTAACACATTCTGATAAACAATAAGTG
RAD16504	C	C/T	<nnxnp>	AATTCTGTGATATGCATTGGCTCCACATGCTTATTGGGAGATAATGCAGCTGGGTAAATTATACATACATGCATATCCATGGACTTAGGCCTTTTCTGTGCTGCGGAG
RAD16513	G/T	T	<lmxll>	AATTCTTGCAGTCATATGATTCATAACGCAGCGCGGACTACAGCCGCTAACATGACTGAGGTTTCTTCTTGTCCCCGTCGAGAATGAAATCGGGAACTAAATATTATT
RAD16561	G/T	G	<lmxll>	AATTCAGTTACGTGTCATGTTTCCCAAAATAACTTGCAAGGTATATGATATTCCATCATGTAAGCAAAGTCAACAGTGATTACAAGGTGTTTGGTTACATTTGGTCTA
RAD16573	GC/TT	GC	<lmxll>	AATTCGGCGATAAATCAAGTAAATTACTTGCCCATCAGTTGCGTCAGTCTGCAGCCTCACATCTCATTACTCAAATTTCCACTTCTGCTGGGTCTTCAGTTAATCCAC
RAD16598	A/G	A/G	<hkxhk>	AATTCCAAATGGACATTTATGATGTCAAATTAATAAATGGTGTACTAAATGTTGAAAAAAGATATGATTATGTTGTAGTTGCTCTTGACAACAATGGTAAGCCAATTC
RAD16607	A/G	A/G	<hkxhk>	AATTCTGCCAAAGCGCCCGCTTGTAAGTGTTCGTTAACTAAGTGATTGCATCAGCACATGCCTATAGGTCTGATGTCTGAAAATAATAAATGCTCACCAAAATGATTT
RAD16611	C/T	C/T	<hkxhk>	AATTCGCCCTTAATTATGTTTAAATCACAAAGGGAGCACAGGTCGACTTGTCACCGAATCTTTATAACTCTTCCTTTGTTCTCTGTTTAACTCGGCAGATCCGATGGG
RAD16616	A/T	A/T	<hkxhk>	AATTCCACTTGGATGTTGTTCCCCTGGCTTGTGATGTCCTGCAAGGCTCAATTTTGGCCCCCATTTTGTTTTCTCTTTGTGTCTCCCATAGGCTCTATTTTTGAAAAG
RAD16630	A/G	A/G	<hkxhk>	AATTCAGTGTTGGAGCCTAGAAAAAGCAGTTATCATTCTCACGAAAACATCAAGCAAGAACCACTGTCCCCAGAGGCTCCCACCAGAGATGGTCTTCTCTGTCATCTT
RAD16636	C/T	C/T	<hkxhk>	AATTCTAAACACCAGTTTAACATTATTTCCACAGCAATGAGGGGTATGACATCACTGCAATAATGCAATATGTCCATGTCAGAGAATCAAAATATCATTATGTTGGGA
RAD16671	G	A/G	<nnxnp>	AATTCAATAAGCATTTTAAATAAATATGCTGTCATCTGCAGGTAAAACAGGCAGTCATTTGGGCATTGCAAACTGGCTATCGGCATATTGACTGTGCTCCCATTTATG
RAD16690	A/C	A	<lmxll>	AATTCCGGCAGTGTAGACACTGCTAAGTGTATTACTGCCCTCCACAGGTCAAAGTTTGAACTAAATTGTCATCTACAATATAAAAATTAGTTCAAACTTTTTAGTTTT
RAD16707	C/G	G	<lmxll>	AATTCACACTCGTCTTCAGTGAACAGTAAACCCCGCCTTCTTTGATCTGATTGGCCATCATGTTGACATTGATGAGACCTGTTAGACCGCTGAGGAAGACCCACCTAA
RAD16724	C/T	C/T	<hkxhk>	AATTCCAAGTGAAAAACTACATTACCCATGATGCTCTACAGAACATTCCACCAATCAGAGTCGAAACAAGCAAACCGCTCGTTTTTATTAGTTCACTTTCAAATCAAA
RAD16733	C	C/T	<nnxnp>	AATTCGGATATGGTGTCTGTCATCGTCCGAGAAGGTCTGTGTCCTTAATTAAACCCAAGTTTTATGTGGCCGTTAGAAGACTTTATTAGTTTAGTTCTGTTGTGGTCA
RAD16738	C/T	C/T	<hkxhk>	AATTCTGATGAGACCTGCAAATAGAAGATAAACACAATTCATGTCATTAGTTGGAACCTAAGGGGAAATTTGAAGGAACTTAAAAGCTGTTATTGTACTTGGACAGAA
RAD16751	A/G	A/G	<hkxhk>	AATTCGAACAAATTAGCCACCTCGTAAAATACGTAAGAATTGCAGTGAGATCGGTTTGATTATATAGGAAGCAATACTACAGGATTTTAGGCACAGTTTAGCAAGCCT
RAD16771	C/T	T	<lmxll>	AATTCAGACTGGGCGGCTGCCTCAGCGAGGTCTCTACTGGTGCAGTGGTTACTTCCTTTATACAACAGAATGTCCTCTGCTTTCATTATCATGGGCTGAGCTGTCTGG
RAD16776	C/T	C/T	<hkxhk>	AATTCACAGTACTCATAAGGCAAAAAGTCCCCAGATGACCTATTACTTCCGGTGAGATTCTGAAGTGTGCATATGATGGACACTTTACTATCCCATGAGGCCAGGGGA
RAD16786	C/T	C/T	<hkxhk>	AATTCTAAAAGGTTTGAGATCTAAAGTCTCAGCCATCATTATAGTCTCTGAGAGTGAGAACAGAAATGTCAGGTCCAGTATTAGAGCTAGAGGCCTCGCTGTTAAAGC
RAD16790	A/G	A/G	<hkxhk>	AATTCGAGGTATCACTTTGAGAGTGACTCCCCAACACCAAGATCCTTGAACATGCTAACACTGTTAAGATTGAAGAAACTCTGGGAGGGCTACAGCTGCAATGGGTCC
RAD16806	C	A/C	<nnxnp>	AATTCAGTTCTCTTTCACGTCTCATTTCGCTTGAATGGTCAAATACAAATGCAATTTTGTCAAACTGCCCATCGTGTGGAGTATTCATGTAATCACAGTTTGTTATGT
RAD16810	T	A/T	<nnxnp>	AATTCATCTAATGTGTTGATTATTTGGTTTTATTTGAAAAACAGAAGCATGCTTAATGGATTCTGGTGTGAATCTCTGGTTTCAGCATCTCTGTGCTCTGATAAGTTA
RAD16875	AT/GC	AT/GC	<hkxhk>	AATTCATAGACATCAGGTTTTGATTTCCTGGCAAACTGTTCAAAAATTATGAGCAAGAAGAGCCATTTTTCAAATCTCACGACCTGTAGGTGGCGCTGTTCCCAACTT
RAD16880	A/G	A/G	<hkxhk>	AATTCCAGATTGGAATGAGACGAGGCCGAACAGCTCCAGAAGGCTCTTAAATTTTCCCTCTCTGATATCACAGTGAGACAGGAAGGATCCCAGAGCAGCACGGCCCAT
RAD16897	G	A/G	<nnxnp>	AATTCGGACATAAAGTGGTCATATTTGGATGCAAAATGGAGACATGTTTCACTAACTGTAGCTTAATATATTAGCTTCCTTCAGCTTCACACAGAGGTCCTGAATAAC
RAD16907	AT/CA	CA	<lmxll>	AATTCTAATAGAGAAGAAGAAGAAGAGAGCTAGTTCAAGATGAGCATTTCTGGTTAAAACTTCAATTTTTTTCAGAAAATGAGCGCTGGTTTCACTAGATAAGACTCT
RAD16924	A/T	A	<lmxll>	AATTCAAGTAATGTAAAACGGAAGTAAACGAAAATGTCCCTAAAATAAATGTTTATTAAAATGATCATAAACTTTCCGTAAGAATAGTTCCCTATTATACATTTAAAA
RAD16933	A	A/T	<nnxnp>	AATTCAGAGGCCACACTGCTAAGAGACTCTGAAAGTGTGTGCATTCTGGATAGACCGGTTCACATTGACAGTATCATTATTATGTTTAGGTATGAGGAAAATATATTT
RAD16952	A/G	G	<lmxll>	AATTCTATTTTTTATCCAATTACATTGTAATCAATTAACATCATTAAAATAAAATAAAGTGCTATAATTTTCTCTAAAAGACCATCTTTAAGCGACCATTCTGATAAT
RAD16956	C/G	C/G	<hkxhk>	AATTCACGCACTACATGGATGAGTACATAGTGCATAAGTACATAGTGCATAAGTGCATAGTGTATAGCGCGTCATTTGGGAGGCAACTTCAGTCTTCCTTCAAATCTC
RAD16958	G/T	G/T	<hkxhk>	AATTCAAAATAGGCTAGATCATACTTGCTACTTCACACATCAGTATACAACAGTGCTGAACTTTGACAAAAAGTGATTTTTAAATGTTATAATAATGATTTTATAATG
RAD16964	A/T	T	<lmxll>	AATTCAGCCTCGCTATAGTTTTTTTTCCGATCAGAGGCATTTACGAATCTGCTCAACGGTGCTCAAAGCGTCACATTTTTAAAATTTCAGTACCAAAAGGTATCGCAG
RAD17014	A/T	T	<lmxll>	AATTCACCTCAACACACTCCCCATCAAAAAGAATATCAGCTGAAATCATGAAAGGCAAAAATAAGAATAAGAGTGAACTGTTGATTCACTGTAAGTCCACAACATATC
RAD17041	CA/TG	TG	<lmxll>	AATTCTGTGTGAATACAGTGAAATGTCAGTTTGTTATTCATGCCAGCTGCAGCATTTCATCAAAAATAGCACCTATCACATGAATACTCACATTGACGTCAACACATT
RAD17045	G/T	G	<lmxll>	AATTCCCATTAATGAAAATGTTGTAATAGAGCCTGATCTTAAATGGAGAATGTGATAAAGAGAGTAATCCAGATTAATTCTGCCTGTCTAATTAATTTTTAAAGCATA
RAD17085	A/G	A	<lmxll>	AATTCAGCAATCAGAACAATGCAACGCTCAGGTGCAATTCAGTACAAGCTGATGTAAAATATGTTAAATGTTTACTAAATATTTTAGTACAACTCATTTGAAAGCCCT
RAD17119	GAT/TGC	TGC	<lmxll>	AATTCAAATGTGTCCAAATGTTGTGTGGTTTGCGCAGACTCACGCATATGATCCGCTCTGTGCTCTCGTGTCTCTGGACCGGAGCAGACTGTGCTCGCGTTGCGGTGG
RAD17126	G	G/T	<nnxnp>	AATTCTTGGAGTCATTGTCGATGTCTGTGAAGATTACCAAAGCAGGATTTCACAGGTCTCCTCTTACTTTTAGGTCTATTCATTTGTTTATGCAGTTCATGATGTTTT
RAD17155	C/T	C/T	<hkxhk>	AATTCTATTATTGTTTTCCACATTTGAACTTTTTTAACTTTATTTTATATTCATGTTTTTGGTGTTTATGATGTTCTCCTGCAGACATTACTCAAAGTGAAGGAGGAA
RAD17178	CG/TT	CG/TT	<hkxhk>	AATTCTTTTTTGGTGATGTTCCCCTTTATGTGAGCTGTATCTGGATCAAATTTTGTGTTGATCCCATAAGGAAATCACAAGGTAGCCTTTTTGTTTATCCATTGGCGC
RAD17194	C/T	C/T	<hkxhk>	AATTCAGCATAATATTGAGCTGTATAGATCCACCCCTCCCCCCAAAACCTTCCAACACAACAAAGCCACAGTCCACAAGCAGACAAACACACATTTACTGCATATACA
RAD17201	A/T	A/T	<hkxhk>	AATTCACAAAAGTGTGTACTTCTTACTCAGTTTTCTTGTCTTGTTTTCCTTTACAAATATTTCAAGTCATTTTCATTTCATGCTTATATGGTGCTTTTCACCATGCAT
RAD17240	TA	AT/TA	<nnxnp>	AATTCTGTGAAGTTGTTGTGCATGTGAGACCTGCTTTTACATTTACTCTGCTCTGAACAAGAGATGCTGGAAAAACTACAGTAAGACATGCAAGTGTAGAAATATGCT
RAD17245	G	G/T	<nnxnp>	AATTCTCATTTCGTGATTAAAGCAGTTCAAAGGGCCAGATGTTTCTGCGTAGCCATGGAGGTTATTATGATGGGATCCCAGAGGAAAATATATCTTTATATTCTTCAC
RAD17247	G/T	T	<lmxll>	AATTCAAGAGTTGGAGGTGGGTTTGTTCCACTTTCTATGATAGGTTCAGTAGGTTCAAATGTTGCCTAATGTCAAACTAACCTCTTGATAACAAATAAACCAGTCTGA
RAD17264	C	C/G	<nnxnp>	AATTCTACTGGCTGATCTTTGTCATGTACTGAATGAGGACTTTCAAGCTTCAAAATAGGCTCAAAAGAATCATAAAAGTCTATATGACTTATGTACAATATGATTCAG
RAD17270	CT/TA	CT	<lmxll>	AATTCGTACAATCTCACCCATACGTTTTCGTACGATCTGTTTAAACCCCAGTGATGGGTAAGTTTAGAGGCGTGGTTATGGGTGGTCCTTCATAATGAGTTACTTTTA
RAD17273	CT	AC/CT	<nnxnp>	AATTCAGCACAACACTGCACTAAAGATTGGGCTGGAAACCACATGCAGTCAGATTTACAGTGCCCATTACTAACTAGAAGGACACACAGTGCCTATACAAATGCCTTC
RAD17281	CT/TG	CT/TG	<hkxhk>	AATTCAAAGAGTAAATGTTTAGCTGGAGTTAATTACTTTCGGTTTCCTGTGAAGGTTCCAGCGCGTTGTCGTAAATATGGAGAGATACAAAATGCAAAAATATAATCT
RAD17283	C/T	C/T	<hkxhk>	AATTCTAGTGCATACTTCTCCAACAAATGCCAACAAACACCAACAAATTTCTATGTTTATAGACAAACAGTTGTTCATGCTATAAATTAAACGCTACCTTTACAAAAA
RAD17303	C/T	T	<lmxll>	AATTCTACTGTAATCACAACACGGGCTCAGGAATACTTCCAGAAAACGGAAGTATCGTTTTTGTCGGTGAACACAATCCACCGTGCCATTCCGTGACCTAAAACTCTA
RAD17355	C/T	C	<lmxll>	AATTCTGAAGTGAACTAATCCTTTAAAGGAATAGTTCGCACAAAACCATGAAAATTCTGTCATCATTTACTCACCCTCATGTCATTTCAAACCTGTTTGACTTTCTTT
RAD17356	C/T	T	<lmxll>	AATTCTAATAGAGTAGAAGAAAAAGAAAGCTAGTTCAAGATGAGCATTTATGGTTAAAACGTATATAATTTTTTTTAGAAAATGAGTGATGGTTTCTCTAGATAAGAC
RAD17390	A/G	A/G	<hkxhk>	AATTCAATAAGACATTTTGAAGTAGAGAGACTAAACTATTGTCTTGTAAAACACACTCCACTAATCATTGTCTAATTCACAACTTTACAATGTAGTCTCATGTTAACG
RAD17400	A/C	A/C	<hkxhk>	AATTCTGGAGACTATTGGTTTCTAGATATATAAAGGTGAAGAATGTCATTTCTTCATTGCTAGTGGCACGAAACAGAAATGTTCTGCCAAGCAGGTGGTTCTGCCCCA
RAD17412	C	A/C	<nnxnp>	AATTCTAATAGAGGAGAAGAAGAAGACAGCTAGTTCAAGATAAGCGTTTAAGGTTAAAACTTCAATTTTTTTCAGAAAATGAGCGATGGTTTCATTGGTAAGAGCCTT
RAD17414	A/G	G	<lmxll>	AATTCTGCTGTTTTGGCTGCCAAATTCCACTTGGCCTCTGTGGAGGGGAAAAAAAATAATTAACTTCCAAGGACATACAGTATTGAGACTGTGAGTCTGTCTGTCTGC
RAD17420	A/G	G	<lmxll>	AATTCAACAAATCCAGGTGGGTTGCCGCCCATGTAGGGCACGATCCATTCTTGGAACTGTGAGACTCTGGCGAACACAGTGGGATATTTGGGGTCAGCACATCGCCTA
RAD17432	A/G	A/G	<hkxhk>	AATTCTGAAGTGAACTAATCCTTTACCTGCTATAATTCCTATTTTAAACATCACAGAAAAAGTTCGACATGATTTAGTGTAGGCTTTCACTGCGTAGATGTTCTCCTG
RAD17442	C/T	C/T	<hkxhk>	AATTCAGACCAACAACCGCAATGTGATGGACAGTTTTCATCAGGTAAGCATCATACCTTTGCAAGTTTATAAAAAGTCCAGTCACATTTATTTCTATAGTGCCTATAC
RAD17466	A/G	A	<lmxll>	AATTCAGCCCCGAGATAATCAGCACACAAACACTGTGAGGAGCGCTGAGGCCGATCGGCCTGTTTTGACACGCCGAGACGACGAGCTTGATGCGATCTCAGCCTCGCA
RAD17472	A/G	A/G	<hkxhk>	AATTCATGCTGTGGTAATTGACAATTATGAGTTAAAAAATCATGCTTATAATATGAAATTATGAAATACTAAGTCATAATAATAAGATTATGAGATAAAATCATAGTT
RAD17476	C/T	T	<lmxll>	AATTCTCTTGTGCCCTTGAGTGAAGCACATAATAAAGGTCACCTCAGGGGGAGTGTGCAAGTGTATTGTAAGTATGTATAGATAAAAAGTGAATGCCAAATGATAAGA
RAD17499	CG/TT	TT	<lmxll>	AATTCAAATATCCGGTAATGAGTGTCAGGCTACGTCTAGATCAATTCCGGATGTATTTGAAAACATTTTTGGCCTTCCGCCAACACTAAGACATCAGTTTTGAGCTTG
RAD17519	T	A/T	<nnxnp>	AATTCTAATTCTCTGGCATGATGCTCAGCACATGTGTCTCACGTCTGTGGTCATGAAATCGTATGAAATATTGGTGTTGGCCTACAGAGCAAACAGGTCTGTGGATGA
RAD17527	C/T	C/T	<hkxhk>	AATTCTTCGGAGAAAGAACTGGCCGGTGGAGTTTGCAATGTTCATGTCGTTAAATATTTAAAAGATACAAGACTTTTGTTTCAGACACTTAATAGTAAGTAAATGAGA
RAD17528	CA/TT	CA/TT	<hkxhk>	AATTCCCAAAATTATTGTTTTGTGTGTGTACGGAACATGACTCGCTCCCGAAATTGCGATGATTGACACTTGATAACCACAGCAACATTCTAGCATCTCTAAGTAATA
RAD17547	A/C	A/C	<hkxhk>	AATTCACAATATATCATTTCACAAAAGAATAGAAATTGACATCTTACCAAAGAGTAATAGAAGACAATAACTGTGGATCCCTGATGGGTTCCTGGCTGGTGCATGCTG
RAD17562	C/G	C	<lmxll>	AATTCACTTGAAGCATGATTAATTCAGAGGAGAGCTCAATCCTTCAGAGAACACTGTCCTGAGCGCACATGAACTGAGCTGAACTCTTGATTTCCCAGGATGCCTACA
RAD17567	C/T	C	<lmxll>	AATTCAATAGGAACATCTCATTACAGTCTAGCATGCTCTTCCCCACCGAGGAGGATCACCATGGCGATTAGACAGGGAGAGCGAGAGCGAGCAAGCACATCATGTTTT
RAD17580	T	C/T	<nnxnp>	AATTCTTGTAACTGGAAATCATATTTAGGTCAGTTGTTTTTGAACTAAATCTGCTGTAAAGGGCGATCTGTTTAAGCCCACTGAAATGCTTTAATGCGACACGTCCAC
RAD17602	AT/GC	AT	<lmxll>	AATTCTGTTCTACCCGTAACCCTGCTAGAGTGCAAACTATTGAATCAGAAAAGTGTGAAGGTGCTGCTTCAGACAGTCGAGATTACAGTAATGCTGATTTAAGTAGTT
RAD17633	A/G	G	<lmxll>	AATTCTGGTTGGCCAACCGTTCTGAACCGTGCCGGTAGAGTGCGTGTAGCGACATGCCTGGCTGCCAACTACTCTGTTGCTGGCCAACACGCTATTTGAGCAAAGTAA
RAD17658	C/T	T	<lmxll>	AATTCCTCTCTACAGAGAATGGACTCTCCACCCTCAGGTAGTGAGCCAGTTGTGGGAGAGGTCCGGCTGTAGTTGCCATAGATCTCTACGCCTCGCATGAAAACACCT
RAD17659	ATA/GAT	GAT	<lmxll>	AATTCTTGTTGAAACCCCCTGTCGCGATCCATTGTGCAATCAATGTGCACACAGCAGCAACTGAATGCTATGCCATTTAGTTGAGCAGTGTGAAAAGACTTTGAAAAT
RAD17662	A/T	A/T	<hkxhk>	AATTCATGAATTTTAAAAATATGATTATTTTTAAAAAATCAAATGGATGCAAATAGTTTATAATAAATTTTATCTATTCCATTATTTTTTTGTGTATATTATAAATCT
RAD17724	G	C/G	<nnxnp>	AATTCCCCCAAATTCCCATCTCAGTCTGATTTTAAGCTACCAAACATGTATGAGAAAACAGAGCATGATGTGGCCTGGGCAGATATGGAAATCAAAGGAACCCTGCTG
RAD17726	GG/TA	GG	<lmxll>	AATTCTCGATCATATATACTCTGTGAACAGGGAGCGGTGGTGCTGAGCGCGCATTCTACAAGATAAGACATTTATCAGATGCTAAGGCTCTGTTGCACAACAAATCCT
RAD17732	C	C/T	<nnxnp>	AATTCTCTCCTTAACTCTGCCAGGACTTTTTCCATCAACCTCTGGAATGTAGCAGCGGCATTCCTGAGCCCATACGGCATGGAGCAGAATTGGTATAGCCCTTTAGTA
RAD17809	G/T	G/T	<hkxhk>	AATTCCGTCATTTTTACAGATAATAAATTGTATCTACCTGTGAAAACAAACCTGGAAAGAGACGTGAGGCTTTGAGGAGAAAAACGAGAGATTATTCGTGCGTTCCAG
RAD17814	C/T	C/T	<hkxhk>	AATTCATGTTTTTCAGAATAAGCTGCAGGTAAAAATAACCCTTTATCCACTTTCAGTATAGCGTGTTTACACTAGTGATCTCTGGCTTTTATTGTGGTATTACCATGT
RAD17830	A	A/G	<nnxnp>	AATTCAGTGTAACACCAGAAAATAACCTGATAAACACCTTCAAACTATCATTGATCCATGGCGATTATGTAATGGTGTGCTGTGGTTAAAGGTATAATGTAGGGCTGC
RAD17834	AA/GT	AA/GT	<hkxhk>	AATTCATTGTTATATACAAAGACAACTGAAATAGTAAATCAGGAACACAAATAAATAATTCCTACCCAGTTGTAGAAGAGAACCTGAGTGCTACTGTTGCTAACCAAC
RAD17836	A/G	A/G	<hkxhk>	AATTCAAGTCAATTCGTTAAACTATTCTCAAATAACGTGCGAACGAATTTTACGTAGTGCTTGCGAAAACAGACGTAAGGCTCTATCTCCTCAACGCTTTATCGTATT
RAD17860	G/T	G/T	<hkxhk>	AATTCCACACCACAGACAGCAGGATAGCATCTCCATTTATTGACCCTGGAAACATATAAGACACTCGATCAGATAAACATCCGTTGCACTAACTCCTTCCCATGTTAA
RAD17880	C/T	C/T	<hkxhk>	AATTCATGTGACTTTGGCGCTCTGAGTCACTGATTCGATTTGCAAAGCTCCGAAACAGTGTCTTGAAATCGGCCCATCACTATATTGTTAAAGTCATTATTTTGTTTT
RAD17888	G/T	G	<lmxll>	AATTCAAATAAATAAAGCTCAACTGAGACATTCACATTGTTGAAAATAAATAACCATATTTCTAGCATTAGGATCCTTTGAAAGGTAATGTTATTTTTAGTCTTGTAT
RAD17917	A/T	A/T	<hkxhk>	AATTCATTCTTATATAAAGATATTATGATGTTAATTAAGTGAATTTCAGACCCTTTCTCCAGATAAAATGCAGTGCGAACAACATCGCACAAGTGCAACTTTATCTCA
RAD17947	CA/TG	TG	<lmxll>	AATTCACAGCAAAATAAGCATCACTTTGCTGTTGATTCACAGTGATTTGTAAGAAAATGACCCGTCATGCATTAATTTTACTGTACATTTCTGACTACAGTAATTTAT
RAD17956	C/T	T	<lmxll>	AATTCTTTGGTGCCGTTTCAGTGTGCAACCTGTTGTAAAGCTCTTCCCACAGTCTAAGCACACATGATCTCTCACTTTATGATGCGCTTTCTTTTGAGTTTTGAAGTT
RAD17981	A/G	A/G	<hkxhk>	AATTCACTTTTGCTAGTTTAATGACAGAAAAAATGGTTGGCGCGCCAAGTGCATGATCCAAAATGGTTGTACCTAGTCTCTTAAAGGAAAACTTGAACAGTTGAGTTT
RAD17995	G/T	G/T	<hkxhk>	AATTCTAATAGAGAAGAAGATAGCTAGTTCAAGATGAGCATTTCTGGTTAAAATGTATAAAATTTTAATTTTTTTTAGAAAATGAGTAATTGTTTCTCTTGATAAGAC
RAD17998	C/G	C/G	<hkxhk>	AATTCAGCCATCACTAAATAAGTCGTTATTTTGTTTTTGCCGCACCAAAATATTCTCGTCGCTTTATAATATTAATATTGAACCACTGTACTCACATGAACTGATTTA
RAD18019	AA/CT	AA/CT	<hkxhk>	AATTCATGTTTTTGAAACGTGTTTTGTTGATTGTTCTTCTGCTAACCCCTCAGAGCCTGGTGCTCTCCATTGCCTTCGGTCTCATGGAAGCTGAAGCCAAGCAGATTG
RAD18042	A	A/C	<nnxnp>	AATTCAAAAACTGTGTATCAGCATGATTGGCTCATGAGAATCTCTGAGGCTTGATAGGTATTTCTATAATAATATACTTAGTATTCCTGCAATAGAGGCACTGGATTT
RAD18057	AC	AC/GG	<nnxnp>	AATTCAGCATTGATGACAGCCATTATTTTAAGAGAAGACATTGCATTTCCCTTCTGCTGACTCTGACACACTGTACCAGGCAGTGGAAATGACCTCTCCTGGTTTCTG
RAD18101	CC/TT	CC/TT	<hkxhk>	AATTCTACAGGAAGACGTATGTGTCTCTAACGGTCCACCTGGAAACGAAGATGCCGTGATGCCAAACCCCCTCATGGAAAAAGAAAGCTGTCGTATTTACAACTGTGA
RAD18109	G/T	G/T	<hkxhk>	AATTCAAGAGCAGTGACTAAATAAAAGAAACCTCAAAACCAAAGCATGTTGAATGCCAACAGGCCGCTGGCCAGTGGGTAAAAAGATGTGGTAGAGAACGGTAGTGTC
RAD18119	G	A/G	<nnxnp>	AATTCACATCAGCTTTAGTTTTTCATCCCTTCTCGCTCACTCGCTACTTGAGGCAGGACCACCCACCCACTCTCACTCGTCTTGTATTACAGACACAATATTAGCGTG
RAD18147	A/G	A/G	<hkxhk>	AATTCATCAGTTTCTCCCGAAATACATGCAAGTAAGTGGCTGGTGAACTGGAAGAATAATAGAGTAAACTTTATAGATACTTAGGACCACTTTGTGTGCCTGATATAA
RAD18153	C	C/T	<nnxnp>	AATTCTAGGTGAAAAATGACATTACCCATGATTCTGTGAAGAAATCTCCGCCAATCTGAGAATTGCGGCAAAAATAACTCTTTAGCACCAGTGAGAATGACGTAATTG
RAD18171	C/T	C	<lmxll>	AATTCAAGATAAGGGGCAAAAAAGCCCCTGTATGTCTTTTATATTTATATAGTTTAATATAGTTAACCAGTATTTCATGACAAGCGCCATTTTTCTCTAAATATCAGC
RAD18211	A/T	T	<lmxll>	AATTCAGTATTATGTAATGGTGCAATGAAAGACTGCCTCCGCAGAATCAAATCAACACCTACTTCTACAACATCATGTCTTTAGCCCTGCCCACTGGCAGCTTAGTGA
RAD18253	AG/TA	AG/TA	<hkxhk>	AATTCAGTTCTGTCTCGTACATGTATGAGTATGAGGGACAGACCAACGAAAGTCCCAACATGATGACAAGGACGCTCATGTCAGAAGACTGTCTTTGTCAGCATTCCC
RAD18281	C/T	C/T	<hkxhk>	AATTCCTTGAGCTGATTTCAACTTAATATAGTCGATGGAGAAATGTTTCTCTAAACAACATTTGCCATCAACACTGAACTAAACGCCATCTTTAATTCTGCAACCAGA
RAD18288	G/T	T	<lmxll>	AATTCAACTATTGTCCTGTAAACGGTATTTTATTCATAGGGATTTGGAATTGTAATTTGAAAAATGTGTGATATTTTGTTATTGGTTAATATTTTTCTTTTCTCATGC
RAD18308	A/T	A/T	<hkxhk>	AATTCTAATAGAGAAGAAGAAGAGAGCTAGTTCAAGATGAGCATTTATTGTTAAAACGTATATAATTTTAAAAAAAAATTTTATAAAATGAGCGATGGTTTCTCTAGA
RAD18353	A/T	T	<lmxll>	AATTCCAACCATTACTGACCTTAGAAGTCAAAGGTTAGGTCTTGAAATAACACAGGCCAGTGGGGCACAGGTGTCCACCTGATCCCTGTGAGGTGGAATGTTGCAAGG
RAD18364	A/G	A/G	<hkxhk>	AATTCCACACCTGAACATTGACACTCCCAGAGGGCAGTTGGCCTGTCATTGCAGAAAGAGATGGAAGTTGGCAATATCCTCCATCCTTTGAACCAATGGACTTTCCAC
RAD18365	T	A/T	<nnxnp>	AATTCAGGATCTATAGTGTGTAATTTCTGCTGTACCCGCATCACCAAATGTAATTGCAGTCTTTTTGTTGGAGTGGCTTGATGTAACTAGTTTAACATTGATCCAAAC
RAD18397	A/C	A	<lmxll>	AATTCAGTTCACCACGAAATGTCACAACAGCCAATCTTGACTCACTTTCACATCCTCTCCACTTTTAATATGTAATCAGTGTAAGTATGCCTATGTGGACATAAACTA
RAD18406	C/T	C/T	<hkxhk>	AATTCAGTAAAGTTAGCCTGAACTTGTAGTATGTGGAGACCCAGAAATTGTTGTGGTGGATGGACGTGGTTCAGCAGGAGAAAGATTGATATGGGTTTCCCTGAAGAA
RAD18477	AT/TC	AT/TC	<hkxhk>	AATTCAAATGCAGCCTGTAACGCAATCCACGTCTAATCAGTGTCAAAGTAAACGGTCACATAATCACTGAGTGGCTTTTTCTGACAATAATGTCAGCATATCATACAG
RAD18484	G/T	G/T	<hkxhk>	AATTCTGGTTGGAGGGATGTAGTGGTCTTTCATGAGACATTTATCATGTTGTCTTCGGGTTCAACCCTTACACAACTGCAGAATTAGCATAGCCAACAACATTCATCT
RAD18489	A/G	G	<lmxll>	AATTCATAACTCAATATATTTCACAATGAGTGCAAAGAGGGGTCACACCTCTGCGAGTGAAAGTTTATAGGTTACAAGAGACTTTTAAATGCTTAATAGTCACAAATA
RAD18492	CA/TG	CA	<lmxll>	AATTCTTGCCCGACAAATATGCATTACATTAAGTTTATTTTGTTTATGTTAAAACTGTGTAATCCAAATGGATGGAAAAATTGACAAGCCATGTACAACTTCTAAGTG
RAD18500	G/T	G/T	<hkxhk>	AATTCAGCCACACAAAATTATTATATGACTTTTTTTTATGCTTTCTGGAGGCGTGGCAACAATGAACTGTCATTGTATGCAAAACTGAAGATTCAAAAATACCTCTAC
RAD18520	G/T	G	<lmxll>	AATTCTAATAGAGAAGAAGAAGAGAGCTAGTTCAAGATGAGCATTTATGGTTAAAATGTATATAATTTGTAATTTTTTTTAGAAAATGAGTGATGGTTTTTCTAGATA
RAD18537	A/T	A	<lmxll>	AATTCATTGTGCATGTAATATCTTGTTCTGTCTACTGCATATTTCAGTGCATCTAAAGGAGAACATCTGAACTGAATGTTTAATGAGTTACAGCGAGAGATACTGCAA
RAD18545	A/G	A/G	<hkxhk>	AATTCATGAACAGCACACAATTCAGTGCAGTATTTTCAACACAATAACACACGGGCCACTGATATCCCTACAAAAAATAAGTATACTTCAAGGTCATTTTATTAAGTA
RAD18589	AAA/GCT	AAA/GCT	<hkxhk>	AATTCGTAAAATCTCATTCACGTTTTCATATCTGGGTTTGGTTTAGGAGTAGACCTTCATGCTTAGTTTTTATCTAAAAATCATACATTTTCATATGACTTAAATTGA
RAD18597	C/T	C/T	<hkxhk>	AATTCTTTTGAAATCCTGAGTTAACACACTTCCCATCATGCACTTAAAGGATTAGTTCACTTTCAAATGAAAATTACCCCAAGCTTTACTTACCCTCAAGCCATCATA
RAD18601	CTA/TGC	TGC	<lmxll>	AATTCTCTTAAGAAATTTTAAATTCTTTTAATAAAAAAAATTCTTCACACTGTGAAAAATAGTCATTTTAACACATAAAGGTGTTACTTTTATGTTCTTGTCTTTATG
RAD18614	CA/TT	TT	<lmxll>	AATTCAGTTTATTTAAAAATTGCTCAAACCTGCACACAATAAGCCAACATTATTTTCATTTGAACAGGCATTTTTATGTGATGGTGATGTTGGACAGAGGTGAATCTG
RAD18653	A/G	A/G	<hkxhk>	AATTCTGTACATTTTGAAAATGTTGTGAAGGTGGAAATTTTCATGCTATCGTCATACTATGCATTAGGGGTGTAACGATACACAAAGTCACGGTTTGGTACGTACCTC
RAD18663	TC	CT/TC	<nnxnp>	AATTCAATATTTCTGGACTAGAGACAAGACATGCCCCACGGTTTCTCATAGCAGAATATTCTGCGAAAGCCGGGACCTTAAATGGGCTCTGTACCAACAAAGAGATTG
RAD18672	AT/TA	AT/TA	<hkxhk>	AATTCGAGTTTATATCTCACAATTCTGACATTATAAAGAGTTTACATCTCTTTACCTTTTTTTTAATTTTTTATTCAGTAGCGGAAACAATCTTCCATAATCAAGCCT
RAD18684	A/T	A/T	<hkxhk>	AATTCACTGGCCGACACAACGAACAAATCATTTAATAACGCCATAAAACGACGACCACAAAGAGTTTAAACCAGCACTGAGTACACAACAGCAACGATTAGGTGATAT
RAD18685	A	A/C	<nnxnp>	AATTCGAACCCTCCGAACTCGCTGACTCCATCTATGGCGCGCTCATTCTGTCGGAAGAAGTCTCGGAGTCAAATGCAAGTTCAATGTTTAATTTGAAGAGATAGAGAG
RAD18691	T	A/T	<nnxnp>	AATTCATATTTTGCATAATGAAAAGGAAGGCGATAAGGTTTTTTGGAATGTTCCTGTGTTTATCATAAATGAATTATCTATGCATATTTTTTTCTCCAATTCATGTGT
RAD18696	A	A/G	<nnxnp>	AATTCCTGATTTTTACTGTTATTTCTATTTCTTATGCATTCTATTTTCATTATTATGTACACTCTAAAAAATGCTGGGTTAAAAACAACCCAAGTTGGGTTGAAAATG
RAD18711	AG/TT	TT	<lmxll>	AATTCACCATCAGTTTAGCTCTCAGTTGTTTCATTGAGGTATCAACTCAGATTCCTGTGGAGAAAAATGAGAAACAAATTGTTGACAGAGTATAAAGCTAAGTAAAAT
RAD18714	A	A/T	<nnxnp>	AATTCATTGATTTGTAATGAGAAAGAATGTCTTGAAAAATGCTTTTCATTGATGTCATTCGGAGTAACCAATATAAAGGGACCATTTTGAATCAAGTCATGTGGTCAA
RAD18716	G/T	G/T	<hkxhk>	AATTCTGTGTGTTAGGCAAGAAGGCCAGTGTTAGACACACACTGCACATAACCACTTTCTTAATCACCATTTTTATCTTGTTTTCCTGTATAATATATATATAAAAAC
RAD18739	G/T	T	<lmxll>	AATTCATTACTGGGTGCTGGATTAAACGGCATCTTAACCATCTTTAAAACAGTGTTGTAGTACTCCAGACTGGTCTTGTTTTTATACAAACGTTCAATAAACAAGAAG
RAD18740	A/G	G	<lmxll>	AATTCAGCCATTCACGTATTATATAACGGAACGTCTTCAACAGCATTTAGCTCACAGGAACACGGTAACTTTAAATAACACATCTTCAGAAATATAAATCAGACATTA
RAD18753	A/G	G	<lmxll>	AATTCAGCTTAAGGATAGTTCACCCAAAAATGTGAACTAATTATGTAATTACTCACCCTCGTGTCATTCCAAACCTGTACGATTTTTGTTCATCTTCGAAACAAATGA
RAD18771	AG/GT	AG/GT	<hkxhk>	AATTCAAAGAGGGTGTCAGAAAGTTTGCAGGTTAGCAGTTCACCCTACTAACTTTTTGTTATTTGCTTTCTCTTGGTTTAAAAGATGGTAGGTTGTATGGAAATTTGT
RAD18777	C/G	G	<lmxll>	AATTCAATATGTCCAACTTTAAATGTGATATTTACAGTTTTTGAGCCATAGCTTTTAAGGAGAGCTTTTCATGGAGAAAGTGCTCAGTGCTGCAGCAAACAGAACATA
RAD18801	G/T	G/T	<hkxhk>	AATTCATGTCAGTATGTTTGAACTCTGATCATACCTGAGAAAATTTACCAGTTTAATGTAAAAGATTTCCTGCCATGAGACTATGACAAAGACTACTGTATTCATGCG
RAD18818	GCC/TTT	GCC/TTT	<hkxhk>	AATTCTGAAAAATGTATAACTTTTTCCACAAAAATACTGGGCAGCACAACTGTTTTTGTGAAAGTTGTAATTGATGATAACAATAAATCTTTCCTGAACACAAAATCA
RAD18850	CT/TC	CT/TC	<hkxhk>	AATTCTTACTTGTAAAAATGCAATTACTACAAGTAACGCTGGGAACATTTTAAGCTAAAACAGCTTGCCATAGGGTTTGGGTGTGGAAACTAAGGCCCACATTAACTG
RAD18865	A/C	A/C	<hkxhk>	AATTCTGTCTATATAGCTTTCATTTTTTGCAACATATTATTTACATACACAATTAAGTTGAATTGTGCTTCCTTCTACAATGGCAAACTTTCAGTTAGTAATGACTGT
RAD18891	G/T	T	<lmxll>	AATTCATTCAGTCAATGATGACAAACACAACTTGTTTCCATAGTCCGTTTTCTTTTTTCCAAACTTATCCAGGCCTGGAAATTACTCAAATCATATTCCATACTTTTC
RAD18980	A/T	A/T	<hkxhk>	AATTCAGCTTTTAAAAAAAATTACATTCCTTAAGTTTATTTTTCAAGTTTCAAGTCTTGGGCTATCTCAGACCCCAAACTAAACTTGAGGTTTAAGTCTGTCTGATAA
RAD18998	G/T	G/T	<hkxhk>	AATTCATATATTACTAAGATGAACATACAGATTGTGGTTTTCAATTAAAAAGAAGGCTAGGCTTATAAAGTTTACAAGACAAACAATATAGATAAACTTGAAATGATC
RAD19000	G/T	G/T	<hkxhk>	AATTCATGAATCTTTAACAATTTCATATTTTCAAATTTTTTTAACATTATTGCCCTATGAAATTCTGTGTTGTCTGTTTTAAATTTTTCGGGACTCTATGTTTTATGA
RAD19010	A/T	A/T	<hkxhk>	AATTCATCTGATGACGTTGAGCAGAAAGATATACGAGGTAGATGACTTGACTCTGTAGATTCTGGTATCATTCAGTCTTAAAACACATGCAAACATTATCTAGTTAAA
RAD19015	AG/TA	AG/TA	<hkxhk>	AATTCTCTGAATCGTTCTGGTAGAATCCATGAAGTGAAGTCGCCTCACAGGATTGGTCATGAATTAATAATAAAATTAAAAGAAATATCTAATCATCCTCCATAATGC
RAD19025	C/T	T	<lmxll>	AATTCTCTTGAGTTTGCAGATCAGAGTCCATTGAGGTGCTGGAGGTTTTCCTGTCATGACCTCTGCGCAGGTCCTCCATGGACCCATGGCCTGAACTGTTCAGGCTGA
RAD19027	T	G/T	<nnxnp>	AATTCCAAAGAACGTCACAATAGACTAGAGAATGTTACTTTTATGTCATTTTTAATGAAATTGTTGCTTTGATGCTGATTTTCTCTGTTTTTTTCCATTCTCAGTTGA
RAD19058	C/G	C/G	<hkxhk>	AATTCTTTTAATTCAGTGAAAAAGTCGCTCATCTTCATAACTTAAAGATCACGTCCAACATATGTTGTGATTTTCTGTTTATATATCTAAACCAGCACAGAAAGGACT
RAD19060	A/G	A	<lmxll>	AATTCAGTGTACACATTTAATATTTTTGCATTTGCTGGGAATTGAACCCATGAAACTGCCATTGCTAGCACCATATTCTACTGTTTAAGCTACAGAAAATCTATTTTC
RAD19068	ATG/GAA	GAA	<lmxll>	AATTCGGTGCAGCGCTCGTGCTGACTGGCACACTGCCAAAGTGCACGCATGAAACCTGCCTCTCAGAAGGCGATCGCGAATTAGAGATGTTTTCAATGTTTAAGTGTA
RAD19092	C/T	T	<lmxll>	AATTCATAGGGAAAATACTGGCTCTGTGTTTACACGTTGGCCTACTTCATAAATGCACCGTGTACTATCACAAAACTGAGATCATACCTTACATACTAGTGAAGGTTT
RAD19101	A/G	A	<lmxll>	AATTCATCACTATCGCTTGAGCCTCATTCTAACAGCTGACTATTTTGCCAAAGCAAAATGAAGTTATTTTTCAGAAATGCTTATAAAACTTAACCATCGTTGTAAACT
RAD19110	A/G	A/G	<hkxhk>	AATTCATTTTGATTTCACATGGTTTTGAAAATTTGGCAACAATTTATTTTGATGGTCCACTTTAAACATTCTTCTAACTATAAGTCACTTTGCAACTACATGTCTACT
RAD19124	C/G	G	<lmxll>	AATTCAATGTGAACTTGTAGTGTACTTCACATCTTATAAGTATAAAATGTGCTTGCAAATAATATAAAATTAATGAAATAAAAGATACTTTTGTATAAAGTGTATTTA
RAD19211	AT/GC	AT	<lmxll>	AATTCAGTCCTCTGTAGGTTGATACTTTTCATTTCCATCAAACGATGTGGCATCCTTTCATTCCTAACACATTACCTAGTCCATATCAGTATAGATATCCAGTGTTCC
RAD19223	T	G/T	<nnxnp>	AATTCATTCATCTACCCCTCTCTGAAGTTTGAGTCATTATTTTTTGATTCAAATTTATTGTCATTCGCCTAGCAGAGCCAATGATATACAGCAACTAATTAGCTGTGG
RAD19238	C	C/T	<nnxnp>	AATTCTTTCCCCATCAACCGTATAAAATGCACAACACCGCTGTATGCTGCGGCAAAAGGAGACACGCACTGTGTAAACAAGCCCAACGTGCATGAGAAGCAGTGAAGG
RAD19241	A/T	A	<lmxll>	AATTCTAAAAAATTGTGGCAGGCAGAGAGATATTGTGGCCACATGGGTTAACTCAAAAATACAAAATCAATCCGTTTACTTGGCAACAGTACAGAAGTCGATAAATCA
RAD19243	G	G/T	<nnxnp>	AATTCCAGACATTCCAGGAAAACACACAGTAAACAAAGGAAAACGGTCACATGGTGAGAAACTCTTCAGGACGAGATTAGTGGGTCAGTTCAGTTCAGCATTGGGTTT
RAD19292	C/T	C/T	<hkxhk>	AATTCGCGGCTGAATAGAACAAACTCCCGGGTCTCCCGTGCGCAATCTTTGTTGATATTGAAGGGACTTTCGCCGCACTAGAGTGTCGCTGTTTGCGTCACAGAAATA
RAD19296	AT/GG	AT	<lmxll>	AATTCGGGTTGTGTGTGTATATATATATAGACAATAAACAATAGAAATCTATGTAATGTCGACATAATGTAATGTCGGTCTGTTATGAGCAGAAGGAGTTTCGTATCC
RAD19307	A/C	C	<lmxll>	AATTCAGAAATGATCTTCTTATTTGGCAGCAGAAGAAAAAGGACCAGAGTTAAGTGCCTTTTGTTTTTTTGAGCAAAGTTGAACATTTAAAGTCAACTGAAGATTTTT
RAD19310	CC/GT	CC/GT	<hkxhk>	AATTCAATAATATTTCAATAGAACTAGATTTTCAAACTGCTTATTTGTTTACAACCGCAGAACGAAAAAATACAAATCAAGTCAATTTTTTGTTTTTTCGTTTTCATT
RAD19313	C/G	G	<lmxll>	AATTCTGGGTAATATGGCCTGTTTCCATGACACATGTGTCTCTCTCAGCCAGAACTCTGACTTGGGGTAAGACGTACACACACTGAGCATCATTCTCCCTTTCTGTTT
RAD19315	A/T	T	<lmxll>	AATTCAGAAAATTAAATTTTCAGGAAATTCAAAATGTCGGAAAAGTTTTTTATGACATCATAGGGTGCTATGGAATCATCTTGAGCCAAGGAATTTTGTTTCTAGTCT
RAD19339	A/G	G	<lmxll>	AATTCCACTATATGGAGGAAAATCCTGGAGTATTTTCCTCAAAAACCATAATCTCTTTTCGACTGAAGAAAGAAAGACATAAACATCTTGGATGACATGGGGATGAGT
RAD19360	G/T	G	<lmxll>	AATTCGAAAAACAGTAAGCGAAAAGTACCCAGATGACTTACTACTTCTGGTGAGATTCTGAAATGCTCATACGATGGACACTTTACTATCCCATGAGGCCACGGGAGA
RAD19388	AA/CT	AA/CT	<hkxhk>	AATTCCGGCAGTGTAGACACTGCTAAGTGTATTACTGCCCTCCTCAGGTCAAAGTTTGAACTAAATTGTCATATTCAATATGCTAGTGCAAGTATATTATAGTTAAAA
RAD19441	C/T	T	<lmxll>	AATTCCATTTCTTTGTCTTCTATAAAGCATTTTCTGTCTTTAATAAAGCATGCAATTCTTTGATTATTTGAAAATGTTTTATTAGTGCATATGCATTGTTTAACCAAA
RAD19461	CTT/GCA	CTT	<lmxll>	AATTCATATCACATTTGATTAAAGGTGCCCTAGAATTAAAAATTGAATTTACCTTGGCATAGTTAAATAACAAGAGTTCAGTACATGGAAATGACATACAGTGAGTCT
RAD19484	A/C	A/C	<hkxhk>	AATTCTACGTCTTAAAAGTCAAATGACAGCTTTGTGTGGGGAACAGACATCAGCAAGTCAATCTTCCCTTCTGTCTGCAGCCCTCAAATCTCATTTTAATTTCTGAAT
RAD19508	A/G	G	<lmxll>	AATTCGGACTGATTTTTGGCCTTATTGTGATGCGAGTTACTCGTTTTCGTAAGAATGCTCTTTGTTTAAGGGCAAGTAGGTTTGGTGATAAATCGCAAACACAGTGGT
RAD19580	A/G	A	<lmxll>	AATTCATAGTATTTTCATAGTAAATTCAAATGTAGCACCTACTCAACAGTACGCGATTTTGGATGCAGCTATAGACACTTGTTCAACGATTCACCACTGGGGGGGCGA
RAD19585	C/T	C/T	<hkxhk>	AATTCTGCGAGCCTATGCAAAAAACACAGAAGCAATGGCGTCATTCCGAGCCTTTGTATCTGAATTGTTCAAGACTGGGCACCACAGAGTATTCCCTGTCTTGGCGAG
RAD19589	G	A/G	<nnxnp>	AATTCTTTTTGTGCGCAAAATCAAAACAAAAATAACGACTTTATTCAACAATTTCGTCTCCACCCTCTCCCCATGTGACCAACACGGAAACAAACACGGAAATTCTGC
RAD19608	A/T	A	<lmxll>	AATTCACAGTAAAAGCATAGTGCTAGCAACACCAAGGTTATGGGTTCGATTCCCAGAGGGTACACATACTAACATTGTGACTTTCAAATGCAGTGTTCGATTTTTTAA
RAD19733	G/T	T	<lmxll>	AATTCAACTCGCCTATGATATGGGAATCATAAAGATTTCTAACACAAGATATACTGAAAGATTCCAAAAAGATTTCAAATAGTAGTGAATCGCCTCTTTTGAGGATGA
RAD19756	C/T	C	<lmxll>	AATTCTTCACATTTCATTCTTGTTTAGACAAGTTTTCATCTGAGTGAGTGCTTGGACTCGGTAAACATATTTTCCATGCTGAAATGCGATTTAATGGCTACCGTTCAT
RAD19760	C	C/T	<nnxnp>	AATTCTGTAAAACAAAATATCTCCCTTTGCATTGAACTTTGAGTGTCTTAACAAAGCTGATTCTTAAATGAAACATACAGTAATTTAGGACTCCGCGAAGTCTCCTGA
RAD19796	G/T	G/T	<hkxhk>	AATTCCGATAAGTCTCAAGTTCAATGAGAAGGAGGTCTCTGCGGAACAAAAAGGGGCGTTTCCCGCTTTTGGGGTGTTGTCATACGGGAATAGGTGTTTTTCAACATC
RAD19801	CGA/CGG	CGA	<lmxll>	AATTCCTAGGTATTTGACAGAGGTCTTCACTGGAATGTTATTAATAACTTTATCATTTAAATTGTGTAAAGGGAGGATTTCACATTTGGATAAATTTAGAGTTAAACC
RAD19808	G/T	G	<lmxll>	AATTCACTAACTGAATGAACTTTGACAAAGCACGTGATTTACAGTAAACAGAATTGTGCCTGATGGAACAGGTCAATGATTAGTGTCTTTCCCTCAGTGTGTCCAGTT
RAD19809	A/G	G	<lmxll>	AATTCTCTGGACTGACTATCCCCTCTTACACTACTCAGTTGTCCTGCAGGAGTACACCCATCTATATCAGAACACACCACTGCCCTGAAATGTGAAGAAGAGATTTCA
RAD19844	GCC/TTG	GCC/TTG	<hkxhk>	AATTCAAATGTCACAAAAGTGCGGCTCATTCACCTCTGCCTGCTCTAGCTGCGTTCAAACATGCGAGCCGTAGGCTATGTTTCCCCCAGCACAGCAACACGTGTTGTT
RAD19862	A/G	A/G	<hkxhk>	AATTCTCTTTCGAAACTCAGGAGACTTAAATGAGCTCTGAAATATTGTTGAAAATTCTTGGGAGACATAAAAAATAGAAACAAATGAAAATTGTAAAATGAATGCGCA
RAD19885	A/G	A/G	<hkxhk>	AATTCAGATTTTACTATAGGCCGACAGCACAGCAACGCACAGATTGTCTGCCAAGAGAGAGACATTGATTCAGTGGATGTTTAAGTGTACCTTGAAGATTCATTTGTA
RAD20014	G/T	G/T	<hkxhk>	AATTCTTGTACTTTATAATATTAAAGTAGAACCACTGAACTCACATGAATTGTTTTAAATGTGTCTTTAGTACCTTTCTGTATTTTGAGAGGTTCAGTGACATTGCTG
RAD20037	A/C	A	<lmxll>	AATTCTTACCTGTCTCTGACTGTACAAATTAACTGCTTGAGGTTCACTTACACTTGTAAGTTTGTGCATTCCTTACAGAAGGCCAGACCAGCATCATGAACCCGGCAG
RAD20058	C/T	T	<lmxll>	AATTCTACTTTGAAGCAAGTGAAGGCATATGTGAATTTTGACATACAAATGCTAGCATATGTGTTGGACTCAGAGGGGCACAAAAGTCTAATCCTTTCACAGCGAGAA
RAD20074	A/C	A/C	<hkxhk>	AATTCTTGTTAAATTAGACATTTGTTGTCTAAAATTTAACTTTGCTCCAGAGAATTTCAGTGGGGTGTACTCATTTTTGCACCACCTTACTTTGAGTAAAACTGAAAA
RAD20077	C/T	C/T	<hkxhk>	AATTCATGAAACAAATTCAATTTCAGCTTTAAGCAGCTCAACATTGTCATTATCCAGCTCAATTCAGCTCAAGTTTTGTTGTCATCTGATAGTGTCAGTGCAGTCTAT
RAD20083	AC/TT	AC	<lmxll>	AATTCACTATCGAACAAAATAACTTAAATTTTTTTCTGTAATGGCAGAGCTGAATTGTCAGCATCATTACCCCAGTCTTTAGTGTCACGTGATACTTTTGATATTTTT
RAD20101	A/T	T	<lmxll>	AATTCATTCAAACAATCAGTCCAAAACAGTGCTAATGTAAAGAAAACCAGGCTGAATACATCAGAGATGGCAGAGAGATTAGAGACTCGCGTTGCTTTTTCAGTGAAT
RAD20134	G	A/G	<nnxnp>	AATTCACCGTTTGACATTGTTAGTAAGTGAAGTAAATAATCTAGTGTGAAAAGTATGTTTTAAGAGCGTTTTCTCCCACAAGGCCCGATGTGCGTGTAGTTGAAGAAA
RAD20184	A/G	A/G	<hkxhk>	AATTCATTGTAAGACTCGTTTTAAGAGATATCACTATCAGAATCTATTTGTGAAGTGTTTGTTCATGTATGAAGGAGAAAACAAGAAAAACAGAGATGAAATAAGCAC
RAD20186	C/T	C/T	<hkxhk>	AATTCATTTAGATAATTCTTTGTAATGCATCATTTAATCCTGTATAGTAAAACAAAATGTTAATGATGAGCATTATTCTACACTTTCACAATGTTCACTGGCTGTGCA
RAD20200	A/G	A/G	<hkxhk>	AATTCCTTTTTATTTTACGTAAAGTATTTTATGTAATTAATTTGTGGATCAACCACACATACAATTACTTTTATGTTTGGACAGTAGATTGGAATAAGATTGTCAGTG
RAD20252	C/T	T	<lmxll>	AATTCACATCCACCCTGGGATCAGTTGCCGATTGGCTGCAGGCCATCAACATGGAACGTTACAGAGACAACTTCACTGCTGCTGGCTACACCACTCCAGAGGCTGTGG
RAD20267	T	C/T	<nnxnp>	AATTCCCTTTGTTATTTATTGCTTCCTTTTCTCCCGCACCCCTAATCATACTCTTGGCTCTGATGTTGTGGATTAGCCAGGCCTATTTACCCCCTCTCTACAGAACTC
RAD20271	C/T	C/T	<hkxhk>	AATTCTATGGTATTTTTTTCTATACTATGGAAGACAATGGGGCCTGTTTGGTTACTGACTAGGGGTGTGACAAGATCTCGTGTCACAAGATCTCGCGAGACTAAAATG
RAD20277	A/G	A	<lmxll>	AATTCTTGTAAAGGAACAAAACTGACAGCTATTGAGATCTCGTAATGAAACAAAACAGACCATCGCTGAAATCTCATAAAGGAACAAAACTGGCAGTCATTGAGATCT
RAD20283	AT/GC	GC	<lmxll>	AATTCACTATTGGCTCATGAGGTTTATGCATTGACTCATGAGGATTCACTATTGGCTGATGAGGATTATGCATTGACTCATGAGGATTCACTATTGGCTCATGAGGTT
RAD20335	A/G	G	<lmxll>	AATTCAATTGAATTACATATTTCAAAACCTAGGCCTGGGTTTCACAGATAGGGCTTAGATTAAACCAGCCTTAGTTCAGTTAGGACATTTAAGAAGCTTTTTAAAATG
RAD20365	G	A/G	<nnxnp>	AATTCTCAAATGTATTGCATATATCACAGAAAGCAATCCCTCTGGATAAAACCCTACTTCCGATTTACTCAAAGCGTTTCAATAAGGCCTTTATACACTGCTCTTTTA
RAD20369	A/G	A	<lmxll>	AATTCCAAAAGGACTGATGTATCTGGGTCTGGCTTCATACAAATGTGAATATGGAGGATGAAAAACTGAAGAATATGCTGGGTTACTTTCATTAGCTTTTAGCTTAAC
RAD20375	GT	AG/GT	<nnxnp>	AATTCAGACATACTACTCGACTCACACTGTTTTTCGCCTACTATATAGTATGGCATATTCGGACGCAGTGATAGTTTTCAAAAAACAGTAGGTGAAAATATGACCTAC
RAD20396	A/T	A	<lmxll>	AATTCATAGTACTCATAAAAGCAAACTGGAAACACAACCATGCCTAAAAAATGTTATTTTTTAATAAGGATTGTTGCAACATACTATGTTATGTAAAAGAAATGTAAT
RAD20409	G/T	G/T	<hkxhk>	AATTCGTGATGAGGAGAATTGATGAGGAAGTGAGTGCAGGTGTGGAAGGATCAGGGGAGATGGAGTCCAGAACATAAGGGAACTGTGACAGGAATTGGTAATATACGT
RAD20411	G/T	G/T	<hkxhk>	AATTCTAAAGTTTTATGACTTTCTAGTGAGTTTTGACATGCTTCACTGCCGCCGACGACGGGCACTGGACCAAAATATGAATGGTTAAACTATGTAATGTTAGTTTTA
RAD20439	AT/CC	AT/CC	<hkxhk>	AATTCTGAGTATGAGTACATATAGAAAATATTTAATAAACCAAACGATCCTGTAACACCAGTTCTGCGTCGAACATGGTCAGAAGTACCTGGACGGTCATCCTCTGAG
RAD20458	A/T	A	<lmxll>	AATTCAACTTAGCTAACTTAATGATGAATGACTAAATTATGAAATATAATCTTACATTTAATAGTATTAAGTATCGAACTGATTTTCTAAAACAGGACACAAAGTATA
RAD20480	C/T	C	<lmxll>	AATTCTTTCCTTTGAAAATAGGGCAAAAATCATTTGATACACTATGGTGCAACTTTTAACTTTTATATCAACAGAAAGTAATAAACAACGTCCAGACAAGGTCAGAGG
RAD20482	A	A/G	<nnxnp>	AATTCTTCAGTTCTAAAGACATCTGATTATGTAATCTGTCATTGATTTCTGACAGCCTTACATGGTGCAGGGAGTGAAATTACAGATATTGCCATAAGGTCAAAGGTC
RAD20490	A/T	A	<lmxll>	AATTCCATGTGTGGCACTTCACATTTAATGGTGTGTCATTTTAATAATTCTGTTTCTGTAAAAACAACAGGATATTTTGACATAATTGTGACTTTTTGTCATAAATAT
RAD20499	A/G	A/G	<hkxhk>	AATTCACTGACAATAATTCTGACTAACTAAAATAAGCCTGGCTTGTATTCTAATCTTGTTTTATGAAACAGCCCTCCGGACTAAAATGCATGTTTGAGCTGAAAGCAA
RAD20533	T	C/T	<nnxnp>	AATTCAGTAGACACACGGTAATATCATGGTACTTTAAATGAGTTTACTTTTAACTTTATTTCGTGATATCTTTTCTGGTTGAATATCCTTGATCGTACAGAGTCATTC
RAD20536	A/G	G	<lmxll>	AATTCAGACAAGCGGATTGATACGAACTGTGAAGCGTTCCAGTGCTGTTCAGCTCTTAGAATGTCGCTCAGCCAATCAAACACTAGTTTTCCCTTACAAAAGTTTGTT
RAD20539	G/T	T	<lmxll>	AATTCCAGAACTTTTTGTCAGCATCATTTGAAGATGATGTGGTATAATTTTGGTGAAAATTGTACAAACCATCTAGGACACGAAAAAGTAGGATCAGGAAATCAGAGG
RAD20553	A/G	G	<lmxll>	AATTCTTTGATAAATAGAAAGTTCATTCATTTTGAAATACAAATATTTCACAACATTATAAATGTCTTTAATCTCACTTTTGATCAATTTAATGCAAACACGTGCTTT
RAD20567	C/G	C/G	<hkxhk>	AATTCCCATGTATAAAATCGTGGCTTTAATGATTTAAATCTGTTGTATTCAATTGTCATATCATTGTTTTTAGTTGAATTTATTGAAAGCAGGTTACTCATGTACTTA
RAD20626	A/T	A/T	<hkxhk>	AATTCATTTTGGGAGCGACGACTGAATGTAATTTTAGTCAAGTATACCTGTATATAAGATTAGTATTGACAAAGTTAAGAGGCTGTCATATATGTGAATCAACTTACT
RAD20650	A/C	C	<lmxll>	AATTCTAAATTCAGACCCAGTTTAGTGTTGTTTAAAAAGTTGAGACAAGGTGAATACCTGGGACATTTCACACTAGCAGGGAAGTGGCTACTTTCAATAATTTTTATT
RAD20666	AAT/GGC	AAT	<lmxll>	AATTCTAACAATGCATAAACGTGAACAAACACGAATGACATTCGGGCCAGTGCTGCATCGTCACGAATGTTTAAGCCTTGACAATTTAAATGTTTAAGCGTAAGAAGA
RAD20678	ACC/GTT	ACC	<lmxll>	AATTCAAAAGAGCAGCATTTGAAATAGAAATTCTTGCATCCTTGATTAATACAAGTAATTCTTTCCAAAAACAAAACCGAACTGACTTTTGAACAGGACTATCAATAA
RAD20686	C/T	T	<lmxll>	AATTCTAAACTAAAAACTAATTTACAACCTTTGTTTCTTGAACTAGTGTTTGAAACATACAAAACCATTGCAAGAGAAACAAAGCTGTATAGTTACACAGTCACTGTG
RAD20697	A/C	A/C	<hkxhk>	AATTCTAGTTCAGTTTGTTCATATATAACTGCTGCATCATCGCGTCATAATAGCGCTTCACTGAGAACAGAATCCGCTGAAGTCTGGCTGTGTGAGATTCCCATCAAC
RAD20701	C/G	C/G	<hkxhk>	AATTCTTTTCATTTCTTTGCATTTCAATGATTTAGAGAGCTGAAAGCTGTAAATATGTTTGGTTTGTTCATTTGACCTCAGTTGTTGCCCTGGATTTGACCTTTAACC
RAD20726	A/G	G	<lmxll>	AATTCGGTTCAATAACAGTGTTGCAAAGTTTGTCAATTATGAAACAAATTAAATTCAACAGAAGATGATATTATAATTATTCAGCTCAATTTAGTTCAGTGTTAATTC
RAD20766	A/G	A/G	<hkxhk>	AATTCTGAGAGTGTTATCACGTAAGCTGAGCGCACACTACTGTATACGATTTTTGCCACAGCTTTGCTGTCTGAGACAAACTTTGGGAATTATCTTTGATTGCTTGGT
RAD20778	ATC/TCA	TCA	<lmxll>	AATTCCACTAAAAACAACCTTTTGTGCAATAGAAATGTTCTGTGGATGTTAAAGCTTCTTAAAGGGTTAGTTCACCCAAAAATGAAAATAATGTCATTTATTATTCAC
RAD20782	AA/GG	AA/GG	<hkxhk>	AATTCTTGGATGAATAGAAAGTTCTAAAGAACATTATTCTCTTTTTGAAACAGTCAATTTATTTGAAATGGCAATCTTTTGTAAATGTCTTTACTGTCCATTTTGATC
RAD20798	CG/TA	TA	<lmxll>	AATTCATGAACAAATTAATGAGATTCTTCTATCATTCTGATGGAATGATCTTGGAAAAAATCCAAAATCCCATATCGAATATGGAATACGGCTATACAAAAAAAATAC
RAD20806	A/G	A/G	<hkxhk>	AATTCTGGGGAGAGGGTAACTTTGCATCAGGGGACGTTGGACTTTTTGATGAGGATAAACTGGACTTCTTGCCTTGTTTGGATTTTGGTTCCTTTGGGGCTTTGCTCT
RAD20815	A/C	A/C	<hkxhk>	AATTCAGTATTATTCTGGGGGCCGGATGGAAATCTCTGGCGGGCCGGATTTGGCCCGCGGGCCGCCAGTTGACGTTGCATGCTATAGAATGTATTTAGAATGTTCCCA
RAD20827	TT	AC/TT	<nnxnp>	AATTCACAGTAAAACAAGAGCAGTAAGTTACTGTGATGTTAGTTGTCACCGTCTGTCCTGGCTTCCATGAACTCCATTTCCCATCATCCTCCCTGGTTCTTCACCTGC
RAD20835	A/G	A/G	<hkxhk>	AATTCATTGATGAAACACTGCTGTGTTGCTCAGAGACGAGCAACGCTGTTCTGCTGTGGCTTTGTTTGATACTCCTTTCATCAAAATCAAAAACACACTCAAAATTAA
RAD20837	A/T	A/T	<hkxhk>	AATTCATGTTTATAAAAAAGACGCTGTAAACCGTGACGTCATATTACGACCGTTACAGCATCCGAAAAAAATTTGCACGTTCAAAGACTAGTGTGACCGCGGCTTTAT
RAD20889	A/G	A/G	<hkxhk>	AATTCCCACTTGGTGAAAGACGGAGTTAATTTATTCCTTCACTGCCCATTTAAATTACCGTCATTGAAACTCACAAACCCTTTGACAGAAGACTGACCGTGAGGGCAT
RAD20905	C/G	C	<lmxll>	AATTCTAATAGAGAAGAAGAGAGCTAGTTCAAGATGAGCATTTATGGTTAAAACGCATAATTTTTAAAAAGATTTTTTAGAAAATGAGCAATGGTTTCCTTAGATAAG
RAD20908	A/G	A/G	<hkxhk>	AATTCCCCTCATTATGAACATGGCCTTAACATGATTCCTCATATTAGAGGAAGAAGCTGAAATCTCAATTGAATTGATGCGTGAAAGATGTGCTTCCGCAGCAGCCAT
RAD20909	C/T	C/T	<hkxhk>	AATTCTAATCACCTGCACCTGTTCACCATCATCAGATCAAACTTTATAAGCTACCACTTCCGTCACCTCAGTGTTTGGTCTCGTCACTTGACCTCCGACTCACCATAC
RAD20911	G/T	G/T	<hkxhk>	AATTCACAAATAGCCATGATCAAATCTCCAACTTCAGACAGGTGGTCCACTGACAACCTAGTATAAAATAAAGATCATTAATAAACAAAATATGATATTATTGATCAA
RAD20916	C/G	C/G	<hkxhk>	AATTCAGTTGTGCTGAAGTCTGTGTGAACGCTGACACCAGACCCAAACCAGCGGACCGAGACCCTGAGAAGATGCTCTCGATCGGCTCGACTGAAATATGAACACAAC
RAD20918	ACA/TAG	ACA	<lmxll>	AATTCGAATATCAAGTTAAGCGCATTGCATTGTGGAAAATTGTACAGTATTATCTATACATTTTGTAAATGTATTTTATGCACAGAAAAAAATGTGCATACTGTGCAC
RAD20930	A/G	A/G	<hkxhk>	AATTCATCAAATCTTAAAACAGGCTTCATTTTCTTCATGCAAAATGTACTTTTTAATGTTGATTTCACAGTGAAATATGAGCCAGACGTGTTCCTGACAGGTTTCGTC
RAD20962	A/C	A/C	<hkxhk>	AATTCAACACCTATCTAACAAATGCGTACCCTTCTACTCAAAAGGGCACTTGGCTTTAAATTATTGCGATGCACTAGAAGCCAAAACTTAATCGGCATACCCATACCA
RAD20967	A/G	G	<lmxll>	AATTCGTTATTGAATGCAGTCTAAGAGAGATGCCTTTCTGTGCCCTAGGTCATACTAGAGAGCCACATCCATCCAAAGGGGAGCAAACTGTATATCCCTAATTAAAGG
RAD20996	C/G	C/G	<hkxhk>	AATTCTCATTTTTTGCTGAACTATCCCGTTTAGTCAATTGAGCAAGAAATCAGCATTTACAGCTCTACTTCTGATGATGAGTTTGAAACCGACTTACAGCTGAAATGA
RAD21000	GTC	ACT/GTC	<nnxnp>	AATTCTCATAGCTTACACAGAGACTGTGCACCGGCTAGTATAGTTGGGATAATAAAGAGTTGTATAGATTAAAGGCCCGTTCACACCAAGAACGATAACTATAAAGTA
RAD21014	A/C	C	<lmxll>	AATTCAAGTCGCTGAATAAATTCAAAACTTTATCTTTACCGCGACTCTCTTTTGAACTTCTCTAAACAAATGTGTGTGTGCCTCTCAAACCAGCAACAAATAAAGGAG
RAD21027	A/C	A/C	<hkxhk>	AATTCCTGAACATCAGCCAGTTTAAACGTTGCATGGAGATCTTTAGATGTGTTTTTAGCCTTTCTTAAATTTGAACAACCTAGGCAGAGCAACAACAGAATGTTCTCC
RAD21037	C/T	T	<lmxll>	AATTCTGTGACATTCAGCTTTTTACAGTAAGTTCCATTTGTGACTGGATTCAGTGATTCTGTCTGTGTTTTCTGCGTCATGGAAATCATAGGGCTCATGGTATTTGCC
RAD21039	A/C	A	<lmxll>	AATTCTTGTGCATTCTTGTGTGTAGACATAGTAAAAAAGAATATACTGTATGTAAAAATACAATTACCTGACAAAAAAACATAACTGCAGCAAATTATTTTTATGGAT
RAD21071	G/T	T	<lmxll>	AATTCTGATGAATATAATCGGAGAAATATTAAAACAAATATCCTGACACATCCGAGCTTTATAATGGCAGTGAACGGGATCAACTAGTATGAGCTGAAGAAAGTGTCT
RAD21075	A/G	A	<lmxll>	AATTCATGAAAGCTTAAATGTTGTTTAAGTGTATATATGTCTATAACTATATGTCTTTTTAGATATTTTGATAGGCTATGCCAATGTTCTGTGTATTTATTTATTTAT
RAD21096	G/T	G/T	<hkxhk>	AATTCTGCTGAAATCTCTTTTTATAGGAAAAGATTAGTCATATTCGAGAAGCTTTGCTGTTTTTAGTAATGTGACACCTCCCAGAATGATGCAACAGGTTTTCAGTGT
RAD21116	C/T	T	<lmxll>	AATTCAGCTGTTCTGAAACAGAAAACTCTGAGTTTCCCCATCTCAGAGTAAGTCAACTCAGAGTTTAAGTTTTAACTTAGAGTTGGTTGAACCTCCTTATTGAAACGG
RAD21140	C/G	G	<lmxll>	AATTCACAAATGAAAATGCTATTGATGATGCTGGAGTGTCACGGGAACTGTACACTGCTTTCTGGGAAGATTTTGTTGCTCAGTGTGAGGGTGAGGAAGAACGAGTTC
RAD21153	CC/TG	CC	<lmxll>	AATTCGCAAACGTGGTATGTGTATTTTTAGGGCCTGAGCACCAAAAGGTGTGAGACCCTCTTGGAATTGCTCCGTTTTGTATTATTATTATTCTTTTCCAAAATGAAT
RAD21155	A/G	A/G	<hkxhk>	AATTCAAAACTTATTTTCGAAAACCTATTTTTTACAGTTTAGAGTACATGCACATAATGCAATGTATATTATATATCAGTAACAAATCTCAACTGCTTGATTTTTATT
RAD21171	G	A/G	<nnxnp>	AATTCGCTTTCTTTCAACCTTACTTTATTCATATCAGTTTGATTGATCACCTCCGCTCAGATATGCTCTCCACACTGAACATCTGTACAGTTATCATGCCTTTGAACA
RAD21183	T	G/T	<nnxnp>	AATTCAAATTTTTTCCATGTTTGTTAAATCAATAATTGTTGTATTATTGGAGAATGATCATTTGTTGAATCATGAATCAGTCATCAGTTTGCTGCAGTCTTATATTAC
RAD21241	G	A/G	<nnxnp>	AATTCATTAAAACATTTATAAAACTGATAAATGTAGATAAAATAGCAAATGCAAATTACCTTTATTTTCTGGTCTATATCCGTTCAGTCAGAATTTGCGCTACAATAC
RAD21290	A/C	C	<lmxll>	AATTCAGTGTACAATTAATCGAAACAGCCGTGCATTTGTAAATTTTGATCAGTACTATTTTGCAGTAGAGAAGAAACATCAGCAACAGAAAGGTTAGGTGAAAGCAAA
RAD21343	A/C	A/C	<hkxhk>	AATTCATATGTATTACTTGTACAATGTCTTTGTTCTTTTTGAAGCTTGAACATTTTGGTTGCGTGGACTTGCAGTGGATTGACTAAAATACAAATATTTTTGTGTTGA
RAD21382	C/T	C/T	<hkxhk>	AATTCTCACCACCTTCCTTTCCTAACAGCCCCTGAGTTTTTATTTACTTGTGATCTCAAACTATCTTACATGCGTATGATGAAGAAATTAGCTGAGCAATATCAAGTC
RAD21403	A/C	A/C	<hkxhk>	AATTCAGATCTCCACGACCTTTATCAAAGCTAACTGGTTCAGTTCCGCAGTTGTGAGGCTATCGCACACGCTAAACGACTCAAAATTAAAAACAAAAGATACTTAAAT
RAD21405	A/G	G	<lmxll>	AATTCCAGCAGTGTAGACACTGCTAAGTGTATTACTGCCCTCCACAGGTCAGAGTTTGAACTAAATTGTCATATACAATATTCTAGTGCAAGATAAGACCCTCATTCC
RAD21408	G/T	G/T	<hkxhk>	AATTCTCCTGTTTTTATTAGGTTATTGATTCTGTTTTACAGTTTTTGGATTGAAACAGTGTTTCGACTCTTAGCCGGTGTTCAGTTTTAGCTTTAGCATGTAGCTTGA
RAD21436	GT	GT/TG	<nnxnp>	AATTCTTCATTAATCCTGGTAGGAAATAAAACTTGTAATGCCTTTTGATGCTTTTAAAAACTTTAATGTTCTAACTCTGAATCTCGTCATACACCTGATATACTCTTA
RAD21456	AA/CT	AA/CT	<hkxhk>	AATTCTCATTTCTGGACTTAAAGTATTGAAAGGGGATTATTGCAAGGTGTTTGCAATTATCTTAAGAATTTGTGTGGTCTTATCCATAGTCCTACTGTACTTAAAGTA
RAD21461	A/G	A/G	<hkxhk>	AATTCATTTAAAAAACCTTCCACTAATCAGCAATGAAAATATTTAATGAGAAGCATGCTCTTTCACGGCATCAAGCAGAACACTTGTTTGGCTTTAATTAGTATTGAT
RAD21462	G	A/G	<nnxnp>	AATTCCGCTTCAGGAATCTCGACCAGTTTCCTGCTGGGATGAGGACGGCTATGAGATTTGCGTGGCTCCGGTGTTGGTGTGCACAGAGGTGTACCAGACTGCTGGAGG
RAD21468	A/C	A/C	<hkxhk>	AATTCATTCATGGCAACAGATTAACACAATAACGCAGTACTCGTATGGATCATTCTCCACAGGACCTATCGCTCTCTGTCATCAATCCCAGAATTACACTAAATGAGA
RAD21508	A/G	A/G	<hkxhk>	AATTCATGTTTATAAAAAAAGACGCTGTAGACCGTAACGTTGCAGCATCCAATGAAATTTCTCACATTCAAAGTCTAGTTTGACTGGGGCTTAATGCTGGGTACACAC
RAD21527	C/T	C	<lmxll>	AATTCAATGACAAATACATTTTTAACAGTCACGCTTGTCGCCACCTACTGGTGTAACGATGTAATTGATACAATCTTTACTTGATTACTACTGTAGACATCAGTGTTT
RAD21549	A/T	A/T	<hkxhk>	AATTCAAATGAATGTACAATAGAGCAGGCTGAAGCCTTTGGCCACTTCTAGTTGAATCCAATACAAGTAGTCCTTTATCTCTGTGGCATTTTTAAAAAAAATCAAACC
RAD21552	CT/TC	CT/TC	<hkxhk>	AATTCTTAGAAAATAAGTCTCTCCGCCGCCTGCTCATAGAGACTAATTTACTATAAAAAGCACATTTGTGGAAAATTGGGCTGTTGAAGCTCGTTGTTAATGTATGGA
RAD21558	A/G	A	<lmxll>	AATTCATGCTATGTGTAACTTTATGGTTTTCACACCAGAGTCTGATTTTTTTCTTGCATGACAGTATGCTTATTCACAGTTATTACCCATAAATGTCCAAATCCTGAC
RAD21585	A/T	A/T	<hkxhk>	AATTCACTAAAAATCATGTTTTCAGTCCATTTCAAGTTTGATTTTGACGTGACATAAAGCGGTGATATCTAACTGATCTGTTTACATACTTTTCAATTAGTCTTCCCA
RAD21588	C/T	C/T	<hkxhk>	AATTCATTTTCAAAGAAAAACAAAGAGCTCTGTCTAATTGCTTCATTGGGCCTTTGCTTGGATATCCTCTGTCCTGCTTTACATGTTGTAAAATCAATGATCCTTAAG
RAD21605	C	C/T	<nnxnp>	AATTCTCTGCTTTAAACCACAGATATCAGATCAAAAAGCACTGACGTGGAAACCAGGAGAAACACTGTGCCGTGAACGAACAAGTTACGGCTCTCCAGTCCACAAATC
RAD21606	A/T	A	<lmxll>	AATTCCACAATTTTCCTCATGTATCATGTAAAATAAAAATTAAGTGTGTATGTGTGAGACTGTGTATATATAATGAAAATATAGAATTTGTAATTTTTTTTATAAATT
RAD21624	GC/TG	TG	<lmxll>	AATTCTTCATCTAGGGGTCAAATGGATGAGCAACCTTGAAAATTTTCTTCTTTCACAAATTTCCAGACAGTTGACTATAGCATCTTCAACCAGACTGTAATACAAGTC
RAD21635	A/G	G	<lmxll>	AATTCCTAATAAAAATATTGGTCCCACTTTATATTAAGTGGCCTTAACTACTATATACTTACATCAAAAAATAAGTACAATGTACTTATTGGGTTCATATTGAATTGC
RAD21652	C/T	C/T	<hkxhk>	AATTCCCTGCTTGAAAAATGACATTTGTTTTGATTTCATTTAAAATCGTATTTTAGTTATCAGTTATGTTTAATTCAATTTATAATTCACATTTATTTGTATAGCACT
RAD21654	A/C	A/C	<hkxhk>	AATTCCCACTCTTGGCAGAGAATACAGAGAGTACAGTTTAGACATGATTTCTATTCAACCGAAAATGATATATTTTACACAGATTTCATTCAAACCAAACTCTAAATT
RAD21670	G/T	G/T	<hkxhk>	AATTCATTTGCTATGTAGCGGGATCGTGCACCATTCTGAATTGAATACCAGCTTGATTTCTGAATTTGAATGGAATTTGAATTGAGGCAGCAAACACAAGGTGGAATT
RAD21676	G/T	T	<lmxll>	AATTCAGATAGTAAATGGCCAGACTGTAAGAAATAACAAATAAAAATGTAAGGGATTTTTCTTGTATTATGTGATCATGATTTTTTAAATAATTTCCTTACACCATGA
RAD21689	C/T	T	<lmxll>	AATTCCTTGCTGAGGGTAACTGGGCCGTGCTGTCGTGGGGCATGAGCCAAGTGTCGTATCACCGTGGGAAAGCTTCGCTCTGAAGCACCTGCACCACTATCACAACTG
RAD21707	A/T	T	<lmxll>	AATTCTTGGTGCAAAACTACATTACCCATGATTCTGCAAAGTAATCTCCACAAATTCAAGAATTGCAACAAGTAGTGCCCGCCCACTCCCATGAAGCACTGCAAATGA
RAD21726	G/T	G/T	<hkxhk>	AATTCAATTGAAAAAAACTTGTGAAAAGATGTCTTTCAGAGCAAATAGTGGAGCTCTGCAGCATCTACTGTTAAAAGTATTTTTTTTACTTTTAAAACTGCATTTTTC
RAD21728	A/G	G	<lmxll>	AATTCCCCCTATCTCGGACTTATCATGTGTTGCAGAGCAAGCACTGTTAGGTTGGGTGAGAGCTTTTTATACACACAAGATAATGTAAAAATTACTATACATTGATAT
RAD21801	AC/TA	AC/TA	<hkxhk>	AATTCAGGCCTCACTGAGCCATCGGATTTCATCTAAAATATCTTAATTTGTGTTCTGAAGATGAACGAAGGTCTTACAGGTGTGGAACGACATGAGGATGAGTCATTA
RAD21817	ACC/GTT	GTT	<lmxll>	AATTCACGTACACACTGTCTATAGACAGAAATATATTTGGGAAATGCCAATGCCCTCACCATCTCACAGAATGGCCAGAAGAATATCTAACCACTGTGACATGAAATA
RAD21852	C/T	T	<lmxll>	AATTCATCATTTTTTGACATCTGAGCCTATTTGCTGCTTCGTGTGCGTTACGATTAAAACTCACCGGTGGTCTCCACGATTCCCTCTAAGATAACCACGATCTCAAAT
RAD21859	GC/TT	GC/TT	<hkxhk>	AATTCTACATAAAAATTTTCATATACCTGCTGCACAGCACTTGTCATAATTGTGTTCTATTGATGTAGAATCTGCTGAATAGACAAATAGAGTATATGGATACCGCTT
RAD21862	C/T	C/T	<hkxhk>	AATTCTTCGAGTTTTATGGCAATTTTCCCTTCAACAAGGCATCGATCAATATTAGGAAGGTGAGTCATCCACCGATGACACATGCATGCATGCGCACACTCCCAGAGG
RAD21882	A/T	A/T	<hkxhk>	AATTCAGAAAACTTTGTTATTAGCAACACCAGTGGCTGTTAAGTGTTAACTTATTGCTTGTTTACAAGAGACTGAATGTGATTCAGTTTGATCAGCTCTTTGATACTC
RAD21893	C	A/C	<nnxnp>	AATTCCACCCTTTATTACGTGATAAAGTGCCATGCTAAAAAAAACTGTCCGAAATCTGTGAGAAATCTCAAGAGTATTTTTGGCACAGATTTTTTTTTTTTCATTTTT
RAD21909	A/T	T	<lmxll>	AATTCATATTATATGTACAGTCAAACCAAAATTTATTCAGACTCATTCACTATAGTTTAAAAAAAGGTAATAAAATATGACAAGATGTCAGAGTTAAACTGTGTCAGA
RAD21945	C/T	T	<lmxll>	AATTCAACAGTCGATTAACAAAGACGGGTCGCCGCTCACTGTCCCACTCTATTTCTCATTCCTCTACAGACAGCAACAGCTCAGGTAGATGCCGGCTAATTCAAACTA
RAD21978	C/T	C	<lmxll>	AATTCGATTCGACATCTTCCAATTAGTTAAAGCATGTTTGACAAATTAGAGGGATTGTCTTGTTGAATTATAATAGTCTTTTCCAAATTCAGACAGGTCGAATTTTTG
RAD22011	T	C/T	<nnxnp>	AATTCAAGGATTTCCCGCTGCAGCATTACTCACTGAGGGTGAGAGTTTCCCCTTTCAATTTTTTAAATGAATGATACTAGTTAATAGCAACAAAAACAAGGAGCCAGT
RAD22062	AA/GT	AA/GT	<hkxhk>	AATTCTCCATCGGGGCGAGTGGTAGGGAAACCATCTTCATCATCCTCCACGACTGAGATGAAAAAACACACACACACACACAGTCAGAATGAACTCATTGACCTGTGG
RAD22094	CA/TT	CA/TT	<hkxhk>	AATTCAGAAACTCTTGTTATTAGCGACACTGGTGGCCGTTAAGTGAATTGCAGCCAGCAACTTACAGTAACGTACAAGAAACTGATTCAATGCCTCGATACTCACAGC
RAD22107	CTA/GCG	CTA/GCG	<hkxhk>	AATTCTACAGGATGTCCGGGAGACGTGTGTGTCGCCTTCTTTAAAGGTCTGCTTGGAAACAAATACCATGACGTCAAACCCCTTCATGGAAGAAGAATGTCGTCATGT
RAD22127	A/G	G	<lmxll>	AATTCGTCTTTACATAAATGTTTTATCAGTCGAGCTTCAGCGATCGTATCAAACCTTTCAGGACGTAAGAATGACCTGAATAAACATCATGCACGGATACGTTTTGGT
RAD22135	A/G	A/G	<hkxhk>	AATTCATTTTTCGGTAAACCTATTCCTTTAAATGTAGGCTGTTTATGTTTGCATTAATAGAATGTGCAGTCAGAGGTTTATCTGCATGTGCAACGACTTTGAACGCAG
RAD22144	C/T	C	<lmxll>	AATTCTCCTCCTCGCATGCAGCTCTGCACAAAGAGTTAGAGGCAAGTTCAGCACCACGGTGCCGCATGCTCGCAATGTCATGCCCTGCAGCACAGGGGCACTCGTGTT
RAD22164	CA/TG	CA	<lmxll>	AATTCGGACACCACAACAAAATGGCTGACACCCGATATAGTGGACTATAGAGGCCCTGTCCCAAATGGCGCACTTCATGTGGACTTTCGGTCTCGTGGACTTAAATTG
RAD22190	A/G	A/G	<hkxhk>	AATTCTGCAAAGTTACGACGCTCAAAGTTCAAAGCAAAAAGAGATATTTTCTTTTATAGAAATCGCTTTTTAAGTACTACAACAAACTGGTAGGGACTATAATGAGCT
RAD22193	T	G/T	<nnxnp>	AATTCAGGCTGCTGGAAAAGTTGTGGCACATCGTAAGACTATCATGCAGACACCACCTTACCTGAAAGTCAGCACTCCCTTCCTCTACACCCAAAAACTTTCCTGGTG
RAD22234	A	A/G	<nnxnp>	AATTCACTACTTTGTTGCTCAGCTTTTCATTCCGATTTTTATTTTTACTTTTATTAAATTAATTCACCACAACATTTCCTTTCTCACTATGTACTTTGTTTGGTTTAT
RAD22252	A/G	A/G	<hkxhk>	AATTCATTCCGGTTCCAAACTCTGTTATTCATTTCTGCTATTTGAAACTTCAGGATAGATAGTGAGATCTACATATTCCGTGTCTTATATACTGTGACGAATAGATTT
RAD22259	A/G	A/G	<hkxhk>	AATTCATTGAAAATTGTTTAATATAATTAAAAACTGTTTCACGTATTCTGTGTATATTGATGAATATAGTCATTTCCCAAACAGCAGTAAAAGAAATAGAATTTATTT
RAD22264	T	C/T	<nnxnp>	AATTCACCTTTATTCCACAAGGTGGCAATGTCTGATACACAATGCTGAAGTGACGACTCATTCAGACAGAAAACGAAATAATAAGAAAAACATGAAATGGCTCAGTGA
RAD22293	A/T	A/T	<hkxhk>	AATTCACTCTACAATTCTGTTCAAGTTTACAGTGCTGTTTAGCACGGACTCTGTTGCAGCATATCTATCTTTATGCCATTTTATGCACTTTTTGTGTCTTTTGTGTGT
RAD22299	A/G	A/G	<hkxhk>	AATTCTAGATCTAAGGACCCTTAGATAAAGATAAACTAACTACATTTGTCTGGACAAATTTTAATCCACAATTTTAAAACACGCAGTTTCACGTTGGGTGGTTCTTTA
RAD22323	T	G/T	<nnxnp>	AATTCAGGTAAATTAAAATTTAAAAAGAAATTTGCCTCATTAGGCATCAATAACCAATCAATGTCAACTTTGACGTTTTCATTAGTCCTTCACTTGAGTGCATCATGA
RAD22330	AGC	AGC/GCT	<nnxnp>	AATTCTTCAATAGAACAGAATTTCTTTGAAATAGAATCTTTTGTAACATTCTAAATGTTTCAATAATTTCAAGAAATGAAAACTATTCATTTCTTTAAAAATAAATAA
RAD22338	G/T	T	<lmxll>	AATTCATCTCTCCTTGGGGAAGACGAAGCGACGTGGGCCTCTCTGGTCTCCCGGTATGATCTTCTCCACGCATATTCAGACTGCAACAGAGAGAGGCGACCTGAAAAC
RAD22443	CG/TA	TA	<lmxll>	AATTCCTAAACTGTTCCCTCGGTTTAACAAATCGTGCACGGATTAATAAACCGTACCCATAAATTTCCAATCCCTGCGTTCAGATTTTGCAAATCGTACCCTCGGTTT
RAD22459	G/T	G	<lmxll>	AATTCACAATAGCATGCTATGTTATGATTTTAAATGGTTTAATATATTGTGCAGCCTTAGAAAACGGTCTAATAACACACACGGAATGCGCAACTTTCGGTATTTTGC
RAD22464	C/T	C/T	<hkxhk>	AATTCAGAGCCCCGCAAGTCCAAAACCTCAGATTATAGTGCATTATTCTGTGTCCGAGATGCACATAAACAATGACATTTCATAAACGAGCATCTGTTTACATGAGGT
RAD22475	C/G	C	<lmxll>	AATTCTCTATGAAATCATCCAAAATATACTTTTAATTGTTGATTTTATTGAACTTTATCTATTTGTGTATATTTCAAACACAGTGCATATCTTTAAAGGCCGATTTCT
RAD22515	GG	GG/TA	<nnxnp>	AATTCTGACCTGTTTTGTGAGTTTCACCCTTATTTGTCAAGAAACAACAGAAAAAAACGTTGCTCATTTAGACAGTGATCAACTCATATTTTATCACAGTGAACTGTT
RAD22517	CC/TT	TT	<lmxll>	AATTCACAACTAAGATTACTTCATGGGAGCAGATTTCGTTATCATGATCATACAAATGACAGGTTTTCTATCAAATCCACAGTGTCATTGCCACTTGACTCTCTCTTC
RAD22520	A/G	A/G	<hkxhk>	AATTCACACGGGAGAAAAACCATTCACATGCACTCAGTGCGGAAAGAGTTTTGGATTCAAAAGCACTCTCCAAAAACACCTGCACACTCACTCTGGAGTGAGGTTGTT
RAD22537	G	A/G	<nnxnp>	AATTCAAGAGGCACGCGATCCTAGGAATACCAAAACAAGGGCAGAGAAACAGCAAGCAAAATTCACAGTACCGGCCTATGCAGTTAGTGAAGGCAAACCAGGCAAAAA
RAD22545	GT	AA/GT	<nnxnp>	AATTCAAGTTGATTTGTCAAACCATTTTCGAAAAACATGAACAAATTTTATGTAGGCCTTGCGAAAATAGACATAAGGCTCTATCTCCTCAACACTTCATCGTATTCA
RAD22554	C/T	T	<lmxll>	AATTCTGGACTCGCGCCAAAACTCCCGTTTTATTCAAAAAATCTCTTAGTTACATCGAGTTTGCACTGTTAGTTATGATGAAAGCATTCGTTAGTGTGCAGAAATTGA
RAD22556	A/G	A	<lmxll>	AATTCATTCATAAAATTCCATTCCAACAAGTAATCCATGAATGGGAACCCTGTACAAATGTAATGACATGCTTTTCATCTCAATATAAGTAATTGTTTACAAGGTGTT
RAD22563	C	C/T	<nnxnp>	AATTCAAAGAAATTTAAAGAGGCTGACATTTTGAGGTTTTGGGTATGAATGGACTGATTTAGGGTGTTTAGGAGGAAAAAAAGGACATGCACACATGCAGAAAGGACA
RAD22571	C/T	T	<lmxll>	AATTCATAAACATGGTATACCTAAAGAGAGACTCAACAAGAAAGAAAAGTTCCCGATATATATATCCGCTAACAGTAAATTAACTTTTTTAGGTAGAAAGGTAGAAGG
RAD22574	C/T	C/T	<hkxhk>	AATTCCCCTAGACATGTACAGAATGTTTTGTTATTAGCACATATGGCATTGCAAGAGACATATCGGGAAAGCTAATTGTAAAAATATGTTAAAATCTTCATCACTTTG
RAD22612	A/C	A	<lmxll>	AATTCTCTAATCACTTCAACATGGCAAGCAGCGGTAAGTTTGTTTTCATCTAAATGTAAGTAACATACTTTCAGAGAATTAAAGAAAGCGAAGTGTGAAACTGCACTT
RAD22613	C/G	C	<lmxll>	AATTCTGAGATCGCAATAGACGGGAAGGGCTACAATGCGTTAAGAGCTCGCTCAGATACTGGGGAGCTAAACCATTTAGTGCTTTGTAAGCAAGATTTTAAAATCAGT
RAD22614	A/C	A/C	<hkxhk>	AATTCTGCCTTTTTTCTCATAAATGCGAATTTAAATATCACAATTCTGCCTTTTTTCTAGTAATTACGAGTTTATAATTTCTTGTAAATGCAAGTTTACATCTCGCAA
RAD22636	C/T	C	<lmxll>	AATTCACTTCCCATTCGATTTCAGGTTAACATCGACTACGAGACTCGAGACATCACTCAAGCCAACTTGCAAAGCCCCACGGCATCTTGTTTCGATATGGCCCAGTAC
RAD22661	A/C	A	<lmxll>	AATTCTGAAGTGAACTAATCCTTTTAGTCTTAACCTAATTTGCAAATTGAACCACACTATACATGCTAAACAGCAGAAATAGTTGCCATTCCAAACATATCCCACATC
RAD22700	A	A/G	<nnxnp>	AATTCTCAGGTCATTCATGTTGCAATTGCTTCACAGTGTCAACATCACCTCGTATAGCACTTGTACCATGTTGAAACTTTGAAATTGAAATTTTGACGATTTTAAAAA
RAD22718	A/T	T	<lmxll>	AATTCAGTGCAACTCGGAGCTCGAGGCAGCAACGAAACAGGATCTAGTCTATTCAAATACACCTTTTTTTTGTACACCGGCTTTCCACAACAACTGTAACCATGGTAC
RAD22738	GC	AA/GC	<nnxnp>	AATTCAGTGAATAGTGAAAATAGTCAATAATACATTGTTTCGGATTAAAATTCGCCAATTAGGTCATGCATTTCTTCTCTGTCTAAGAAAATAGATCCAAAAGAAGCT
RAD22740	C/G	G	<lmxll>	AATTCTGAATAATTTACTGCCATTGTGATAATAACATGTAATCATGTAATCAATAAAAAAGTAACTTCAACACCGTAAAAAAAGAACTGTTGGTTTAACTTAAAAAAA
RAD22763	A/T	A/T	<hkxhk>	AATTCTTTACATTCGCAACATACACTTTAAGGCCTGATTTACTAAAGTCTTTCACTAATGCAGTCAAGTCTTCAGCAAATGCAAAAATCAGCAGCATTGCCAGTGACT
RAD22783	C	C/T	<nnxnp>	AATTCCAAAAAGCATAAGTTGAGTGACAGTGTTGCGTGTCTACAGTTTAGTGCCCACACCCTTCTAATCTACTCATTCATCAATGTTAGGAGTGTACAATGACAGACA
RAD22784	C/T	C/T	<hkxhk>	AATTCTGATTGGCTGTCAATATTATTCTTCATCAACTGGAAAAAAATCACTCTGAAAGTGATTCCAATGATATTGTTCCTCTGTGTCCTTATCGTTAGTTGTGGTGTG
RAD22790	C/G	G	<lmxll>	AATTCTGAATTTTATGAAACAGTACAGGAGTGCACTAATTTAGATAAAATATTTAAAGTGTCTGGCTGCCTTAAATATTTGAAGATATTTAATATGGTGGATTTTTCA
RAD22791	A/G	A/G	<hkxhk>	AATTCACAGTATTCGAAAAACAGTAGGCGAAAAGTACCCTGATGGCTAACTACATCCAGTGAGATTCTGAAGTGCGCATACGATAAACACTTTACGATCCCATGAGGC
RAD22803	A/T	T	<lmxll>	AATTCCTCACTTCCGTGTCACCTCAGCTTAATTCAGAAGTCATAAACATGTACTGTACATTGCATAATGTACTCCCATGTTTGTTTTTAATTTCTGCAGGTGCTTGGA
RAD22810	C	C/T	<nnxnp>	AATTCTTCTGTAAATGACAAACGATGTTGAGTAGAATGTCTGAGATGAAGTTTTCTATAGGAAAGTGTGTAATTTCGGTGCCACTAGAAAAATAAGGATTGTTCTCAA
RAD22830	C/G	G	<lmxll>	AATTCACGACAAACATGTATTACATATCACAACTTGCCTCTGTTTTGGACAAGTCTAATCCAAAAGTTTGTGATGAATAAAAGCATTTTCACAGTTAACATTAGAGCA
RAD22841	C/T	T	<lmxll>	AATTCGATACACCCCAAAAGATCTCAATTGTCTCAACAAGTGAATACGACTCTGGCCCTTTTAATACAAGAAATTAATGTGGTCACACCAATCCAACTTGTTATTTAA
RAD22850	C/G	C/G	<hkxhk>	AATTCCCATCCAGACACTCCTTAATATTTAGTTTTACTGAATAAAGGGCTCTTCCAAATAATTATACAGCTCACACGCATTTCACATACTGAGAAGGAACAAGAAATG
RAD22852	A/G	G	<lmxll>	AATTCAAACAATATTGTGTCCCGATCCAAGGCTTCATGCGATTAGGAACAGCCTGCGGTCAGGTTTGTTTTATAGGTTATGGTGCCGTTTCAGGGGTGCGGCATCTGG
RAD22864	A/G	G	<lmxll>	AATTCAATTTAAAAAGTCATTAAAAGACTAAAATCGTATTAGTCTGGTTTTGGTGAAGTGAGAATAACAGACAAAAAAATGCTAATACTTAAGGTGTGCGCACATATG
RAD22868	T	C/T	<nnxnp>	AATTCGGCCTTGCCTAAATGGATGCATTGACATGGGGGTCATTTTACTGCCTCCACGAAGCCCTGCAAACAGCTAAACGACAGGAAGTTAAGGGTACGGAGGGTGTCG
RAD22869	C/T	T	<lmxll>	AATTCATTAAGCAGCTCATTTGTCATGTTTAAGTTTTAGTGCCTTGAAAGATGTTCTGATATTCCTAAGGCGTAGATAAAGTCTACAAGTATCAGGTCTTATGAAATA
RAD22878	A/T	A	<lmxll>	AATTCCGCTCTCTTTTGACGTCATACAGGACACACTCGAAAAAAACTCTTCGAATCCGGAAGTAGTGTGTTTGGCACAGAAATACTCCGTCATACGTCCAACTCGTGT
RAD22881	C/G	G	<lmxll>	AATTCATTTCTTTAGGCGTTATCTGTTCATATAATATCTAGACTTCTGATTTATTATATGGTATGCACTGTCATAAGATACCAGACACAAATAAATCATCTGTGGTTT
RAD22885	A/T	T	<lmxll>	AATTCACTGAGCTCCTGAGAGCGACCCATTCTTTCACAATTGTTTGTAGAAGCAGTCTGCACTTTTAATTTAATTTTTTTTTTTTACACCATCATCATTACACTATTT
RAD22949	CAT/TGC	TGC	<lmxll>	AATTCCTGGACACTGAGATGTATGAAGCTGAAAACACTTCTTGCTGCAAAAGCCTTTTCCTCCTGAAAGATCTGAGTGCATAACCCAGAGAACACCAACCCTTCACTG
RAD22950	GT	GT/TA	<nnxnp>	AATTCAATGATTTGGAGGGGTGTCTTAATACTTTTGGCAATATAGTGTATATCATATGGCTTCAGAAGACCTGTAAGTGTAAGTGTAAGAGCACAAGACTTCTAAATT
RAD22956	CG/TA	CG/TA	<hkxhk>	AATTCATTTGGATCTCAACATGATGTGTAGCTTTTGAGGATCTTTTGGTCTACTTCACTTTGTCAGGCAGGTCCTATTTAAGTGATTTCTTGATTGCGAACAGGTGTG
RAD22957	C/T	C	<lmxll>	AATTCTTCCAGGTCCCCTAGCAGGTCAACTTAGTAAGCTTGCAAAATAGTGATGGTATGCAAGAAATATACCTGCCGACATATACTCCTTGCCCATCAAGGAAGTAGT
RAD22966	A/T	A	<lmxll>	AATTCACTTGGGCTCAATTTCATATTCATTCGTCTCCATCAAGTTTGCAAGGGTCTATAAATGTCTACAGTAATAAGAAAGACGGCTCAAGGGATGAACCAGCTCTCA
RAD22977	A	A/C	<nnxnp>	AATTCACTTGGGCAATTTTAAATATAAAATGCGAAAATCATAAAATATTTAAAAGCCTGTTATTTAATAATTCTGAAGACATATTTTCTTGATAATATAACCCTTAAT
RAD23027	A/T	T	<lmxll>	AATTCTCATGCTGTAGCCTGTAAATCTGACTGACAGGACTCTGAACTGAGGCGCAAACAAACATGGTGACACCCATCTTGCGTAATAGATTAAGATCAAGGTCATTAT
RAD23030	A/G	G	<lmxll>	AATTCTGCTTAAAAAAAGGACAGCAAGCTGGCTGGCACCTTCTATATAATATCCCAAAGCTGTAAGTTCTGTGAAAACAAACCCTAATTGTCTACCCTAATCGTTGTA
RAD23052	T	G/T	<nnxnp>	AATTCCCTCATCATTTGAAAAGTGACCACCATTAACAAAGAGTAAAAACCCAACAGTATTAGGACTCGGTTGGTCTCCATGACCACAACTGCAATATATGGTGAAAAT
RAD23064	A/C	A/C	<hkxhk>	AATTCACTAGTAAAGGTGCTGATGAAGGATCACATGCATCTTGCGTTGTGAATACGAATGAGTGAAGATAGATGCAGAATTTGAGGAGTGTTTGATTGGAGCACTTAC
RAD23065	A/C	A/C	<hkxhk>	AATTCAAATATTATACACATACACAGTACTGTGCAAAAGTCTTAGGCACGTCAGTATTTTCACCCCCCAAAAAAGTTTTTAAGCCAGTTATTTATATCTTTTGCTGTA
RAD23066	C	C/T	<nnxnp>	AATTCGAACTACAAAAATTTTAAAGACATTTTTATGACTGTTGGGTTTCCTTGTGCAGGTGCGCTTTGACAGCATTGGGGGTTTGGGCAAACACATCTCTGCACTGAA
RAD23071	AC/CT	AC/CT	<hkxhk>	AATTCACGGCATGCAGGGCTCACGGAGAGTGCCTGTAAATCGCCAACACGCTTAACCGACGCCAATGCCAGTAGCAGGGCGGTTTTGAGCGTTAAGGGCCTGAGGCCC
RAD23089	A/C	A/C	<hkxhk>	AATTCATTTAGAGCTCAATCTCTGAGTTAGATTTACATTATTGATTACAGCAGCACTGTGATTCTACAACACAAGATCAGCTTTTACAATAAAATTTTTTTTTAGAGT
RAD23098	CT/TA	CT	<lmxll>	AATTCTTTAAAGGAAAATATCTCTCTTAGCATTGAACTTTGAGCACCGTAACTTGCAGACATTGTTTTTGCTCTAACAGCAACATTACACTCTAACTAAAGTTAAAAA
RAD23165	AC/CT	AC/CT	<hkxhk>	AATTCAATCAGCATGACACTCACAGTGTACACTAGTTATTGCAGTGCATTATGGGATTGAATGAGTGCACTCGATAACGTCCACTATGGTTTTGGACACCACTACAGA
RAD23173	AT/TC	TC	<lmxll>	AATTCAGATGTTCAGGAGCCATCAATCTCGATTAGTAATGAGCTGAACAACGTTAATTCTAATGTTAACGTTAATGTTAATTCAGCTATTTCTCCATCACCAGCAACA
RAD23193	A/T	A/T	<hkxhk>	AATTCCAGAAAGCAGTGTAATAAATGAAAATAAATACATAAAACAATACATATTTGTACAGAGCCCCGCACATGACATGCAAGAAAAAAATTTATATTGTGCGCACGA
RAD23194	ATT/TAG	ATT	<lmxll>	AATTCAGGTAAGGAAGGCTCTGTTCATTCTTGATCTAATCAGTGCTTCATTTGCTTTGATATTTATATTGTAAATAACCAAGAGTAATATAGTTTGTTTTAGGATATT
RAD23238	G/T	G/T	<hkxhk>	AATTCCAAGCAAAATATTGTTGAGGATAGTTTTGGAAGTTGAGATCCAATATGACCGTAAAACACTTGTATAACTCCGACAGGAGGCATGTGTCTATGAGCATGTGTA
RAD23283	A/T	A/T	<hkxhk>	AATTCATGAAAAACCAGCACAAAACAAACAAACAGCTGTGGATCATCCAGGTAACACCATTACTTAAGATTCTTCATGGGGTATGTAAAATTTTAAGAAAGACTGTAT
RAD23290	C/T	C	<lmxll>	AATTCAGAGGGGGCAAAGACTTTTATAAAGAATTAATATAAAACATCATCTCATCTCATCATCTGTATATTGCTGTCTTCATCCACATGTGCCTTTTTGTAGCATGTC
RAD23306	A/T	A/T	<hkxhk>	AATTCGTCATCTCATGGAGATCAACTGAAAACAGACAAGGAAAAGTCAGATGGTGGCAAAGACTGTTTGAGTGAGTATGTTAGTAGCGAAGATTTTTATTTTGAAAGG
RAD23352	G/T	G/T	<hkxhk>	AATTCAAAAGTACATGGAGTGAATCAGACCACCGTCACTGCTGACCTTCGATGATTTAACCATACAAATCAAATTGACTTTTAGATAAACATCAAATATTTTACATTT
RAD23369	TTA	CAT/TTA	<nnxnp>	AATTCATTGTACTAATGATATTATTTTACTATATTAAATTAAGTTAAAAAAATTATAACAAAACACATACATATTTAATACATATATAAAACCACACACATAGCATAA
RAD23390	AA/CG	AA/CG	<hkxhk>	AATTCACACTATTATTCGCACCATTATGCTAAAAGAGATCTGACCAGCGGAGATCTAACTGGAGATCTAACCCACCAGAGGCGCTTAACTGTGGAAAGACAGAAGGTC
RAD23394	C/T	T	<lmxll>	AATTCCATTCCATTCCTTCTCCACTGATAGCGTTCAGCTTCGTTAAGTCTTTGCTCAAGTTTGTGGATTATGGTGATGCTTAGGTTTGTTTAGGTTCTGTAGTTTTAC
RAD23407	A/C	C	<lmxll>	AATTCATCAGTGATTGCTTGACCAATGAATCAATTACATTCTTCTGTGGTTCCATGTTCCACACCACACAGTTATCACATTTTGCTGTATTAAATGACACTCACAATG
RAD23412	A/G	A	<lmxll>	AATTCCATTCTTAGAAGATTTTCTTTTTGTTTTTGGTCATTTGTAATCAGTGTGAAAGAATGTGGACCTGCGGGAACGTTCTGTGCATGTTTGTAAATCTCACATTGT
RAD23436	AG/GA	AG/GA	<hkxhk>	AATTCAACAGCCAGGAGTCAGTTATTCCACTTATACTACAGTTACCACACCTCAAGACACTGTTCCGAAGTTGTATTTCCAGACATCTGTCAGGTTTTTGTGCTTAAA
RAD23452	A/T	A	<lmxll>	AATTCCATCTATAAGGCCCCGTGTCCACCAAAGCATTTTTTTAAATGTAAGGAATTATTATTAATTATTATTATTAGCCAGCTGAAAACGCTAGGCTTAAAAAGCCTA
RAD23481	C/T	T	<lmxll>	AATTCTTTCCTGTCAGGTTAAACTAACAACTTCCCGTCAGGAGGAGGAGGGTGGTCCATTGCTCCCAGACTGCAAATCTCTCCCCCTCTCTCTCTCTCTCTCTCTCTC
RAD23493	A/G	A	<lmxll>	AATTCTAAATATGTGTATAAGTATTTTAATTCATTTAAATAATACATTAATATTTTCAATAAAATAAAATACACTTATAATTATGATGTAAAGACATCATAAGCTTCC
RAD23520	A/G	G	<lmxll>	AATTCAGGTTGATTGGGACACTTTTTGCAATTGAGATGACTGGGGAAAAGTGTCTGAATCAACCTGAAATCATCCCTATATATATTATAGTTAAATAATTTTCTAGAA
RAD23561	TC	AT/TC	<nnxnp>	AATTCCAGCATTTAATTCCTATTTATGTTTCGCCAATTTTCTAAATTCTTGGGATGCATCCAGTGGAATCACTCATCTCCAATGTATCATTACAGAATCTTTTTTAAC
RAD23623	A/G	A	<lmxll>	AATTCCTCCGGGGCCATCAAAAGGAAGATTGTCTCCATGCCAGTACCTGAATGTGAAACACAGTCTCTCAGGCAACAGAACAATACCAATGATTCTCATTCTCCTATT
RAD23626	A/G	A	<lmxll>	AATTCTAAACCAAAGTGTAACCATTTTTCCTGTTATCGTACCAAACCGTGACCCCAAAACCAAGGTACTTACTGAACCGTGACTTCTGTGAACCGTTACACCCATAAT
RAD23632	C/T	C	<lmxll>	AATTCTGTATATATAATAATCATCAATGCTTTTGTTTTGTCCTTTATGTAGCAACAAACTAAACATATTTACACATGTGATAATCGGTGTTGGCAGTCTAGAAATGAT
RAD23660	G/T	G/T	<hkxhk>	AATTCAAAAAGTAACAGAAAAACACAGTGGTTCATAATAAACTACAAGAAAATTGATAAATGCATGTTACTTACTGTGCTCAGAGGAATGCCACATTTTCTGTTGGCC
RAD23673	A/G	A/G	<hkxhk>	AATTCTTATTTCTCTGTTTCTCCAGAGTCATTCAACGGGTCTCCAACAGGAAGCATTAATTTAGTATGTTAAATAAAACTGTTCATATCTATATATACATACGTTGTG
RAD23744	C/T	C	<lmxll>	AATTCATTTCCTTCATCTTCAATTTGCTTGATCGCGGTTGGCTGCTCACCCGACTCGATTTTCCATGCTGATCTTTGTGGTAAAGAGGGTGGTAGGACGTGCAGTGCA
RAD23752	AT/TA	TA	<lmxll>	AATTCCCAGTCAGCCCAAAAAAGTGCTCTACTATGCTCTTGTGTTGCCAGGAATGGGAAAAAACATGCCACCACTTCCTGTGAGTGAGCTATTAACAAATCAACACTC
RAD23762	C	C/T	<nnxnp>	AATTCCGTCCCCGTTCAACCTGTTCACCAACCTGTTCTACTCCATCAAGGTTCTCTGCAAGTGTGCAGGTATGATTCGCTTTTCATTCGTGAACGTTTGCATGTTTGT
RAD23768	C/T	C/T	<hkxhk>	AATTCTAATAGAGAAGAAGAAGAGAGCTAGTTCAAGATGAGCATTTATGGTTAAAACGTATCGTTTAAAGCCCTTTGAAGCTGCACTGAAACTGTAATTTTGACCTTC
RAD23793	C	C/G	<nnxnp>	AATTCCACAGTAATGGAAATGTGACAAGACTCAGAGATGCAACTTGGAAAAATGTGTGCGCATCAAAGTGTGCCCTTCTCTGTTCTCTCCTGCCTTTGTCTTTCATCT
RAD23808	A/C	A/C	<hkxhk>	AATTCTATCATATAATATAAATATAATGGATATTAGTGGACGCATTGTAAAAACAGTTCTGTCTCTTTAAGAAAGTCCATTCTGTCTTCTTGACGCTTGATTTAGACG
RAD23847	G/T	G/T	<hkxhk>	AATTCATAAAAATGTTACCGGCCAACTTGCAATTGACAGTTTCATATACTCGCCAACACCAATTTTTACTCTCATTTGGCGCTTGGTGAGTGTTAATTTTACAAGGCC
RAD23865	GA/TT	TT	<lmxll>	AATTCAAATTTCCTGATAATTTACTCACCATGTCATCCAAGATGTTTATGTCTTTCTTTCTTCAGTTGAAAAGAAATGAAGGATTTTGAGGAAAACATTCAGGATTTT
RAD23867	A/T	T	<lmxll>	AATTCACTTGATCATGAATTTTGCATAAGTACACAGTATTTCCCAATGCAGATTTTGCAATGGATTCAACTCAAGTTGGTCACGCATTGACCATCAGAATGCTTCTTA
RAD23870	A/G	A/G	<hkxhk>	AATTCCTGTGAAAAAATTTCTTCATGCCTTAAAATAGCTTGAATATAACTCTACACCCTTGCTTCATTTATTATACACAAATCTCAGAGATCCACTCGGTCAGCTTAC
RAD23914	A/T	T	<lmxll>	AATTCAATTATTAGAATTTTTAATATCTCAAATCTTTATCTAAATATTTATGAGCAAGTGGGCAAACATTTTTAATTCCAGTAAGAGTAACAATTAGGCTTTCACATC
RAD23929	A/T	A/T	<hkxhk>	AATTCATAAACAACATTTATGAATTGTTTCAACATTTATGAAATGAAGTATCTCTGCTTGGAGAAAATTACCTGTTTGATTTTGGCCAAATTAAATATACATTGTCTT
RAD23940	CTC	CTC/TAT	<nnxnp>	AATTCTGGGAAATACAAGCAGAATGTTCACTGCAGCTTGACTCTTCTTCAGTCCACCGTCTGGAAGCACATGGGTTCAGAGAGCAGCCTGACGGCTCGGTCTTCTTCC
RAD23946	CC/TG	TG	<lmxll>	AATTCATGGCATGCTTCAAAATTAAATTAAATCAAAATGAACCTTTATTTTAGACAATATTCAGTCATTTTTGCAAACAGAAAATATGCACCTAAATTTCAGGCATTG
RAD23951	AA/GG	AA/GG	<hkxhk>	AATTCTGGCTTATCATTCTGTGCTGTAACACAGACGGATGCTGCTTGCAGGCGATGAGCGCGGATCACTCTTTGAACGATAATTACTCAATGGAACTGATTCAATTAA
RAD23954	A/G	G	<lmxll>	AATTCGCCTTTTGATTGGCTAAAAGAAATGGCTATCCAGAAATACACCATAATAGCAGGTTTATGGGTTTAACTTAAACATTTTATTGTCGAATATGTACAATTGCAA
RAD23962	C/T	C	<lmxll>	AATTCTGATCAACACAGTCTGAGAAATATTAATGAATATCCTGACGCTTCCAAGCTTTACAATGTCAGTGAGCGATACCAATGAGTTTGAGCTGAAGAAACTGCCTCC
RAD23969	A/G	A	<lmxll>	AATTCAGTAACCTTTGACTAGATTCTGTAAGTTAGGTGTTCTTGCTTAAATTACCGATGATTGTTTAGACAAAATTGCGTTTAAACGAAAATAAGCGATATCTTAGTG
RAD23980	C/T	C/T	<hkxhk>	AATTCAGAAGTGTACAAAAGAATCTTGCCTACCAGTGCTTAAGAAAATGCCACAAGACTCATTGGAAAGTGCTTCATATGGCAACAGGACAATGACCCAAAACACTAG
RAD23982	A/C	A/C	<hkxhk>	AATTCAAACTATAGTCTCACATAGCCAGATATATCTATATAGTCTATCGTCTCAAATATACCCTATAATCAAATTATCAGTGCCGTTTTAATTACCTCATCTGTCGAC
RAD23983	C	C/T	<nnxnp>	AATTCTCCATGTGAAACATTTCTTGGCATGCAGAATTTGCAGCCACGCTGCAATAGTTTAACAATCCATGGTGTACATTTTCCTTAATGGTCCAGTGTGCACTGAACA
RAD23985	AAT/GCC	AAT	<lmxll>	AATTCAAAGCATGTTTATAACAAAAATGACATTTGTGGTTTTTGGAAAGGCTTGTGCTGATAAAAGGTTTTTTATATATGGGATGGAAATCGCTAAAGGAAAGAGTCA
RAD24015	C/T	C	<lmxll>	AATTCCCAGCAATCCTTAAAGCCCACGGTGAGTACATCAAAACAAACTGCTACTGAATCCACATTAGAGCCTCACATCAGCATTACTGTGGTCTTAATGCTACTGATC
RAD24018	AA/GG	AA/GG	<hkxhk>	AATTCAATCATTAACACCACAAAGTTGGGAGTTTTATTAATGTAGATTTATGTATGTTAAATCTAATCAAAAGTATACAAATATTAATCCCATTTCAGACAATATATT
RAD24029	T	C/T	<nnxnp>	AATTCCAATCAAACCACATCACTGGATGAATGTAATGACTAACTCTGGTTAGCCCGCTTAATACCACGGCAAACTAGCTGCACAAGTCTTAGCTGGATCCGCTGACAT
RAD24030	CCA/GTT	CCA/GTT	<hkxhk>	AATTCATATAAATGACCCTGTTCAAAAGTTAACATAGCCTGGATGATCTATGAATGTTTATTTGTTTTGTGATGTTTGTTCACGAGTCTCTGGTTTGTCCTGAACTGT
RAD24036	A/G	A/G	<hkxhk>	AATTCTGAAAGCATTTTATTCATGCATCATATCAGCACCTTGTATGATATTCACTTAATGCAAGAGACAAAAATAATTATAACATAAATTAGATGAAAATATATTTTA
RAD24075	A/T	T	<lmxll>	AATTCTGGACAATCACCCCGACCCGACTAAAGAAAGTTTATATGAGTACGTGTCGTCTGTACTTGTGCTCTAGACTGATAGCGTAGAACATCGGTGATGGTTTTTGAC
RAD24090	A/C	A/C	<hkxhk>	AATTCATCAAGTGTATTTCAAAATCTTATTCAAGATTCAAGTTCATTTTAATGGCTTAAAATTCAAACTGTTCCTCAAACAAAGCTATGAAATGACTTGTGAATAGTA
RAD24099	G/T	G/T	<hkxhk>	AATTCAGCAAGATTTTTTTTCATGTTTTTGAAAGAAGTCTCTTATGCTCACCAAGGTGGCATTTAGTTGACAAAAAACACAGCAAAAACAGTAATAATGTGAAATATT
RAD24101	C/T	C/T	<hkxhk>	AATTCAAATCGGCGTCTCCAGCATAGGAGGCCAAACATCTCTTAATAGCTTGCCTCCATTACACAATTTCACACAAGCCTCATATTGTTCCCTATTTAAACTGATAAA
RAD24109	A/C	A/C	<hkxhk>	AATTCAATGATTTGGAGGAGTGTCCCAATACTTTTGGCAATATAGTGTTTATATGCCTGGTGAAAGCATTTGTATCCCTTCATTTTTTTAATTTTTTTGTTGCAGCCT
RAD24115	G	G/T	<nnxnp>	AATTCCCTCAAAATATGAAATAAAAATATTATTGAATAAAAATATATTACATTGATTTTACTGATAATAATAAAAAGAAATGTTACTTGACCACCAAATCAGTATATT
RAD24119	G/T	G	<lmxll>	AATTCACAAGTTTTAACACTTTGCATGCACGTTTTAATACATTGTTAAGGTGATTTAACGTGTTGGTAGCATTTAACACATTGCTAGAATGAATTAATATTTGCTAGC
RAD24124	A/G	A/G	<hkxhk>	AATTCTTAAACCTGTTATACTATGGCAACACTTTTTTTTGCAACTTATTTCAATACCGTATACCGTGATAAAAGCTTCAGCAATTAATCGCAACATGAAAAATTTATA
RAD24147	ACT/GTC	GTC	<lmxll>	AATTCAATGTATCAAGTCATGCAGCATTTTCACTTATGACATATAAAAAAATCTAAGTTAATATTTCACTCCCGACCTGCGTTAGCTGCATTCTTTACAGTTTGATGG
RAD24168	C/G	C/G	<hkxhk>	AATTCCTCTAAAACGGCCCACCTTCCTCAGCTCCACCTGTATAGATCTGCTACGGCTAATTTTATATATGCTGTTTGTGCTGAAGCAGTATGTCTCACATGCTCACAA
RAD24188	C/T	C/T	<hkxhk>	AATTCTCTAAATAACCAGCAACTTTATGTGCCACTCAAATAATGCTCCTTAAGTGAAACACAATGGGGACATGATTCGTAATTGATTTCAGTGGAACTTGATGTTACA
RAD24189	AGC/GCA	AGC/GCA	<hkxhk>	AATTCAGATGTCAATAAGTTTTCTTAAGAGTGCTTTATTTTGTCCGTGTGGTACAAAATGTTCAATTAAGCTGACCACAGTAGAGTGAGCATTTTCTGCTTTAGCAAA
RAD24208	A/G	G	<lmxll>	AATTCAATCACTAAAACACATATAAAAAACATACGGAAAGAATCAGAGCGTTTGTTATAGTTTGGCACCACATCACAAATGAAGAATCTATCGCTATTTACCTATTGC
RAD24209	T	A/T	<nnxnp>	AATTCTCCTGAGAGAGACCTCCATCTGTCAGCTTAACAGACAGGATGACCTGTCAACATCCCGAGGGAGTTTTTGCAAAGAGTATTAGTTGAGTTTATGCCATTATTA
RAD24232	A/T	A/T	<hkxhk>	AATTCTGAAATGGAAAAAGTAGATTACTTTTAGTGTATAGGTGATTACCTGTCTCTATACAAAAGTGAAGCTGTGAGTAATTACTTTATATTTATTTATTTTTTTTTA
RAD24249	C/T	T	<lmxll>	AATTCAGACACCACTACAAAATGGCCAACACCCAATACAGTGCACTATATAGTGGATAGAGAGCGGTTTCAGACACAGCACTAGTTCAGCTCATGGAGCTCTCTCCTA
RAD24251	C/T	C	<lmxll>	AATTCATACATCGTTCTGGTAAATACAATATTTTTCAATGTCATCGTTTAAAATAACGTTATAATATTCAAGGGATGTTCTCTCCAGCTTTTGGAGAGAAAATGACTA
RAD24268	A/C	A/C	<hkxhk>	AATTCTACACTTGCAAGAATCTCTGGAAAATGTAAGTATTGCACTAGATACATAGAGGCATAGATACATGTTTAATACATTTAGAATGTTTTCACTGCACATATTCAT
RAD24280	AT/TG	TG	<lmxll>	AATTCAGTGGAAGTTTGTGTGAAATTCCACAAAGAAGGCGGTAAGAATGCAGTGTTTTTGTCTCCACATTTAAAGGGACCGGAACATTTGTGTGAAGTTATTCATAAT
RAD24292	C/T	C/T	<hkxhk>	AATTCATTGGAGCGAGAGTAATTTAGCGTAATTTGGTGGAATGAACACAATTGTGCTTTGTTTTAAAACCCTTATGATCATTATAGATCGAATCATTTCCATTGGGTT
RAD24293	G/T	T	<lmxll>	AATTCTTTTATGAACAAAGTTCAATGAACAGCATTTATTTGCAGTTACCAAATATATTTAAATGTATTACATTCATTAAAGCATTTGTTAAATAGAAATCTTTTTGTA
RAD24303	CAA	CAA/TGG	<nnxnp>	AATTCTAAATCCAACAGCCAACTTGTTAGTTGGTGTTTGTTGGCATTTGACGGTGCGGTGTGAATTGGCCTTATAAAATGTTGTAGGCTAGGCTATAAAACGAGAGCT
RAD24310	T	C/T	<nnxnp>	AATTCTCTGTTTAAGGACTACAATAAGCTTCTTCCTGGGTTGGTGACATCACAAACCCCAAAATTTACATTAACCCCGCCCCCGGGAAAATGCAACAAAGGTGGTGAA
RAD24332	A	A/G	<nnxnp>	AATTCCATTTCTCTTTCTCTGTTCTCGTCTAAGAAAAATTCTCCTTCCCCATCTACCATTAACTAAACATATTTCTCCGTATTATTTTTCATATTTCTTCATATTTTC
RAD24337	A	A/G	<nnxnp>	AATTCCATCATCAATCGCAAAACAAATAATTGAATTTAAAGACACATTTTTAAATGTTTTTGTACCATCCTCTTAGGTTTATTATTGTAGATTACCTTGATATTATTT
RAD24347	C/T	C	<lmxll>	AATTCATACGATTTGTCTAAACCCCTGTGACGGGTAGGTTTAGGGGCGGGGTTAGGGGTAGGTCATTTGTACAAATTCGTACGAAATTTGTAAGATTTAGCAAAAATA
RAD24351	A/G	A	<lmxll>	AATTCGCTCGTGACGGATGGTACAGCCGGCTCGGCTCCGTGGTGATGTTCTGCTCGGTCGCTCCCATTGGCGCTGGCTCAAACATTGTGGCGAAATCCTTATCATCAC
RAD24352	A/G	A/G	<hkxhk>	AATTCACGTCATCGCAGGGTCTCGGTTATCCATTATATCATAATGTTCAAGACTAGGATTACATTTCTTTGGTAAATGCGTTATGAAGACGTCATTTTGCAATTAAGA
RAD24387	A/T	A/T	<hkxhk>	AATTCTGAGATAAAAAGTCACAATTACTGTTTTTATTTTTTTATTTAATGGCGGAAACGAACTTCCATAGTTTTCATTGGCTGCCCGCAAACGTCTACTTTGACCCTC
RAD24388	CC/TT	TT	<lmxll>	AATTCACACACTGGGATAGCTGTGTTTCCACATAAACAAGCTTCCAGAATGGCATCGTGCACAAACACATACTGCTCCTGTAGAGAAAGGGATAGAGATAGAGATCAA
RAD24390	C/T	T	<lmxll>	AATTCCTCACCTTCGTTGCTGCACACTCCATCTGGAAATTAATCTCGGTGTGTTTTTCTTTCAGAACGAGTGTCTGTGGTTCTGCATGCTGAACTCTGGTCAGAACCG
RAD24402	C/T	C/T	<hkxhk>	AATTCAACCTGAGAGGTACAAAGGAACAGGTCAGTACAAAGCTTTGCTGTTTTTTGGTTTTGCATTCATTTCATTTATTCAGGAGCTTAGATTCTGTCAGTGGGCAGA
RAD24404	G/T	G/T	<hkxhk>	AATTCTACATACATTATAGCCCCTTTAACGGTGCATTCACACTTATAGTTCAGTTCGTTTGGTCCGGACCAAAAAGAAAAAAAAAATGAGTCCTGGTCCGATTAGCGT
RAD24408	T	G/T	<nnxnp>	AATTCAGAAATTGCAAGAGAAAGCAAGCAATCGTTTTTATTGGCCAGGGTGGTTTGCAGATGTAAGACAATTGTGTAGATTGTGATTCTCGAAAGACGCATAGAAGAA
RAD24416	C/T	C/T	<hkxhk>	AATTCTTGCTCCCGGGAACAATACAAGTCGAAACCATTATAAAAATAGTTTGTTAATAAGTATTTCCTACTAAAGCAAGGTGATTATGAACAATAATGTTCATAATAA
RAD24417	A/G	A/G	<hkxhk>	AATTCCTAGGATTAATTGTTAGTCTATCCCTGGGTAAATTATGAGCAATGTGAAACATGAAGCAAGGTAACCTAGGATTCAGTTTACCCATGTTTTAGAAATGACTCG
RAD24419	A/G	A/G	<hkxhk>	AATTCTCATGTGAAGCTCAAGATTATATTTGGTCGACAAACTCTTCCCACACTGATCACATGTGAACAGTCTCTCTTCAGTATGAACTTTCATGTGACGCTCAAAACA
RAD24443	C	C/T	<nnxnp>	AATTCCCGCATCTCGCCAAAAGATGGCACCTGCAGCTGAATCATCCATCGATCCATCCATTTTCCAATCTGCTGGTCCAATGTGGTTACTATCATAAATTCCTTTTTA
RAD24444	AG/CA	AG/CA	<hkxhk>	AATTCCAGTGTCTGATTGTAATTAATGTCTGTAATTGTTTTTAAGCAAAACGCTATAAGAGGCTGTATTATATAGTAAATATATTCAGTCTTCCAGAAGGTTTTTACC
RAD24471	AT/GA	AT/GA	<hkxhk>	AATTCAGTTTTTGTAATACAACTGATGTAGTTTTTACGCTACCATTCAAAAGTGTCTTATGCTCACCAATTTATTTGATCAAAATACAGTAAAAACAGTAATATTGTA
RAD24485	G	A/G	<nnxnp>	AATTCATTCAGAAACAACTCACTGGCCTTTAGCTTTTGATGTATACTATAATACTGTATGTTATTTTATGTATGTTAGATTTCTCTCTCTTTAAATAAATTCAATTAT
RAD24525	T	A/T	<nnxnp>	AATTCACTGTATATCATTTAGCAGTATGGTTCATCATTATTATGTAACAGCGATATTATACTCTGCTTAAAAAATTTAAAGAAACACTTTTTAATCAGAGAATAGCAT
RAD24533	C/T	C/T	<hkxhk>	AATTCATCCCGTTTTCCCAAACGTATGAATAAACTGAACTATTCAACCAAAGTAACGTACTGCTAGTTTCGAAGTGAGGAGCTACTCTGGAAATACACCAAACTCTTC
RAD24544	C/T	T	<lmxll>	AATTCTGCATGTTCTGTGTGTGTGAATGAATGGCACAGTTTCGCTTACTACACGTACTCAAGCAAGCGTGACGCTCGTGGTGCTTTCAGCGTCTGCAGTATGAGGACA
RAD24575	A/G	A/G	<hkxhk>	AATTCAGTAAGATCTGTTGTCTTGAGCCTACTGACAGATTTGTTCATGTGTTTTACAGTCAATGAGCATAATCCTTTATCGTCAGTATCATTGTAACATCTGCATACA
RAD24585	AG/GT	AG	<lmxll>	AATTCTGAAAAAGTATCACAGGTTATAAAATAATATTAAGCAGCACAACTGTTTCCAACATTGATAATAAATCAGCATATTAGAATGATTTCTGAAGGATCATGTGAC
RAD24586	C/T	C/T	<hkxhk>	AATTCCTCTTAAACTAACTAACCCTTTAACTCCGGAGCAGGTTATGTTCAGAGAGCAAGTTGCTACGGTTACTTACATACCCTAAAAGTTACCTCCGTTTTTGGAACC
RAD24589	AA/CT	AA/CT	<hkxhk>	AATTCCTGGGGAAAAACGGCACTCATGCAAACCACAGCTTTCTTTTTCTTTACTTTATTTATTTGAAAATGGTTAATACCAACAGTAAAAATAAATGACTACAAAATC
RAD24591	A/T	A	<lmxll>	AATTCTTTCAAAAACATTTATTAATCTTGCAGACCCCAGACTTTTGAACAGTAGTGTATAACTCGTGGATTTACACATTATTACAAGAAGCTGAAGGGTATAACAGAA
RAD24623	A/G	G	<lmxll>	AATTCAACAGGTTTGTTTAGTTTCATTGACAAAAGTGATCAAAAACGTGAGTAATCTTGAATATAGCAGATAGTAGATAATGAAGTGATAATGAATGTCTTTACTGTG
RAD24638	C	C/T	<nnxnp>	AATTCACGTGTATTGCACTGCTCATGGGGAAGCTTATACCAAAGAATATACACTAACAAGAAGCGACACTCAATAGAACGTTCCATTGCAACACCGGCGCCCAGCAGC
RAD24644	A/T	A/T	<hkxhk>	AATTCATTTTGTTTTTTTTTAATCTCTTAGTAATATATGAAAAACATTAATAAATAACTGAATATATACACTTGATGAAAAAATCTGGTGTCTGCATGAGTCTATGCA
RAD24664	A	A/G	<nnxnp>	AATTCATACTGTCCCTGAACAACAAATGTTATGCATGTGTGTCCGTCTTACTCATGTCAGCATGAAACTCCAGAAAGCAGATTCTTTTTGATATGATGCACAAGTGCA
RAD24666	A	A/G	<nnxnp>	AATTCATAAGACCAATTCATAGTACCTCTACATATTTCACAAGCCTCGTACAGAATGTACAGCATAATTGTAAATCAGATAATCCTGTTCTGGCCCAGTGTGAGCCTG
RAD24711	A	A/T	<nnxnp>	AATTCAATGCACGTTTCATTTAATTACTGTATGTGTAATTAGCAGCTCCTCAAAATAATACCACAGCAATCTTGTAGTTGATTAGCATTAAACAGCATTATGAACACT
RAD24719	A/G	G	<lmxll>	AATTCATGCCAGCAAAGAAGAAATCTTGTCTAGAAGACCTACTGAACCACATTTGTTTTGAGTTGAGTTGTAGGATAGTAAATCTGCAGTATGACTCGAGGACACAAG
RAD24739	G	A/G	<nnxnp>	AATTCTTTCAGCCAGTCTTCTCGAAAATGGTGAGTGCGGGCTTTTTTCGCCACACCAACCTCTGACTCTGCATCATCATCCGACGGTGACACTGTAGACTCTGGCACT
RAD24742	CGG/TAA	CGG/TAA	<hkxhk>	AATTCAAGTTGTTTAGTCAAACCGTTCTCAAATAATGAGCAAATGAATTTGGACATGAAGCTATATCGGCACAATAGTTCAACATATTCTGACAATATTTGGAATATG
RAD24760	T	G/T	<nnxnp>	AATTCTAAATGATTAAGATTATGTCATCATTCTGTTTAATAAAATATTATGGTTATAAAAATTATCTAAATTCATTGGAACAAAAAAAAATCAGTCTGGACCCAGAAC
RAD24765	C/G	C/G	<hkxhk>	AATTCATTATGCCCGTGTTGGTGCAAAACCATTTTGTGGATATCTGACCTCATTTTTCTTCTAGGAAAAACAAGCTTCTAGAGGATCTGTATCGTGCCAACTTCAACC
RAD24766	A	A/G	<nnxnp>	AATTCTACCAGACAGTATTATTTCAGAATATGGTATTCTCACTGTGTTTATAAGAGCGATACAAGGCTTGTTTATTGTGTGACACTAGGGAACAGCTAGGCACTGCTT
RAD24787	C/T	C	<lmxll>	AATTCTCTGCTTTGAAGGATCAGTGCAGCCACACAAATCATTTCAGCAAATGCCCTATAGCCACAGTGACCTTGCTTCTTATTTGTGACGCTCAAAATGAATCCCACC
RAD24790	CAA/TCG	CAA/TCG	<hkxhk>	AATTCCCAAGAAACATACATACTGATAAACTGTTTTTGAATTGTATTCAAGGGGTCATATGATGCTATTTTAAAAGTCATTTATTTTGTTTATTGAGTGTAATAGATA
RAD24862	A/T	T	<lmxll>	AATTCAAAAGTAATGTTCCCATAATGCTTGTAAAATGGAATGTCTCATTGTCTTAATTTTTTTTTAAAATATTTAAAAAACTGGATGTTTTGAACATTCAGAGAACAT
RAD24928	C/T	T	<lmxll>	AATTCAGACAGAATTGCACTTAAATTTATTTACAAATGCTTCAAAAATCATTACTACTGTTAAAAGCCATACGCCTCTGTATTTCCATCTGTACCCTCACATCCTCGC
RAD24943	A/G	A	<lmxll>	AATTCTACACAGAATGCTGTATTTTTAAGCGATATGGAGGAGATTAGGAGGAGAAACGGTTAGAGATTAGGAGATTAGGAGGTGGCTCTGGCTCTGGCCAAGCTGTAA
RAD24949	C/T	T	<lmxll>	AATTCCAAACCAACAAAAGGCCTTCATGTTTCTCGTCATGTGACGCGGTTCTTCACAATACTGCTTATATAATTTGATGAGTTTGTGAATTTGATTATTCTTTTTCTA
RAD24952	AG/CT	AG/CT	<hkxhk>	AATTCGGTTTAAAGTTCCTTTTTCTCTAGGTTTTTGGGTCCTGCTGCTGATGAAGCCTATCAGTATGTGAGAGAAATTGTGGGTAAAAACTCACTACTTCTCAGAGAG
RAD24955	T	A/T	<nnxnp>	AATTCAACAAACCAGCGTGTGTGAGAGTGTGTGTGTGTGTGAGAGAGAGAGGCGCGGGCGCAATAAAACACGACATTGCTTTATGCCACTTCTATCGTGAGAACGACT
RAD24965	T	C/T	<nnxnp>	AATTCTGTCCTCGGCACAGAGACGGGGGTTGTTGTCAGCGCTCTGTCCTCGGGCCAGCAATCCGTGGTTATTCCGGCCCCTCGGCAGAGCCAAGCGCCTCAAAGAGAG
RAD24966	C/T	C	<lmxll>	AATTCAAAGAGTAAATGTTTAGCGGGAGTGAGTTACTTTAGGTTCCCAGTAAAGGATCCAGCCTGTTGTAGGCAGTGGCTAAAGGCTGCAAAGAATGGTAAATATGGA
RAD24970	AG/GA	AG/GA	<hkxhk>	AATTCTGTTGTCATTTCCAAATATAGCTAATTTCAAAATGATTGTTTAATGATAAACACAGTGGACAAGCTGCCAGTTCATAATCAGCTTGTGACATTACTTGAAATG
RAD24974	C/T	C/T	<hkxhk>	AATTCATACTGGAGAAAAACCTTACAAGTGCTCATACTGTAACAAGAGTTTCACTTTGTCTGGAAGCCTGAAAAAGCATGAGCGAGTTCATACTGGAGAGAAGCCTTA
RAD25004	AT/GG	AT/GG	<hkxhk>	AATTCACGCTGGGTCCGTCAAATTGATGTGAGATTATCGTCCATCTGCATGCTGTCAAAGATGTGCGAGTGCTGTCTGATAACAGGTCGTCTGGAAGTCTCCCAGGTG
RAD25017	C/T	C	<lmxll>	AATTCATCTGATCATCTCTGTGTAGGAGGAAGAGCCAGCAGGCAGAGCGAGAGTACGAGAAAGTGAAGCATCAGCTAGAGAATCTGGAAGAGAGTGTTCGTGACCGCT
RAD25028	C/T	T	<lmxll>	AATTCAAATACCTTCAGCGCAGTCACAACAGCCCTTCCCCTGTTTCCAGCCATTCAAAAATATTTACTCTGAAAGCACACAAAATTTATTTGGTCCTTTTCCCATTCA
RAD25048	A/T	A/T	<hkxhk>	AATTCTGTAATCTCTCGAGACGCAGACAATTAACTGAACATATACTAGTTTAATTTGTGACACTTAGCCTACATTTTAAAATCTTTATTTCAATATGGCAACATTTTT
RAD25052	A/T	A	<lmxll>	AATTCCCAATACAATAAACACACGCACACATAAATTACACAATAAAAATATTGCAGTGATGGCTCTATACTGAAATATTAGTATTAGAATTGGATACATACAGTCTAC
RAD25089	A/T	A/T	<hkxhk>	AATTCCCTTTTCTGCAGTGGAAATGCACTGAATGGTTCGAGAATAGACACAGGCCAGGAACTCGCACCAGAACCGTGTTGGTAGGTGTAGGCTATGTATGAAATCTGT
RAD25121	C	C/T	<nnxnp>	AATTCCAACATAACACAACATTAAACATTCACTTATATCTCCATACGTTAATCTTGTGCAAAAACACACAAAATAACACTTAATTTCAACAGTTATTTATATGGTCTG
RAD25171	AGC/GAT	GAT	<lmxll>	AATTCATCTGTATGCAGTCAGTTCATTACAGAATAAGGATATAAAGTTGATTGAATTTAGCTGTTTAATTGAGTAAAATGCAAACCTACTGTTTCCTCCACTGACAGT
RAD25180	G	A/G	<nnxnp>	AATTCATCTTTCTCGAGCCATAAATCATTACATTTGCGCTTACCCAATAAGGCTGCTACCTCAATTCTCTCTGATGACGCAATAACTACCACGAAAGAAAAAAAAAAA
RAD25194	G/T	G/T	<hkxhk>	AATTCCCACAGATCGGATTTGAATTTGCAGAAAGGCGCTAGGCCTATATAAAATAAACTTATTATTATTATTGATTTATGAGTAATTGTAGCCCTATGTTGTTTATGA
RAD25204	C/T	T	<lmxll>	AATTCTCAGAATTGACTTTACAGGGACTTTAAATGTTTGAGATAAGAATACCTTATGTTAGTTTTACTTTGTTTCACGTAAGAAGCACTGTCCTTTTCTATGTTAGAT
RAD25248	A	A/C	<nnxnp>	AATTCAATTAAATCGCTCGAATGATGAAATTCCAAACAATGACGTTATACAATGTTTTCAAGATTTCTAAAAGCAAACTGCAGAGCGACAAAAGCAGCAGAACGGAAG
RAD25249	A	A/G	<nnxnp>	AATTCCAGGAGACGTGTGTATCGCGTTCTTTAACGGTTCGCCTGGAAACAAAGATGCCGCGATGCCAAGCCAAACCCCCTCATGGAAGAAGAACTCTGTCATGTTTAC
RAD25272	A/G	A	<lmxll>	AATTCAAATGTCTTATTGCCATTTTTATTAATAAGAGAGGGCTCAGGTTTGAACTCAAGACGTTCATGTCATGTAACCTAATGACATTTAATAAAATACATAGAGATT
RAD25293	A/G	G	<lmxll>	AATTCTTTAGGAATACTGAACATGAATTTTTAGGTGAGATTTTTAGGTGGAATACTCTTAGAGTAAGTGATGTTTTAGAAATACTATTTCAGTTAGAATATATAAGAA
RAD25311	A/C	A	<lmxll>	AATTCCTGTGTTACTTTTGCTATATTTTCACACTTAAAACAATGATTTGGTAATCTTCTTACACCACTGTCCTCTTTTGTGCTAAGAAATAAGTCTCTGACAGTTCTC
RAD25330	CAG/TGA	CAG/TGA	<hkxhk>	AATTCTGAATTTTGCACAACCCTGTATAAAATGCAGGAGACGTATGACCGGCTGCCACACGGGACCCACTGAAATGCAATTTCACATAAACAGATGTCATATATTGAA
RAD25344	G	A/G	<nnxnp>	AATTCCTGAAAATCTTCCACAAGACTTAATTGTAAAGGACATGGTGATACCTGAAAGCTTTGTGCCTAAAGAGACACAGTACCCTAACTGCCCAGGACCATGATACCC
RAD25356	A/T	A/T	<hkxhk>	AATTCATTACATTTGGTTATCCAAATCAGAAATTGCAAATATGTTCTATAGAATCAATATCTATGGAAATCTATAGGTGTACCAAATGATTTATTAATTAACCATTAA
RAD25358	C/T	T	<lmxll>	AATTCTGTTTGCATCACTGATTCTGTTTATTATCATGAAGCTGCATTAAAACAATCTGTATAAATGAACGTAACTTGACTATAAGAAGAAAATTAAAATGAACTATAC
RAD25383	A/T	A/T	<hkxhk>	AATTCTTTGTAACATTATAAATGACTTTACTGTCATATGATTCCATTGATTTAATGCATCCTTGATAAATAAAAGTATTAATTTCTGTAGATAATACAAAACCTTAAC
RAD25421	G	G/T	<nnxnp>	AATTCATTTATCCATTTTACATGGATTCTTTTTATGTTTTATTGGGTGACTGATTTGTTTTCTGGCTTCAGGGTCCATTGTTTAACTTTACAAGTTTAAGTTAACTTG
RAD25438	T	G/T	<nnxnp>	AATTCACTTCTAAAACTCTGGAGGAAATATTAAAGAGATCTATTTGTCTTTTCCATTTAGGATTGTTCTTGACCTCTGAATGTTTTGTGATGTTGGATTTATGATCTG
RAD25470	G	A/G	<nnxnp>	AATTCCTGGTGAAAAACTACATTGCCCATAATGCTGCTGCAGAAAATGACACTAATCAGATTATTTCAGGTAGTTGCTAAGGCAATATTACTCATTTTCGTTTAGTTT
RAD25529	C/T	C/T	<hkxhk>	AATTCAGTGACTCTGAAACTGTGTAAGATTGCAGTGTGGAAAGCTGTCTCGATAAAGAGATGGCTGGGTTTGAGTGTTGTTGTGTTGCTCATTTTGTGTATTATTTAA
RAD25551	A/C	C	<lmxll>	AATTCTGTAATTTAGCATTCATGACAATTATTCATTAAAAACAAAAAACCTGAAGACATAGCACATCCATAATATGACATTTTAATATTTGAAATAATTTCTTTAGCT
RAD25567	A/G	A/G	<hkxhk>	AATTCAAGAGGATTCAGTATCATCTGCATCAGAGATGACTGATGTCTCTGTGTAGAAAAGATGAGGGGAGTCACATGCTGACTTTGTCCGTGACTTGGTAAATACTAG
RAD25568	G/T	G/T	<hkxhk>	AATTCAGTACTCCCATGAGAACAGGATTATATGTGTGTTCATGTGATATGAAGGAAGAATGAAGAAGATAAGTAAAAATTTTCCTTAATATTATATCTTTAATATAGT
RAD25578	CA/TG	CA/TG	<hkxhk>	AATTCTAATAGAGAAGAAGAAGAGAGCTAGTTCAAGATGAGCATTTATGGTTAAAATGTATATAATTTTTATTTTTATTTTTTTTAGAAAATGAGTGATGGTTTCTCT
RAD25596	A/G	A/G	<hkxhk>	AATTCTATTTCAAAAGGTGTGGAATAAAAAATAGAACTAAAATACAATGCAATGCGTAACTCGAAATATGGCTAAAACGCCTGTGAAAAATCAGTTCCTTCATATTAA
RAD25633	AG/TA	AG/TA	<hkxhk>	AATTCTTTCAAAAGTAATTTGTGTTTCACTAACATAAAGCAGAATATACAGTTCTGTTTATGGACATCTAGGTGCTGAACTTAGAAAATATGCAAAAACACACTATAA
RAD25644	A/G	A/G	<hkxhk>	AATTCTCACAGTCTGGATGGCAGAGAAAAATATTCAGGCACTGTGATGATAGTGAAGGGTGAGAGAGTTTGGAGATTATGATTTAATAAGAGCCAGGAAATCTTTGTC
RAD25650	A/C	A/C	<hkxhk>	AATTCAAGTAAAGCTGATAAAATTTCTTTGAGTAAATACAAATCATTTGAACAACACTGTTACATAATATTTATATGTGCAGTTTACTTAATAATGTTATGTCGATTA
RAD25669	A/G	A/G	<hkxhk>	AATTCCGGTTATATCTAAACCTTGCAGTACGGAACTGTCGACCAGATGAAAGTAATTCAAATTCAGGATAAAGCACATGAGATGGGTCCAGAGTCATTTTCCTTGCCT
RAD25675	A	A/T	<nnxnp>	AATTCAAATTAATTAGATATGTTTTAAATGCAACTGTTAACATCTTAAAACCTGTTAACCTCTAGTAAATTACATGTTATTTGTTTAGTTGTCTATTCAGAATCATGG
RAD25677	CG/TA	CG/TA	<hkxhk>	AATTCCCGCGTCTGAACAGAAGATGGCGCCCACAGCTGAATCATCCATCCATCCATTTTCCAAACCGCTGGTCCAATGTGGCTACAGCTAATTGATTATAAATTTGTT
RAD25680	C/T	T	<lmxll>	AATTCTCCAGCGTCACAGAGCCACGTTCCCAACTTCTACTCTTTTGTTACTCTGTCCATTCAAAATTGTCTTTCAAAACACTTAAGACATGTCTCATCATTTAGCCCA
RAD25683	C/T	C/T	<hkxhk>	AATTCCCTTCATAGTAAAGAGTATCATCCCATACACATGGCAGACCGGGGCAAGTTGTCACGAGAGCTCTCTGATGATTTCAGACACCTTTCTAGAATCATTTTTGTG
RAD25730	T	C/T	<nnxnp>	AATTCTGGTTAAATTATGGATTCGCTTCACTGAATAAGCATACTTAATTTACAAAGTCAAAAGCAATTATAAGTTGCACTTTTGGATTGCAGAGGAACTTAATGTAGG
RAD25752	AG/TA	TA	<lmxll>	AATTCGGCGAGCGTTTGATGCAATCTAACATGGCGGTTCTTTGAAGCGAGGGAGTTTGTTTGTGCTCAGTCTTCAAAATGAGGCTTTAAACTCTATTAACACTTTTGA
RAD25801	TA	GC/TA	<nnxnp>	AATTCCATGCAGTGTGATACTTTTCTGTACTATACAATTTGGCAAATGAAGTAGATCACTATGCATACACAAAATGTGCATGTCATATACATACATGTGCATACTATG
RAD25803	C/G	C	<lmxll>	AATTCCCTTGAGGAAGTGCTTTTATGACAGCTAATGACATGGATAGGGCCATTATCCGAGACATTTATGTGTTTATATAACAGGCATCAGATGGTGCCCACTGGCTAT
RAD25804	A	A/G	<nnxnp>	AATTCTGTTTTTCTCTCCCTTTCTTTCACTTTTATTTTTGAAGGGGTGTTTTTATTGCACAACATTAGCTGGAATGATACATCTGGAGGTTAATGCGTTAACTAACTT
RAD25808	A/G	A	<lmxll>	AATTCGTGAAGAAAAACTTCCAAAAATTCCACCAATCAGAGGCGAGATGAACTCTTTAGCTCCGCCCACTCCCATTAAGCACTGTGAATGATGTAATCGAATCTATGC
RAD25821	A/G	A/G	<hkxhk>	AATTCAACAGTCACACATTCACGTCCTTGTTGGTTTGTCACAAGCCAAGGCAGAACTGAGTAAGCTGGCGGACAGCCATGTTAAATCAGTGCTTCATTGTGTAGGCAT
RAD25849	G	A/G	<nnxnp>	AATTCTACAGGATGTCCAGGAGACGTTAGTGTCACGTTCTTTAATGGTCCACCTGGAAACAAATGCCAAACACCCTCGTGGAAGAAGAACGCCGTCGCGTTTGCAACT
RAD25876	A/G	A/G	<hkxhk>	AATTCTGATCCTTGTAAATTTGAACAATCACAATAGAGTTTCAGCGCTACAAACTTGAACCGCTAACTATTGTTAGCATTGAGTGTTCTAAATCAAATATTATTATTT
RAD25891	G/T	G/T	<hkxhk>	AATTCCATACAAATTGGCCCTGTAATAACAGACACACACATGCACATGCCCACGGACAAAATCAAACACTTCATGATGAAACAGGCATGCATTTTAAATAAATAAAAA
RAD25896	A/G	A/G	<hkxhk>	AATTCAAATAACTAGCTTCCAGCAGATGAATTGCACAAAATGAGTAATCCTCTGACACAATGTATGACGCAGTATGTACAGTAGGAGTATTTTAAGCTTAGACGCCTC
RAD25897	CA/TG	CA	<lmxll>	AATTCATGTCAGAGGAAGAGCAAGTTATTAGTGTTATTTATACCTGCAATTTTCTCGTTGTCCCGTTTAAATAGGGACAACATTCACATGCTTTTTTGCAAATCTGAG
RAD25899	AGG/GCA	AGG/GCA	<hkxhk>	AATTCATTTATGCACTAGTAAGTGATGTTTGAACATGAAAAATGATAATCAACATTTCAGTTTTTGTACCTAACATTTTGGACGCCAATCATCTATGATGACACCACA
RAD25901	CC/TT	TT	<lmxll>	AATTCAGCTCAAAATCGCACGAAAATCGCAGTGCATGTCTGCCTGTTTAGTTGAGACAGCAGCTCTCACAAGTGGGTGTGGTTTCAGTGCCAACAGCGGACACGCCCC
RAD25917	CA/TG	CA/TG	<hkxhk>	AATTCGGCTTATTTTTCACATTTTTCTTTTGTTTAGTTAGAGGGTTTTGGAGAGTAGCTTTAAGGGAATTATTTTGGTTTTATTTGCAGCCACCTAAAGAGTTAGTTC
RAD25922	C/T	C/T	<hkxhk>	AATTCATTTCTTTCAACAATGACAAAAAAAAAGTCTTACTGATCCCAAAATTTTGAACGGTAGTGTATACTAGGGTTGGGATAAAACATTGATTCTCGATTTGCGATA
RAD25945	C	C/T	<nnxnp>	AATTCGCACATACTTTTGTCACATACTGTTGTTTGCTTACTATATCCGCTTGTTAAAGGTGCCCTAGAATTAAAAATTGAATTTACCGTGGCATAGTTAAATAACAAG
RAD25949	A/C	C	<lmxll>	AATTCACACAAATCATACCACCATTAATCAGTGCACCACATCAAGCCATCATCTCAAAGTGAAAAATATTTCAGTCTCCTAAAGTATGTGGCATGTCATGTATTGTTG
RAD25963	CC/TA	TA	<lmxll>	AATTCAGACCCTGCTGGGGATTACAGCTCAGCTCGCTTTGTATTGTTGTTGTGTAGTATTGTGTTTTCAATGCAAATAATTACACCTCACTCTCTTATGCATACTCAA
RAD25984	A/T	T	<lmxll>	AATTCATTCTTCTGCTCCTATCATTGAATAAGTCATCAATAAAGATGAGTGAGCCTGTTCCAGAGGCAGACATACATGCCCATAACATAACACCTCCACCATGCTTTC
RAD25985	C/T	C/T	<hkxhk>	AATTCTCCTACCAGCTTATGCAGAGGGGCAGCCAACTTTGCAAACCCCTCTACAAACCGCCGGTAGTAGCTGCAAAAACCCAGGAAGGATCGCAGTTCTGTGACACTA
RAD25998	AGT/GTG	GTG	<lmxll>	AATTCCTGAATATCACCTTGATTGAAATTGACACTAATTTAATACAACAGTTCAATAAACAAGTAGTTAATATTAATCACTTATGTTTTATGTGCAATATTGCCTGTT
RAD25999	C/T	C	<lmxll>	AATTCCTTGTATAGGCACTTCTCCCTGATAAGCGTGCACACACACATCGCCAAGAGCAAGAGCAAGAGCACGCCCATCAACGTGCTTCGTTCGAGATACGGAAGCCGA
RAD26004	A/T	A/T	<hkxhk>	AATTCGGTAGACACATGTAACAGCTCAATACGAACAAAAAAAGTCCCTGGGAGCAAAATCTGAAAACCCAAAAGGAAGTGAGATATTTTGACTTTTCTCTGCAAATTT
RAD26096	C/T	T	<lmxll>	AATTCCTCTTTATATTGTAAAACTGAAAATATAGAACACACAAAAAACATATTTCAATATACATACGCGCTAATAAAAAACTAAACACAAACATAAACTGCTGGCAGT
RAD26100	C/T	C/T	<hkxhk>	AATTCTTGACGCCACGCAAGATGATCCTCCTCCTGATCTCACTTCTGAATGTAAGCCACAGAAATGCTTGGATGGTCGCTATCTATTCTGTGCAGCTGCAACTCACAC
RAD26102	A/C	A/C	<hkxhk>	AATTCAGCTTGAGTCAATGTTGATTTGATTCGGTTCAATAACAGGTGTCAATGTTGCTAAATTTGTCAATTATACAATTGAATCCGCTATAAAGCAGCTCTGTGGAAA
RAD26144	A/C	A	<lmxll>	AATTCAGTATGCAAATACTGAACATTTTAAGTCCACAGGTTTTCATTTATACTTTATTCTTAAATTTCTTAAAACAAATAACCATCAACATAAGCTGAAATTATACAT
RAD26168	AC/GG	AC	<lmxll>	AATTCATCTTTCATAATTCTGCAGTGGTGTCCAGGAAATTATAAGGAAATGGGGTGATATCCCCTAGCGATGTCAAAAATACTAGTACTGAGGTATCAAGTTAATACC
RAD26188	A/T	T	<lmxll>	AATTCAGACACTGACGAACACCTGATAAGCAGAATCACTGAAGGACAGAGAAACAAGACCAGAAAAAAGAGAAGAACTACAACTGACTTCAGCCACACTGAGTGTGAA
RAD26215	C/T	C	<lmxll>	AATTCTTTTTAATAATTATGGACTGGGTTCCTATTTAAGTAGAGGTAAGCTTATAGCAGATGCGGTTTATACTTTAACCTCTGAAACAACTTAAATTATGATTTTAAT
RAD26222	A/C	C	<lmxll>	AATTCTGTCAGTTTTCCTTCCATTGACTGCCTTTTCAACTGACACTTTGACGCTTCAAAAAGTTCATAAAGAGATTGAAAAACAAATCCATATGAAATGAGCGAACAT
RAD26230	A/T	A	<lmxll>	AATTCAAGGCACAAGCAGAAGGAAGTGATGTCAGCTATACCAGTTCCTAACTGGTGTAACCTGAGAGAAAAGAGTAATAAAATGGGGGCAGTCAGATTCAGTCTACAG
RAD26253	G/T	G	<lmxll>	AATTCAATGTTAGCTTCCTGTTTCCTGAGATACCTTCATCTGATCGATTTTTGAAGGCAGCATAGATGTATCCTTACCTGCCTTTGAAATCCCACAATCCTCTGCTTT
RAD26283	G	G/T	<nnxnp>	AATTCACCCTATATGTTTATATACTTTGCTTAATACCAATCATTTTGCATAATAACAATGCATTTGTCTTTCATAGCTTGGACATCTAAATCCTAATAATGTATACAG
RAD26295	A/C	A	<lmxll>	AATTCGCTACCTGATTGTCTAATCTTAACCCCACCCCTACTCCTAATCTCTCCCCTACACCTACTCATAAACCCACCAATAATAGGGGGGTAATAATCTGGCAGGGGG
RAD26307	G/T	T	<lmxll>	AATTCATAGACACGTTCCATGTTGGAAAATGACTGAATACGATGAAAAAATTGCCTTTTTTTATTCTTGCAATTTGACAAATGAGGCAAGTGACAGTGACAAGATGAT
RAD26308	C/G	G	<lmxll>	AATTCCAAGCTACCACAAGGCAAGGGCAGCATGTTTGCCCACAAAGATAGCTTTTAATGTTGAATTATGAAGCAGTAATGCCTCTATGTTCTCTCACTAAAACTCACA
RAD26323	A/T	A/T	<hkxhk>	AATTCAAATTCAAAAGCTTTATATTTTATTATCTAGCCCCACAGGGGTAGAAAAATGTCTTCAGACAAGGCTCAACAAAAACAAAACACACAAACATTAATTTAAAAC
RAD26337	C/T	C	<lmxll>	AATTCGGACATACTACTCTGTTGGCGTAGTGTTTTTTGCATACTATATAGTCGAGAAGTATTCGATTTCGGACACGCTTTGTATCAACTTCCGTTCTATTTCATGCGG
RAD26338	A/C	C	<lmxll>	AATTCAGGTGTGTTTTATCAGGGTTGGAGCTAAGCTTTGCAGGTAGGTAGATCTCCAGGAACAGAGTTGGGCACCCCTGCTCTATAGCGACAAATGCAACACGGTGAG
RAD26343	T	C/T	<nnxnp>	AATTCAATTGTCATATCAATTTTCCAGTCGCATTTATTAAATGCAGTTTACTCATCTACTTAATATTCTGAATAATTTACATTTTATTAAGAATATGTGTGTATTTAG
RAD26366	A/C	A/C	<hkxhk>	AATTCAGGCTTCACCGATTGTTATAATTTTACAAGGCAACACTGTCACTGCTAAAGCATAATTTAATATAATAAAATTATAATAAAATGTGTGTTATTTTGAAAATTA
RAD26379	C/G	C/G	<hkxhk>	AATTCTGAAGAGAATGCACGTCAAAATAACACATTCTCAATATTTTTGAGACCCCCTAATATTTCACAAATCACATTTTTAGGCGAGCTCCCCCTAGCTCCCCAGTAG
RAD26384	C	C/T	<nnxnp>	AATTCTTTACCCATCAATCGTATACAATGCACAACACCGCTGTATTCTGCGTCAAAAGGACACACGCTCAGATGTAAACAATCCCAAAGTGCATGTGGCACAGGGCGG
RAD26408	A/G	A/G	<hkxhk>	AATTCTTAGCTTTATACAATTCCCAAGGAAATAAATCTTAAATCATAATCTTCACCACAAACATCTAAATGCTGGTCTCAGATCAGTGCTGAAGGCTTTAAAGTTATG
RAD26412	AT/GG	AT/GG	<hkxhk>	AATTCTGGGCTGTGTTGCTTCACTTTGATGTCTTGTTATTTCTGTTCTATATTTGATTTGATTTCTTAAGGCTCAATGCAATCTTTCTTAAATCTATTTTAGCTGAAT
RAD26421	C/T	C/T	<hkxhk>	AATTCAACTTTTCATTTTATAACCTGTAAAATGATGCTATATGCCTTCTATGTTGTTTTCCACTACTTTGTGTTTGCGTGAATTATTTAATATGGGAGCATCAAGAAG
RAD26457	A/T	A/T	<hkxhk>	AATTCCGGAGACTGTCGTGTCCTGACAGTTACAAACGATTTTCCAAAAAAATTCAGTATTTTCACTTATTTAAAGAAATCGTCCACTGATTCATGAGACAAAACACAT
RAD26464	A/G	G	<lmxll>	AATTCACTCGCTCATTTTCATTCACTTCCTCAAGTGAACTGTATTAATGGATTAATGTAGGGAATAGGGAATGAGGGTTCCATTTTGGACACATTAGTGGCGCCCGTG
RAD26472	A/C	A	<lmxll>	AATTCAACCAGTCAGATGACGACTTTGAAACTCCTGAAGTGTTTCCAGATAATTGTGTCATATGCATCAGATGTTCAGCCAACAGTCCATAGGCGTGACACCTGAGAC
RAD26476	CG/TA	CG/TA	<hkxhk>	AATTCTGGGGCATTCTAAATGCATTTTAGTAGACTAAATCACGCAGTGAACGCGTGCATCTAAATATGCACGTGCACTAGTCTAACCTACTAGACTACGTCACGTAGT
RAD26482	AA/GG	AA	<lmxll>	AATTCATCAAGAGGGATCAAGCTATTGATGCTTGGTAACGAGGAATTGTGCGGGGCTGATAGATCGATTATAAGACGCTTTTTTCCGGAGAATTTCCTCGTAGCCACT
RAD26487	CA/TG	CA/TG	<hkxhk>	AATTCAAATGGTCCGATACGTTTTCTGGTCTGTGCCGACTCGCGCATATGACCCGCTCTGTGCTATCGTGTCTCTGGACCGCCATGGCGGTTTGCGTAGCACTAACAT
RAD26533	G/T	G/T	<hkxhk>	AATTCACGTGTTGTAAATCTAACAGATGCGATTCTCTGAACTGCGGCGCAAACTAACATGGCGGCACCCATCATCGTACAAATAGCTCAACTAACTTGATCATTATGA
RAD26603	AC/TT	TT	<lmxll>	AATTCATGAATATTTTACGGTATTGACGGTATAGCAAAAACTATATCATGGCACAACATAATACCTGTAGTCACTTTCATACCGGTATAGCACCCACCCCTAGGCCCT
RAD26606	A/G	A	<lmxll>	AATTCATATTTTTAAAATTTATGAATCATATTCATTGGTTTAATTTGTTTAGCAAATATATATTTCCTTCATTTATTTTCATACTTAATTATGCCTGTTAAATGTATT
RAD26668	A/G	A/G	<hkxhk>	AATTCATAAAGGCTCTGAACATGATCCTTCTCCTTACTGGGATTGGAAAATGTAGAGCAGTTTATAATCCATTTAGCTGTTGGTGCTGAAAAACCAAGCAGCTGCAGA
RAD26698	TTA	AAT/TTA	<nnxnp>	AATTCTAATAGAGAAGAAGATGAGAGCTAGTTCAAGATGAGCATTTATGATTAAAACTTATATAATTTTCATTTTTTTTTCAGAAAATGAGTGATGGTTTCACTAGAT
RAD26725	A/G	G	<lmxll>	AATTCTCTCTGGAGAAAATCACTAGGAAAAACAAACGACCAATCCTAGACATGCTGTATCTACCCGTGTGGAGAAAGAAATAGGAACATTCAAGAGAAGATGAAGACA
RAD26741	G	A/G	<nnxnp>	AATTCTTATCTTTATGAAATATTGCCATATTTATTATAAATGATTTATTCTTGCCCTCATAATATTTAAAACTGCTGTCCGCGATTTTTGGCCCTCTAGCGGTAAATA
RAD26755	A/C	C	<lmxll>	AATTCTAATAGAGAAGAAGAAGAGAGCTAGTTCAAGATGAGCATTTATGGTTAAAATGTATATAATTTTTAATTTTTTTTTTTAGAAAATGAGTGGTTTCTCTAGATA
RAD26766	G/T	G	<lmxll>	AATTCAGGCATCATGATATATTTGTGATCGTATCAGTAATGGCCAATGTTAGTGTTTTATTTTTTTAATCATCTGCATCAGTCAATGATCGCAAATGAGTTTCAAACT
RAD26783	A/G	A/G	<hkxhk>	AATTCCAGTGGTTCAGTTCTTACAAGCGATGCAACCTAAAGTGAAGGCAAGTCCTGAATGTCTAAAACAACACACTCAACATCAGGACTTTACTCACTGATCACATAA
RAD26797	C/G	C/G	<hkxhk>	AATTCTATTAAATTTAATTATTGTTTTTTAAATGTAAACTCTTTTAACATTCTCTGTTTAGACTCGTTTTCAAATCAGAATCTGAATCAGAAAGAGCTTTATTGCCAG
RAD26824	AA/TC	AA/TC	<hkxhk>	AATTCCCCGTAGCAGATCTATACAGGTGGAGCTGGGGAAGGTGGTGGGTTTGCTACTGCTACAGCAAACGCTGATCAAGTATGATCAAGTTCAATCTATAAAACTTAA
RAD26835	A/C	A/C	<hkxhk>	AATTCCTCTGTAGTGTAGTTGCCGTGTTCTTGACGGAAGTAGTCGAGCAATAAAAGCTGACTCTGTTTCTTCACCTGGTGAATGGACACAGCGTTGACCACTGGCTCA
RAD26839	A/G	A/G	<hkxhk>	AATTCTCAGGCTATACTGTAGGGAGCGCTGTTACGCATCTATGACTATGAGTACAGAATTTCCAGATCAAAAGAAGAAGAAGCTGAACCAAGCAATAGAAGATTGTTC
RAD26841	A/T	A	<lmxll>	AATTCCTGAATACATTTCCAAGGTTAAGTAACATAGAAACCTCCACATAAGTAAAATAGTTAAGTAATATGTTATCTACTTGTAGGCCATAGTGACACTGTGTGAATA
RAD26842	AT/GC	AT/GC	<hkxhk>	AATTCGAAGGCACCTCTTAATTAACTTGCTCAGGTTTCTTTGATTAAGGCTGAAACTAAACTATGCAGGGCAGTGGCCAGATTGGAGGGACACTACAGTACACCTACC
RAD26861	C/T	C/T	<hkxhk>	AATTCATTCCTACACTCAGATGCCAATCCTCCAAGATGGTTTAATACAAGTGCATTATACAGCTAGTGTTTGTGAGGCTCTTTCAGTGGAAGTAAATAGTGGCAATTT
RAD26896	A/T	A/T	<hkxhk>	AATTCTAACACCATTCTTCAGTATTAAAGGGAAGATGTAAGCAGATACACATATAAGACAACTGTTTTACATTATAAATGTTAAATGACCAACAGTAATATCCATTTG
RAD26917	A/G	G	<lmxll>	AATTCATTATGTCTCAGTGTAGACACTGTAGTCAGATGGTAGTGAGACAGCACCAAGAGCCTTTGTTATGAAGGTCTCTGGAAGGTCTTCGGCACACTAGAGATGAAC
RAD26938	A/T	A/T	<hkxhk>	AATTCTAATAGAGAAGAAGAAGAAGAGAGCTAGTTCAAGATGAGCATTTATGGTTAAAACTTATATAATTTAAAAAATTTTTCAGAAAATGAGCGATGGTTTCACTAG
RAD26974	AA	AA/GG	<nnxnp>	AATTCAGTTGTCCTTCCTTTTAATAACATGCAACCGTATTTAGCCCTCTAAAGCGAACTGACAGCCATACTCTGCTGCCGTGTGAATGTGACACACTTAGAAACACAC
RAD26985	G/T	T	<lmxll>	AATTCAAGGAATGAAGGCATATTTCCACAGCGACTTCACCTTTAATGATAATGAATGTCATCGTCAGTCCCTGCGAGGCGATGAAAGAGTCTAGCGCCCCGGGCTCAA
RAD27005	C/T	T	<lmxll>	AATTCATTAAACAAGCAGAATATGTAAATTGTTACAATTTACATAAAATGTGACAATTCATGCGAGAATAATTGTATGAATGCTTTATGTAAGAATGAGAAAATTTAC
RAD27010	C/G	C/G	<hkxhk>	AATTCTGATTGGCTGTCAATGTTTTTATCGTTCATCAGTTGGAAAAAATCGTTGCGAAAGTGATTCCAACAATACTGTTTATCTGTGCCATTAACTGTGGACTATAAC
RAD27021	AG/GC	GC	<lmxll>	AATTCATACTATTACTGTGACGGTAATTCTTGAAAATATTTGATCTACACTAACTAAATGTATTTGTGTTTTTAGAATGTAATTTGCAGTCACGTCAAAAAGTAATCT
RAD27033	C/T	T	<lmxll>	AATTCGTTGGATGGTTTTGGTTTGTTATTGGTGGATCTCATGTGAGTGACAGGTTGCCCCGCCATCATGCCAGTAAACATTTCATCAGAGAACAGAGGAGATGATGCT
RAD27039	CA/TG	CA/TG	<hkxhk>	AATTCTTGCTGGCCTCCTCCAGCATTTTATCCCAAGATTTCCTGAAGCGAGATTCTGCCATGGAGGGTGTGGATTCAAATAACGCAGGTGAAGATAAAGAGGCGACAA
RAD27053	A/G	G	<lmxll>	AATTCTGTAACCCTTTCTTTGTGAGCAGTACCCATTGAGAAATACTTGGAAGAAGTTTCCATTCTACCAGAAATCTACTAAGGGAATCAGTCTCTCAAGACTGGCCTC
RAD27066	A/G	A	<lmxll>	AATTCCCATGTCCAACACCGCTTACACAAACAGAGGTCTAAATAAAGACTCTCAGTCCTGCTTTGCTTACCTTTTTATCTGCCTCAACTGTTGAGTGTTCAGCACTGG
RAD27087	ATA/GAC	GAC	<lmxll>	AATTCTCCAAATATCCACTAAATTTCTGCAATTAAGCAGATTATTTAAAACTTGCACTGATGCAATTCCAGGGGGTGGACGAGAGGACAATCTGTCTAAATAAGGGTC
RAD27094	C/T	T	<lmxll>	AATTCGATTTGATAAAAACGGTACTCTCTTGACAAATTAAAGTTCATACAGCATGTATCTAAATCCATATATTTCTGATGTTGAAGTAAATGCGGTATTTATCAAGAG
RAD27100	C/G	C/G	<hkxhk>	AATTCAGCACTGCCAAACGAGGCTTTAGTTTGTACTGTGTCGAAAGTACCACTATTAGCCTAGTTATTTTTGTAAGGGCGAGTCACAAATGATGAATCAACTAGCAGT
RAD27111	G	A/G	<nnxnp>	AATTCTTTACTATTTTTGGGAAATAATTTGTTATCATCATCATTATCATCATCATCATATAATATAATCGTGTTGTTAATTGTTTTTAATGGTTTGTGAAGTTTAAAA
RAD27126	AT/GA	AT	<lmxll>	AATTCAGCTCGTTTGGGTGAATATAGATGGTTTCCACAGTGAAAATGTCATGTAAAGCAATTAAATGTGTAGTGCATTGAGTATTTCAGAGTTTTTTCATACTAGCAA
RAD27127	TTA	CGC/TTA	<nnxnp>	AATTCCTGGTAAAAAATAAAATAAAATACAGAAATTGTACAGAAAATTACACAAATCAGAGTCAAAAAAAGGCAACATGTGGCAAAATATATATTTAGCTCCAACCAC
RAD27153	C/T	C	<lmxll>	AATTCAGAACCTTTTTGCATTTTAAAAGGTGCAATGTGTAAACTTTGGGGAGGATGTATTGACAGAAATGCAATACAATATACATAACTATGTTTTGAGTGGTGTATA
RAD27155	T	A/T	<nnxnp>	AATTCAAAGAGCCTAGATAAGTCTTGCCTTATTTGAAGTGTGTATGTATGGCTGTACAGATTCATAGTTTAGTATTTAATAGTAATAGGTTGGGTTTAACATAATACA
RAD27187	C/T	C	<lmxll>	AATTCTTTAAGTTTCAAGCTAATGCATTAGCGTAGTGGCTTGCCCTGTCAGGGGCTTTGACAGATGCATGCGTGTCCTCAGCGCAAAACGTTCATTCTACGGCTATAT
RAD27196	A/T	A/T	<hkxhk>	AATTCCACTCACAAAGTTATACAGATTGTGTTAAACAGATGTTTGTTTATTAAAAGGATAGTTCACCAAAAAAATTTAAATTCACCCACATACTACAAGATAATCAGG
RAD27242	A/G	A/G	<hkxhk>	AATTCAGCATATATAAATCACATTTTAAGGAAAGCTGTTTCTGTGGTTATACATTTCAGTGCAAAATATTCAATGGTTAAATATATTAAAAGTAGTATTTTAGTAAGA
RAD27257	G/T	G/T	<hkxhk>	AATTCGGTGATTTGGAGGGGTGTCCCAATACTTTTGGCAATATAGTGTATCTTTTTCAGGACATTCCAAACTGGACACTCCAAGTCAGTCTCCAGATTTAAATCCTAA
RAD27259	CT/TA	CT/TA	<hkxhk>	AATTCTGAGAACATCCCTTTTACCGTTTTGTTTAATTATATATACTAGTATTTTTTTTACTAACAAAAACATTATTTTACTGTAAATAAACACATTAAAAAAACGATA
RAD27267	A/C	A/C	<hkxhk>	AATTCCAATCCAGCTAAAAGTGAACGTTCTCAGAACGTTTCTTTCAAAGTTCTGAACAAATTTTCTTCAAATATAATTAATAGAATGTTTGTTCAAAGTTTTTTAATT
RAD27306	G	A/G	<nnxnp>	AATTCGCATGGCTTTAACTCCGACTGAAATGACTGGATTTCGACCGCGAATATTCCATGACAATATGCAATATGCTTAGTGTAGTTGTTAGTAAAATTTGTAATTTTC
RAD27320	AA/CG	CG	<lmxll>	AATTCATCTGGAAAAGGAAAATTATGAGCTAAAGATGACATTTGTAAATGCGTTTAATTTGTATGAAGGGATGTAAAACAGAATATTATGTGGGAAGTAATCTAGGGC
RAD27341	C/T	C/T	<hkxhk>	AATTCTTTAATGTTACAAGTTGAAGGTAACTAAAAACAACAAGGAGTCAATGGACAAGGATTAGAGACTGAACTTTAAGTTTACTCTCTCCGCAGGGCAACTGTCAAC
RAD27370	A/G	A	<lmxll>	AATTCTTTATTTTAAGCTTCAAGCTAATGCATTAGCATAATGGCTTTCCCTGTCAGGGAAATTACATCCTTTGACAGATGTATGTGTTTCCTCAGCGCAAAACATTCA
RAD27401	AG/GA	AG/GA	<hkxhk>	AATTCCATATTGGTCCTGATTTATGCTAGTAGTGCTGGTCTAGCATAGGTCTAGTAATGATTTTTTTCAGCAGAGTTACGAGGCGCAAAGTTTGACTATGCAAATACA
RAD27417	G/T	G/T	<hkxhk>	AATTCTCTTTTAATTCTGGTAAAAGAGTATAAAACTGGGTCTGGGAATGAACAACTAGAACAAGTTTAATATCAAGTTGAATTTGAGAGGGGGGAAACAAAGTAATGT
RAD27419	C/T	C	<lmxll>	AATTCGGACACTTAGTGCGCTGGAAGGTCTGCTGCTATTGCATAGTTTGTGCTTGCTGTTTAATAATTATTATAAAACGGATAGTTCTGGCCCTTGATTCTGATTGGT
RAD27440	A/C	A/C	<hkxhk>	AATTCACCATGTCAGACGTTCACAGTGTGAGGAAAAGAGAGAGAAAATTAAAGGATGAAAGGAAAACAGAGGGCATGTAAGTGAGGAGGAAGAACAAAGTGAGAAAGG
RAD27447	ACA/CTC	ACA	<lmxll>	AATTCATATAAAAGCATGTTCCAGTAAACATACATTGACTATATCAAATTAAAAAACACAAAGTTACTTCAAAATATAAGCAGACAGAAAACAAGCCACTACTCCAGA
RAD27450	C/T	C/T	<hkxhk>	AATTCACCGCTCTTCACATGTGCCAAAGTTTTGACTAGCCCACTTTACCTCCAGCTCATGAATGGTTCATACAGTAGCTTTCTCTGACCGATTCTCAAGGTTTTGTTT
RAD27456	A/G	A/G	<hkxhk>	AATTCTTTTTTATTTAGATTCTAATTCTATTCTTTATAAACATGGATTCTGCAAAAAACACTCTACTTATATTGCTTTGCTTCACCTGATTGAAAATGTTACTCTTGC
RAD27467	A/G	A/G	<hkxhk>	AATTCAATTTTAATTCTAGGGCACCTTTAAACAAAATCCCAGCTTTCAAACTGTGTGATTTTTAAAGAAATTCAAACAATAAAAACTCTTTTGTTGCTCTTTAATGTG
RAD27475	A/C	A	<lmxll>	AATTCACACACTGATTCAGCTGATTCATTGTAAATATTATAAAACATAAAACCTATAATATCAGAGGTTTTAGCAAACTAAAGGAAAATTAATGTGCTTAACCACTTA
RAD27513	G	A/G	<nnxnp>	AATTCCCAGTGAGACCTGCAGGAAACTTAACTCTTCCTTATTATTCTGGTTTTGTTATTACTGTTCTAGCTTGAATTGACTTGAGGAATCTGAGCAGGGGCGTTCACA
RAD27545	A/G	A/G	<hkxhk>	AATTCAGCACCCCGTAGACAGACATTATTCTTACTATTCACATGTCCACAAATATTATTTATCTCAATTAATTTCACATGTTATTGATACCAGGTACCACAGCATATT
RAD27547	AAT/CGC	AAT/CGC	<hkxhk>	AATTCATAATTAATGTAATTAAAGTACGTAATTAATGACAAAATTTTCATTTTTGCAGAACTAACCCTTAGGTAGGTGTGTCTCAAAATAAATCAGGGTATTCTATTT
RAD27577	C/T	C/T	<hkxhk>	AATTCTTTCAACAGTGCTTTATGCTGGTGGAGGATAGCAGGATTTCCAGAATAGCTGCAGGCCATGAACCTCAATATCCTGTACCAGCCCAGCAGTCTGAAGTAGGAG
RAD27599	C/G	G	<lmxll>	AATTCCACACTTCTAGGCCCGGTTTCAAAGGCAGGGCTTAGACTAAGCCAGGATTAGGCCTTAGTTCAATTAAGACATTTAAGTAGCCTAGCTTTTAAAAATGTACAC
RAD27614	C/T	T	<lmxll>	AATTCTTTATCTCGTATAAGAGGACATGATTATAAACACGGCTCTTAATTTCTTTATGTGAAACTTTTTTATGGCGAACCAAGACGTTTTACAGTCTGATGTCACTGG
RAD27627	A/C	A/C	<hkxhk>	AATTCAAATAGAATAGACCCAGTTATTGTTTTTGTTGTTTTTGACCCATGATGTAACCTTAATAAATAAGGCTATGACACTAACAGCCGCTGGCCTAACTCATATCCA
RAD27678	A/C	C	<lmxll>	AATTCGCACTTCGATTGGAATCATTTATTTAATTACGCTTTGTCAATCTGGTAAAACATCACGGTTTTATGGACACTGCCATGTTTGATACTGTCGCTATGGTTACCG
RAD27699	A/G	A/G	<hkxhk>	AATTCAAAATACATGCAAACTTATTACTCAATTAAGTCAGTGTATCAGAAACAATCTTAAACAGTTAGTTCACCCAAAAATGAAATTTTCTGCCATTAATTAATCACC
RAD27702	CAC/TTT	TTT	<lmxll>	AATTCTCTGTTTGCCAAGATACAAGTGTATATTATATATGATGAATAACTTAAACAGGATGGGCACAGCCTAGAAGACAAACAAACAAACAAACAAACAAACAAACAA
RAD27715	AC/GT	GT	<lmxll>	AATTCTAATTTTTGCTTGAACTATCCCTTTAAGAGATAATGTTCTGGGATGGGGAGGGAGTGATGCACATTACAGAAGTTCAGGTGAACAGGAAGTAGGAATTTGTTT
RAD27717	A/C	A	<lmxll>	AATTCAATTAAATTAAATTCCAATTTGTTACTAAAATAGTTACATTCAACTATTGGGATGGTGACTAATAGCAATGAATTAAGTACTAGTATGTAATAAGTAGTGAAT
RAD27734	G/T	G/T	<hkxhk>	AATTCAGCTGTCTGACATTAGCAAATTATTATTAGCTGTTTGATAACATAGTCACGCAAAAGGCTAATCATATTAATTACCGTTATATGTCTGGTGTTGTAAAGAGCG
RAD27751	C/T	C/T	<hkxhk>	AATTCCCAGTGCAATTTGTATGGTGTCAAGTAAGTCGTCCTTTTTTTCGATGACAGGCTTCTTTTGTCTCTTTATCCCTCCTGTTCTTAGGTCTTTGATGTCAGTGTG
RAD27752	A/C	A	<lmxll>	AATTCTGGAGATTAAAATGAAATGAATTTGAGTCATAAATGCCACCTATGCAATTTCTCAGCCTTAAAATGGTTTTGAGTAACACATAATTCTCTGGTACGAGAAGTT
RAD27754	CG/TA	CG/TA	<hkxhk>	AATTCTAAATCCGAAAAATAAGTGCTCTGCTAGAATGGACTTTCAAATCAGTCCAACGTTATGCTATATTACACAGCTGTATAATATAACAAACTGACAGCAAGGAAA
RAD27756	AA/GG	AA	<lmxll>	AATTCCGCCCTTTATTACATGATAAAAAGCCCTGCTTGAAAAAAACTGTCCAAAATCTGTGAGAAATCTAAAGAGTAATTTTGGCAAAGAACTACTCTGTCAGAAGTT
RAD27759	A/G	A	<lmxll>	AATTCCTTCAGGTGAGATAGGGAATGACGTTTCAGTGTAATAAGGTCAGAGAACATGGAGTTAAACGATTTCTGTGTGCTATCAATAAAATATGCAATTTGAAGTCAT
RAD27773	G/T	G/T	<hkxhk>	AATTCATCTACCCCAGTGTAGACATCCTGAGAGAGAGAGAGTGATGTCAACCAGTGTGTTTAAAACTTTCACAGTCATCCTAAACATGTACTAGAACTGCACTAGTGT
RAD27774	C/T	C/T	<hkxhk>	AATTCTGAAAGCGATCACTTCAACAGAAGGGTTAAGTCCAGGAAACATCAGTTCAAGGCAGGTAACTTCCTTTTACCAAACCACACTTATTCTTCCTTTTTCACCAGG
RAD27795	A/C	C	<lmxll>	AATTCTTTGCTCATTATGATCACAAATTGGTTTCTGTTTCCAGTTCTCATGTCATTAACACAGTTTTTAGTTGGACTAGGCATTACTGGTAATCCTCTGTTTCAGTGT
RAD27814	C/T	C/T	<hkxhk>	AATTCGCTCTCTCGTTTTAGTAAATCATGGCCACGTTGAAATAATTTGTTTGCTTGTTTTGATTTAACTAAAACAAGAGAACAAATTAGTACAATGTGGCCATGATTT
RAD27859	C/T	C/T	<hkxhk>	AATTCACGCTCGTTTGGTGAGTTGACTTCAGCACCATGGAGAGCCGACGCCTCCACTCACTGCTCTCAAGTCTTTACTGCCAGCAGTGCTAAGTCAAGTATGAACCCT
RAD27905	C/T	C	<lmxll>	AATTCCAACCAGCCCAGGATAGTAACACACTGGCTCAACTAATGATGCGAGTTTGGGGATGGGCTATATTTTTGGACGACCAAAAGAAGATGGGAGGAATGTTCATTA
RAD27923	T	C/T	<nnxnp>	AATTCAATAATGAAGAAATAAAGGACATGGCTGAAAAGTTCAACATTGAGATCAAAACAACTGCAGTTTACAGCCCATGGACCAATGGGCTTTTGGAAAGGCATAATC
RAD27925	A/G	A/G	<hkxhk>	AATTCACAGTCAGAATCCATCCAAGATAGAGGATGAAGCGAGAGAAATGCTTATAAATATTATTATAAGATCAGTATAATTCACTCAATACCTAAATATTCTGATCAG
RAD27930	GC/TT	TT	<lmxll>	AATTCCAAAGAACTTACTAAATGGTCACCGCATTGCTACAACCATTGCCTCCAGCTCCAGTTACAACTCCCATGTTTAACCACCAGCATTGAAAGCCCGGCAACTAAT
RAD27936	G/T	G/T	<hkxhk>	AATTCACTTACTCGTTTTCAGTTCACTCTCTCAAGTTGGACTATTAGTTGACTAATTTAAGGAAAAGTGAATGAGGGTATAGGTGTCGATTTCGAACGCAGCCAATAT
RAD27939	AC/GA	AC/GA	<hkxhk>	AATTCCCGATGTCATTGATGATGCATTTGACACTATAGGGTGACCAAGACATCCATATTTTTTGGTGATTCTACAAAAGGTCCATATTTATATAGTTTCTCTGCTCAT
RAD27945	A/T	A	<lmxll>	AATTCAGAGGGCTTGCATGGACTTTTCTGATATATTTCTGTTGGTTTTGCATAATTGTGGATGCTGAAAAGCTTCAGTCTTATTATTGTATAGAAACAGAATTTATCC
RAD27952	G/T	G/T	<hkxhk>	AATTCCAAAATGGAATCATCATGCACAAAACAAAATGAATTAGTTATTAAAAGCGGATGAAATAATATGCAGAGAAAAGTAGAATGTAACACGCAAGTTATAAAATGC
RAD27954	AG/GA	AG	<lmxll>	AATTCAGAAACTCTTGTTATTAGCGACACCGGTGGCCGGTATTAGCGATGAACTGAATCCATTTTAACATTAGCCAAACATTGCACATTAGCCGTACTTATACAAAGT
RAD27971	A/T	A	<lmxll>	AATTCATTGCAAACAGATTTCCAGGCATTTCTTTTTTTCCCTACAGCTGATGTATTTTGCTTGCTTTAAAAGAACCATCTCTTGTTTAGTAAAGTTTTTTATTATTAT
RAD28070	A/T	A/T	<hkxhk>	AATTCCCCTAAATTAGAATAGCAAAGAACAGCAAAACCAACGCGATCCACATCAAGTGTGTGTCATTTGGGATTAGGGCATCTCACCGCCTCCTAACTTTATCCTTTA
RAD28076	C/T	C	<lmxll>	AATTCATATAGATCACCTCTCTTGGTATCAGCACAACATATATTCCTGTGCATTTCATGTTGTTCTGTGTAGTAAATGGCATGTGACTGAAATCCATAAGCATGTGAC
RAD28120	A/G	A/G	<hkxhk>	AATTCCCAATCTGAGTCAACTAAATCAGGTATATCTGAAACCTGGTTGTTTACCTGCTACATCAGGGACATATTTAAACACCAGATATCAGATTTAAATACACCATAT
RAD28127	C	C/T	<nnxnp>	AATTCATTCACTTACGGTTTTTGTGAAGCAGTCGGCTGCTTCATCTGTCAAAAGGTTTTTTGCAAACTCTCCATTACACTGTGCCTTACTGACAAAACAAAATGCTCC
RAD28148	A/G	A/G	<hkxhk>	AATTCTCTTGTTTCATTTATGTACACGACTGACAAATATGCATCCCATTATGTTTATTAGTTTGTTCATGTTAAAACTGTAATCCAAATAATGGATGAAAATTTTATA
RAD28163	G/T	G	<lmxll>	AATTCTACCATTGCATATGTTAGATATTTGAATTTGACTTTTTAAATTGGGTTCCAATGTTGCATGTTCACAGAACGCTTCTGACGCACACTTCTCAAGGTCAGTGGA
RAD28170	AA/CG	AA/CG	<hkxhk>	AATTCAGCCCAGACTGTCCTCCGCGGATGTGAAGAGCAGTGTGGTTCGCCCAGGGTGCGGACAACCTCTCTCGGCCACATGCCTGTTCTCCTGTCCCGGCTCTCTGAG
RAD28176	A/G	A	<lmxll>	AATTCAAACCAAATATTAGTGACATTACCAATTACGTTATTGCCATTTCATCACATATAGAGTACACAGATTTGACACAGTTTGTTAAAAATGGTTTGAAAACGAAAA
RAD28178	CA/TG	CA/TG	<hkxhk>	AATTCCCTTCAAAAGAAACCGTAAACGTCATCACTTTGTCGGCATACTTGTTCATGTCCAATTAAATTTGGTGTTCAGCTTTGTTTGATTTGAGGAAATAAAAATCAA
RAD28200	A/C	A/C	<hkxhk>	AATTCAGATGTAACTGCCTGGAAAATAGTGAAACAATGTCTAAATGTTTCAGAAAGAATTAAAAGAAAATCTTGAAAAACATGGTTTCTTTCCCAAATCAAAGTACCA
RAD28221	A	A/C	<nnxnp>	AATTCATGGAAAATAATGTTTTTTTGTAGGCTAATAAAGTATGCGAGTGTAGCTTTGGTTACACTCGAAACTGTTAATCGAAACTGTCACTAAATCAAATTTCCACCA
RAD28226	A/C	A/C	<hkxhk>	AATTCACCAATAACTATTAACTATATAATATATATAACTATTCACCTGAACAGTTTATGATGTTTTATATGGTATCATTGTAATCATTGACCATCAAAACATAGGGGT
RAD28233	A/G	G	<lmxll>	AATTCAATGCAAACCAAGCAGCTTTCTGTTGGCCAACATGCTGTAATCACATGACCGGCTGGATCACATGACACTCCTGTTGTGTGGATTCATACTGGAATGACCGCA
RAD28236	A/T	A/T	<hkxhk>	AATTCCAGTATCACGCTAACAAGCTCAGTGTCAACGCCGGTCAGCAGTATGAATGGTAGTTCTATGGATCATGTGCTGGTAGTGGGTAGGGGGAAAAAAAACTAAATT
RAD28238	T	A/T	<nnxnp>	AATTCATGTGAAGAATGTCAGAAACCAAACAGTTGATGCACCCCATTGACTTCCATAGTATTTTTTATTTATTTTTTTTCCATACTATGGAAGTCAGTGGAGCCCATC
RAD28249	AC/GG	AC	<lmxll>	AATTCTTGTATGCAGATTTATTTTCTTCACATCGTACTGAATCCATACATATGAAATGAATGACCAAAACGAGAGAGTGAGAACTAGAAAACAAACAGCAAAATACTG
RAD28252	A/T	A/T	<hkxhk>	AATTCTGTTGGTCTCACTCTGTCCCCCACTGGCTCCATTCATCCTCACTCCAGCAGAGAAGTGCAGACTTAGCAGGACACACCATCTGTAAGTTTTCTCCTTAATAAA
RAD28253	C/T	C/T	<hkxhk>	AATTCTGTGTGATGCGTCTCTTCAGCTAATGACGTTTATTTGACCCTAAACAGGAGAAGACAGTTTCCCTGTGGAAAAAAGGGGTCATTAATCAAAACGTTGGCAAAT
RAD28257	CT/GC	CT	<lmxll>	AATTCTGCATTATGAGAGGAGTACGACCGAAAACACAGAGCTGAAGAAAGTGGTGCCCGGCACGGGAGCAGAACCCAACGCCCTCTCGCAAACGAACAACACTGAAAG
RAD28288	A	A/G	<nnxnp>	AATTCCAGGCCGAGAACAGTTTGTAAACGTGCCATGCTAAACCAAGCTCAAGTGGAAAAATAACCAGAACCGCTCCTCACAGTTCTTAGAATCATTCGGACCAATGGT
RAD28326	G/T	G/T	<hkxhk>	AATTCAAATCTACTTTACCAGCTGTAAATGTTGCATTGTGTGAGGATGATTCAGTCCTACCTCACCACAGGTCCTGAGATCCAGGTCTGTTTTTCCAGAGCGATGAAT
RAD28338	C	C/T	<nnxnp>	AATTCATCTCCCAAGTTTGTATGCCTTTTGCCAGCTTCTGGACTTACTCAATCTGAAATTTAGGTGCAGGACGCTGGAGGAAAGATTAAGCAGGTAGAGGGCTGGGAA
RAD28357	C/T	C/T	<hkxhk>	AATTCTGGGTAATAGCGGAGGTAGATCCAGCTGTAGTTCATCAGTTTCAGATCTTACTGAGCATGTGCAGTTCGGTCGGTCCTTTATTCTGCTCCAGAAACATTCTTA
RAD28367	G/T	G/T	<hkxhk>	AATTCTCATCTTGAGTCTATGCAGGGAAACGTTTTACAATTTGGCGGTATTTTTTGTTGCTTATTTCTTTGTTAGCTTTGACCCATTTGTTCAGACTTCATTTTTTGG
RAD28371	A/G	A/G	<hkxhk>	AATTCTTTTGCAGGAGAAAGTCAGTCATACAGGTTTAAAATGACAAAAGTCATGTAACTGATTCTTACCATTGACAACAAGAGCAGAGCTTGCTGACCCTTTGTGTGG
RAD28384	C/T	C	<lmxll>	AATTCGCCACAAATTTGACAAAACGTAAAATATGCCATGAGACTGTGTTGGTTGTATCTGAACCATTGATGCTGTCCATATCTAGAATATTGCATATTACATAGTAGT
RAD28386	G/T	T	<lmxll>	AATTCAGTAAGAAACGATGGTAACTTTAACCTCATTTAACAGTACATTAATTCAAATTTGGAATCTAGGGCACCTTTAAAATTACTGTGAGAAAAAAATCCAAGTTTA
RAD28394	C/T	C	<lmxll>	AATTCAAACAATGTCAAAGCATTTGTCAGTTTAAAGCTCTATATAAACAGAAGGTTTTTTCACAGTACAAGGACGGTGGGGCTTAATTGTCTGTTAATGTATTTATTG
RAD28397	C/T	C/T	<hkxhk>	AATTCAACCTATATATTATTCGTGGCAGTGGTTCTCAACTTGATTTGCTTCAGGACCCCATTGGAAAATATAAATGTTATTATATTTTGTATGTTACGCTGACAGGGA
RAD28410	A/C	A/C	<hkxhk>	AATTCACTCCAACCCACCCCCAGCATCCTTACATACAGAACCATTCCCTCTCACATCGACGGGGTATAAAAATACCTCCGCATCTGGCTCCCGGGTGGGAGGTTGTGT
RAD28430	C/T	C	<lmxll>	AATTCCTTAGAACAAGCTTGGAATTTGATCATTTTTCTTTGCTTATAATTTTAGTTCTTTTAAGAAATGGATGTCTACAAAACTAATTTCAACCACAAGCTTTTAGAT
RAD28464	C/T	C/T	<hkxhk>	AATTCTTTGTGTTTATGTTTATCATGAAAATAATCATATGATGCAAAAATGCTTAATTTTCTTTAGGCAAAATATAACACTTTTTTTCCCTTTGGTTTCGGCCTGAAA
RAD28465	A/T	A/T	<hkxhk>	AATTCAAAAAATTTTTTTCCCACTAAATTTTTTTCAATAATTATTAATACTGATCAATATGTAAGATTATATAGTGTTAATTGTTTTAGCTGTATCGCCCAGCGCTAG
RAD28467	A/G	A/G	<hkxhk>	AATTCCGGGAACTAAAACAAGTGGGCGGATCTGGTGCTGATGGCTGGGTAGATGGTGTTGCTGACTCCGTGACAGTACCCCCTCCTCCACAGGTAGCTCCTGACGGCC
RAD28486	A/T	T	<lmxll>	AATTCATTTTAAACATAATTTCAACCAGTTTATGTGAGTCGTAGCATAGGCCTACCTGTAAAAAGGTCAGTCGTTAACATTCCAATTCATTTCAATGGCAGTTGCTCA
RAD28490	G/T	G/T	<hkxhk>	AATTCTCAATAAGATGTTATTGGAATAAGAGGAATTTTAGTGAGCATTTAATAGAAAAATGCGCGTAACTGATGCTCTCAAAGTATCATATGTAATAGCATCTCCATA
RAD28517	C/T	C	<lmxll>	AATTCTTGTCTCACTATCAGCTCATAGCAGCTCCATGCCATGAAAATGAATGAGAAAAAGGGAACGCTATCCTCATCTGCAGAAAAAAAAGCTACTGAGAACACAAAG
RAD28522	C/T	C/T	<hkxhk>	AATTCTTGTTTGATTTTGTTGACATATTAAAGGTTTTTATTGAGGGGATTTTGGATTTCTCTTTTTATCACTCTATAGATCAGAAAACAAATCATTTACACCATGTTT
RAD28533	C/G	C	<lmxll>	AATTCCCTACTGTTTTTTAACAAAGGCCAAAGTCGTGTGGTAATTTAATTGCCGCTTAAATCCAGAACTCTGAGTGTACAAGAGGAGATCAATTCAAAATTCATGGTT
RAD28556	A/T	A/T	<hkxhk>	AATTCTCAGGGTGACCCATGGCTGTACCAGGGCCCTGGTCCCCTGGAAATTGCCCCATCTGTATTAGTTGGGGGTAGAACTGGGCTTGGTTTCTAGAAGGAGAGTGGT
RAD28558	C/T	C	<lmxll>	AATTCATCACTCAAGCTCGTGGATGCCATCCTGCTGCCTCACACATTTAGAGAGTGAAAAATAGAGAGAGACAAATTACAGTGAAAATGAGTGAAAACAAGATGCAGG
RAD28603	C/T	C	<lmxll>	AATTCTTGTTCTTTTTAAAAAAACATACAAACAAACAAAAAAACAAAAACGGCACAATTTTCTCATTCTTCTGCATTCAATATTACAGTAAATCAAAAACAACTAAAT
RAD28612	A	A/G	<nnxnp>	AATTCCTTGTTGGAATAAATACCTTTCAGCAGAGTCAGTGTCCTCAGCATGCCCTGGTGACTACAACATTGCAAAGCTGTTCAGGCTGCAGTAAATCCAAAAGTACTG
RAD28615	A/T	T	<lmxll>	AATTCTTTTATTTATCAAAATAAACAGAAAATAGTAAAAACGTTGCTAAAGTGATTCTTTTGAACAAGTATTAACCTAGACATTATTAAAAACATATTATTTTAGCTA
RAD28623	A/G	A/G	<hkxhk>	AATTCTAATAGAGAAGAAGAAGAGAGCTAGTTCAAGATGAGCATTTCTGATTAAAATGTGTAAAATTTTATTTATTTCTTAGAAAATGAGCGATGGTTTCTCTAGATA
RAD28637	CT	CT/TA	<nnxnp>	AATTCTTTGCTCCAAAGCTTCAAAGAGAACTCACATTTTTTGTTGAACATACACATGGATGTGCTCACAAATTTGTTGATAACTGTTTCAGGTAACCTTGGCAACCAC
RAD28643	A/G	G	<lmxll>	AATTCAAATGGGTCCGATAGGTTTTGTGGTCTTTGCCAACTCGGGCATATGATCCGCTCTGTGCTATCGTCTCTGGACCGGAGCAGACTGTGATACTAACTGAAACCA
RAD28660	C/T	C	<lmxll>	AATTCCATGTCAATAACTCAAACTCAATATACTATTAAAATTGATTTCTTGATATCATAACGCTATTTTTGTTTGTTTTGCCAAGTGTAGTGTAAATGTAGATATCGG
RAD28661	A/G	A/G	<hkxhk>	AATTCAATGAATGTAAAATTATTATCATGTCACATATGCAACATTTTATTTAATGTGACAGACAAAAAACAGTAACACCAGTGAGCAAAGAATCACCAGTGACGTATA
RAD28667	C/T	C	<lmxll>	AATTCATCATGTCCTGCTTCATTGAAAAATCTCTATACCAATACCATCACTCTTCCTACCCAGTTTCTATCACAACATCTCTCAGCTGGAAGAGAAGAATCAGTCAAA
RAD28668	C/T	C	<lmxll>	AATTCATCCATTTGTACAGAAATACATGTGGCTGGTGAACTGGAAGAGGAATAAAGTGAGCTTTATAGTTACTTACACAATGTGTATCTGATATGAGTAAACGTCGAC
RAD28671	AT/CC	CC	<lmxll>	AATTCCGTCCTTTATTACATGATAAGGGATACGATAAAGGGCCATGCTCGAAAAAACTATCCGAAACCAGAAATAGTGAATCCGTCATACATCCAACTCGTGTTTTGA
RAD28748	G/T	G/T	<hkxhk>	AATTCCATTCCCTGCAAAATGATTCACTGTTTCTAAGTGCTCAAAACGCCACACACTGGTGACACCTGCTGGTCAAAATTGTGTAAATGCAACAGAAACCCAGCCCAA
RAD28791	A/T	A/T	<hkxhk>	AATTCTGCTGATTTAAACTCGTCACGCAGGTATTATTAAATAACTGTCTGGATGAAACTGTTCACCGTGACTTTGAGAGGTGTGGACACAAGCCTCCCGTCTGATTGG
RAD28792	A/G	A/G	<hkxhk>	AATTCTTGATATCTGTAATTGTTTTGTTGAAATGTCACTATAAGCTGCCATTCAAATTCACATTTTTAGCACAGTCTCTGTTTTGTATTGTCCCTTTCATTAAGCAGT
RAD28793	CTC	CTC/TCT	<nnxnp>	AATTCAGAAAGCCTTGTCATTAGAGACACTGGTGGCCATTAAGTGAACTGCAGCCAGCGACTTTCTGAGTCTTTCACATAAAAATCAGTCTACATGGCTTTTATAGGA
RAD28800	C/T	C/T	<hkxhk>	AATTCTGCCGGCTTAGATAGAAACATTAGGAAAAATAAAAAAGCCTTTTCACATTTCTGGGTATCTCTGAAGCGTAAGTTGTCATAGTTGGGTAAATTTTTATAGTGG
RAD28819	A/T	A	<lmxll>	AATTCTATTTGCATCATTATTTTACTGTTTATCACAGTAAAGCTGCTTTAAAACAATTTGTTTTGTATAAAGCGCTATATAAATAAAGGTGAAAAAAGTAACATTAAT
RAD28839	C/G	G	<lmxll>	AATTCCTCTGGATATGTTGGGTGCGAAATACCTTCCTAAGTTAACATTAAGAAGATGTCAAGGCTTGTTTGTCCAGCAGCTCTCAGGCAGACATGCTGAATTGTGTAT
RAD28884	A/C	C	<lmxll>	AATTCAGCCAGCAACAGAAAAAACTTCAGAAATGAAAAGCACTTACATTTTAACCTGTATCACAAAAACACTGTTGTTGTGCATTATTATTCATATTTAATATCAATG
RAD28895	CGC	CGC/TCT	<nnxnp>	AATTCATACGAATTTGTCAACGCGTAAAATATGTACGATTTAGCAAAAAAAACGTATGAATAAAAACGGCATTTCGTAAAATACGTACAAAATGCCGTGAGATTGGGT
RAD28961	A/C	A/C	<hkxhk>	AATTCAACAGTCCTTACAGGCTGGCAGCGGCTTTATCTGAGATTTGACCTTCAGAGGTACAGCATACATCTCTTAAGAAATGCATGGATTAAACCCAACACATATTTC
RAD29004	AC	AC/TT	<nnxnp>	AATTCGCTATGAATATTCATAAAGTAGGAATGCTGCGTTTAACAACGATACCAAACTTGTTCTGAGGGGAAGCACCAGTAGTAAGCAGAGAAAAACTGCATTTTTCAT
RAD29009	A/T	A/T	<hkxhk>	AATTCGGGTTGTAAGTACTAAGTACCTACTCAAGAGAGTATGTGATTTCGGATGCAGCCAGGGACAGCAATCAAACATCTAACAGCAGCTGCAGCAACACAATGACCT
RAD29010	C/T	C	<lmxll>	AATTCTGAGATTGCTATACACTTGAAGGACTATAATGCATTAAGAGCTCGCTCAGGTACTGGAGCTAAACCATTTAGTGCTTTATAAGTAAGTACAGGACCTCAGGAC
RAD29014	T	A/T	<nnxnp>	AATTCCTTGTAATCTGTTATGGGGTTCAGTGCTTCTGCTTCAAGGAGTAATATTTTTATATTTAATATCGAATGCATTTATGAAATTTACTGACTGAAGTAATATTTA
RAD29062	A/G	G	<lmxll>	AATTCATCAGTCAGTACTAGTAAAAATTACAATTAAACAGAAGATGCTAGAAAGAGCATAATTCAGCAGTCAGTAGTACTAGTGAGGAATTAGTCAGTACTAGCAAAG
RAD29071	C/G	C/G	<hkxhk>	AATTCTTTCAAGGACATAAAAAAAATCTTGTCGACCCAATCATTTCAGTGCTAATGTATAAATCCGCATTTTTACTGGCCTGCTTTCTGGTCTAGATAACAGCATCAC
RAD29074	AC/TT	AC/TT	<hkxhk>	AATTCACGCATGCGCGCGAGGTGGAAGGAACATGGCAGCTTTGAAAACTCCAGAAACGCTAAAAGCGACGATCTGGCACCATTCCGGGTTCAGAAGCAATAAAGAGAA
RAD29075	A/G	A/G	<hkxhk>	AATTCGTATGATTTGATTTGTACAAAAACATATGATTTTCAAACTAATCTCATTATGAAGGACCACTCCTAAACCTACCATCACTGGTGTTTAAACAGGTCATATGAA
RAD29076	C/T	C/T	<hkxhk>	AATTCCCTAGGTGTGACTGTGCTCCTGCAGTAAGAGGCCTGATCTGAAAGCTGCAGTCTAGACTGAGGCGATAGATGTCTCATTAGACTCCTTCAGCAGCTGCCAGAG
RAD29083	G	A/G	<nnxnp>	AATTCAAACTGAATGAATAAAATAAACTTAAAATCTTTAAGTTGAGTTTACTCTAATGATCGACTAAACCGACACTAAAATATAAGTGAATTTAACTTAGTTTACAGT
RAD29108	AG/CC	CC	<lmxll>	AATTCAATTTCAATTTTAAAAAGGGTCCAAAATTAATTGAGTACAATTTAATTATTTTGAATAAAAGTGTTGATTGGCTAATTAATACATTTGAGCAAATATAAAAAC
RAD29122	ATT/TCC	TCC	<lmxll>	AATTCAGAACAGAATGTGAATAATGACAGACTACAGAAGTTTTCTGTTTGTGCTGTGCATTAAAGTTTTAGCTGGAGTTCAACTGAAATCCACTTGGATCAAATGTCT
RAD29134	CT/TC	CT/TC	<hkxhk>	AATTCTGTATTAATAAGGCAAGTTCTTCCTCTCATCTACTGTATAAACGCTCCAGTAAAGATTTCACGGCGTAAACCATCACACGCTTTCCTCTAACACAAAGAAATA
RAD29136	AT/GC	AT/GC	<hkxhk>	AATTCATTTTATTAATTGCACACTGTCTGTGATGCGTAGCGGTGAGCGCTTCGGACACAAAACTTCTCACACAGCGCGCGGAAGTTCTCTTTCACTTGAATGCTTAAA
RAD29148	A/C	A/C	<hkxhk>	AATTCAAAAAATTGTTACTCGCCAACTGCCGACTGACACTGTTTCATTCACTCGCCAACGCCTCTTTTCACTCGCATTTGGCGCTTGGTGAGTGTTAATTTTAGGCCC
RAD29165	CT/TC	TC	<lmxll>	AATTCGAACATAATACAAGGAGCAGGACATTTCTCATTATTTCATACTGTAAAAACCCAAAATGTCGTAATTTAAAATATGATGTAGCGAGAGGATGTGGGCGCTCAA
RAD29180	C/T	C/T	<hkxhk>	AATTCACATAAATGTAAGCAATGCCCCGTGTTCACCAATATCTAAATCTGTAATATCTGTTTTTCATAAATACAGTATTTGTCTCTGAGATGGAGTGCAGTTGAATAA
RAD29185	A/G	A	<lmxll>	AATTCACATGTTAATGTTCACTATATTGAAATACATTTTTGACACACAAAAAAACAAAACATAAATGAATCTCTGTACAGGGGCTCAACAGTTCAGAGATACCAAGCT
RAD29187	A/G	A/G	<hkxhk>	AATTCAAGTACATCATTAAAAAAACAGAAATAAAAATAAAACCATTTTATGTGACAATACAATTGCGTAAAACATCAGAACTCTAAGTCTCATCATATATGAAGGAGC
RAD29194	G/T	T	<lmxll>	AATTCACTCCGTGCAACTTCTGTATGACTGACTGACAGTCTTTTTTGTTGTTTTTGTATAAACACATTAACATAATTTAGAATTATTAGAATTACTATAAGGAATTTT
RAD29243	A/G	A/G	<hkxhk>	AATTCTTTGCTATAATGTCCTTGTGGTGTGCCACATCAAATAAAGTCCTCCACTGTTTGACCATTGAGCTCCAGTGCGTTTTGTCATCTCATCTTCAAATGCACAGTG
RAD29268	G/T	G	<lmxll>	AATTCTCATTTTGGGGTGAACTCTCTCTTTAACATTCAATTCCTGTTTAACAAAAAGAAAATGTATAAGTATTTTTTAAAGTAAAACTTATATTGTTGCAGTTCTCAG
RAD29277	C/T	T	<lmxll>	AATTCTAGAGTGCTGTATAATAATGAGGATGAGATAACAATTTTTGTGTGAACTATTCGTTTAAGCCGTTGGAATGCAATCTCAACTGAAACCGCAGAAGGTGTTTGA
RAD29285	A	A/T	<nnxnp>	AATTCTGTCTTTTTTCCCTACCTATCATAAACTGTCATCTCAAATCACTAATTATTTTGGGATAAAAATGACAGTGGGGGTAATGACATTTTTAAAAAAGTAATTTCT
RAD29294	A/C	C	<lmxll>	AATTCACAGTACTCATAAAGAGTAGGCAAAAAGTACCCAAATTACTTGCTACTTCCGGCGAGATTGACACTTTACTCTCCCATGAGGCCGTGGGAGACAATTTGTGAA
RAD29345	G	A/G	<nnxnp>	AATTCACAGGATTGTGTGATATCAAAGGCAGCAAAGTGAAGCTTCCTTAGAATGCATCCTCCAAAGGCAGCATTTTTAAGCATTTGGATGCAGCCAATGACACGACAA
RAD29353	A/G	A/G	<hkxhk>	AATTCTAAGTTCTGAAATTCAGTTAACACGTTCAATGGTTTGCACAACTTACATTTCTGATACGACACACAAGTGTTTTGCAGATCAGCGACGGCGCTCCACATGAGC
RAD29358	AA/GG	GG	<lmxll>	AATTCTTGTATTCTTTATAGTGCAATTAATATAATTAACGTTTTCAGGATGTCATTTTCCTGCAGTGTTCAGCAGTAGAAAATGGTGTTTGGAGCATTTGGCTATAGT
RAD29394	A/G	G	<lmxll>	AATTCAAATGTGATATTGATTTTATACAACACTTCAACAAACAGAAGGGTAATATTAAGTGATGTAGATTTTTACTCTATTTTTCTAACGAAAGCCACAGCAGAATGT
RAD29430	A/T	A/T	<hkxhk>	AATTCACGAGATCGATATATATCGCGATATCTATAGAATCCTAGGGGGGAAAAATTGATCAGTCTAAATAATTTTAACTTTGTTTATTTAGTTTTTTTCTTTCAGGGT
RAD29439	C/T	T	<lmxll>	AATTCACAGGTGCTTGTGCGGTCGCAACACGGTTAAAAAATAAATATGCTTAATTGCCATTTAGTTGTGAGAAACTGCTTAAGATTCAATACCGTTAACTGTAATACA
RAD29443	C/T	C	<lmxll>	AATTCCATTGAAAAAAAATGTGAGATATATCTTTGGGTCAGAACATTGTACAAACAAGTGGGTCTATTTTGACTTACAAGTAGTTTTTAAATATCACCCTGGGAATTG
RAD29480	T	C/T	<nnxnp>	AATTCAGAGTCTGTTGGCGTACTGTTTTTCGCACGTTATATAGTAGAGAAGTATTTGATTCCGGACACAGTGCCGGCGTTCTGATGTAAAACCTGGAAGCGCTGAACA
RAD29481	C/T	C	<lmxll>	AATTCAGGAACCAGAGAAACATCAGCAGAAATACTAGATGATGGTGGCTTAGAAAAGCCGGCTTTACTGACTGTTCTCCGAGATGGATCCGCCAAACTTGATATCAAC
RAD29488	T	C/T	<nnxnp>	AATTCATAAGAGAAGAGACATGTGATTCGTGAATGAATCATTCTTTTAATTTGAACCTTTTCAATTAATTGTTTGATCCAGTTCATCAAACCAATCTGAATGATTCAT
RAD29532	C	C/T	<nnxnp>	AATTCTTAATTTTTGGGTGAACTATCCCTTTAACACGTTTTATGGCCTTAGTTCTGATATTAAAGGCGATAATGACGGTTGTCATTTTTCCTCATAGCATCCAAGAGC
RAD29566	A/C	A/C	<hkxhk>	AATTCATAAAACATTTACAATCCACATAAATACACTGTAATCCCTAACGCTCAAATTACTTAATTGGTTTGAGTAAGACAAACTTAAACAAATTAGTTCAGTTTAATT
RAD29604	ATA/CAT	CAT	<lmxll>	AATTCAATTAACAAAAATCAACAGCCTAAAGAACACTTAAACAAGGAACTTTTGCCTATGGTTTTAATAATAATACCAAAATAGCAAAAACAACTAGCCTAACTAATA
RAD29614	A/G	A	<lmxll>	AATTCCAACACAGGCACACCTCATTCTACTGAATGAGGTGCTGATTAGGTGATCACCTGAACCAAATCTTATTTAATAAGGAAACATATAAAAAAAACACTTCTGTGC
RAD29615	T	C/T	<nnxnp>	AATTCAAACAACATGCGGAGGAATTTCACATACTCTAGTGCTCTAAACATGAACCAGCACCATGTATCTGCATATATTTAATCATGTCTTCTTTCAAATGAAATATAT
RAD29617	A/C	A/C	<hkxhk>	AATTCTAATAGAGAAGAAGAAGAGAGCTAGTTCAAGATGAGCATTTATGGTTAAAATGTATAAAATTGTATTTATTTTTTTAAGAAAATGAGCGATGGTTTCTCTAGA
RAD29648	TG	AA/TG	<nnxnp>	AATTCCAAGGGTTTCTGAACCACACATAGGCAGCAACGTCATTGCACCTTTTGAGGTCCAGAAAGGTAGTAAAGACATCGTTAAAATAGTCAATGTGACTAAAATGTT
RAD29656	A	A/T	<nnxnp>	AATTCATACAGCAGTAACACTGTTTCTTATGATTCAAAATTCAGTGTAACTTGATATTCTGCCATCTTGGATTTTTCTGAACACTGTTTTTTCTCCCCTTTTTCCTCT
RAD29708	G	A/G	<nnxnp>	AATTCAAGTCATGATGGAAAGGTCATATTTATGAGCTGAATGCACATGAACGGCATCACAAAATCGTAATTACAAGTGGGAAACTTGAAACTTTCTTTAAGCCTAAAG
RAD29718	CA	CA/GG	<nnxnp>	AATTCTTCAAAAAGCTTACGCTGTGTGTCCTACACCTTCCCTATTCAACTTACAGAACGAATGTGGCGCCAGTTTCATTTTTTTCCGTAAGTAGAATAGGGAAGGTGT
RAD29720	T	G/T	<nnxnp>	AATTCACACATATTCACTCATTTCACCCATAAGTTCATCTTGCTATGAACCGTGCTGTTATTTATTCAGTGGAAACACTAATAAACCCCCCTCAGAGTCAAAACGTGT
RAD29739	A/G	G	<lmxll>	AATTCACACTGGAGAAAAACCTTACAAGTGTTCACACTGTGACAAGAGATTCAGTCAGTTAACAAATCTGAAAAGACATGAGAGGATCCACACCGAAGAGAAACCTTA
RAD29759	C	C/G	<nnxnp>	AATTCTTATAAATGGCGCTGGACATTTAAAGGGCTAATTTACCCAAAAATGAAAATTCGGTAACACTTTATAATAACTGCACACTATGAAGCATTAGTTAAGCATTAG
RAD29774	G/T	T	<lmxll>	AATTCAAATTTTTAACTTGCAACCATGCATTTATTTAAGTTGTGGTAACAGGTCCCCAGAATTATTTTCTAGAGTGTAGATAAGTTAGCATAAACATTTTTTAAATAA
RAD29785	A/C	C	<lmxll>	AATTCACGCGCCACAAATATTTAACAGTACAGGGCACAGGTCAAAATAAACAACGAGAAGCATTGTGGCAAATAATACTATACATACATAATGGAAAAACAGTCCATT
RAD29802	A/G	A	<lmxll>	AATTCTCATTTTTGGGTAAACTATCCCTTTAATTTCTTCCATCAGTAGCGTGCAGTGAGACTGGTTTGTCTGAGTCTGAGATTGATGAAGAATGCTGTGGCAGATGTT
RAD29843	G	C/G	<nnxnp>	AATTCAAGGGGTTCCTCAGTCCCGGAATAATGTTCATCCAGTGAATTTTTTACAAAAAGTAGACAGCAAAGCCCAATCTTGTTGAGAAGGAATGAACTAGCCCTCAAA
RAD29846	A/T	A	<lmxll>	AATTCATATTGGAATTGAGCAACACATTTGGTTACAAGACAAAGGAAAATCAATAACATCACTGATGTCAAGCCTAGTGTGAAATAATTGAGATAAGCAGACTTGGAT
RAD29849	C/T	T	<lmxll>	AATTCAGTAGCCTAAATGTAGTCATGGACAAAATTGTTGGTACCCTTGAAAAATATGATCAAAGATGACTAAAAATAAATCTGCATTGTTTATCCTTTCGATCTTTAA
RAD29850	G	A/G	<nnxnp>	AATTCTTTTTATATGAAGCGTTGAACTTGGCACATTACACAATGCACAATGAGCCGTATTGCGCCTTCAGCATATTTCGCGGCGCTGTTTCTCGGCCGCCACAGAGGG
RAD29855	A/C	A/C	<hkxhk>	AATTCCATTGTATTGTTTAAAGTGACACAAAATATATGCTACATAAAAAAAATGAAGTCTGAAGGAGTTCACCAGAGGATGGCAGCCTTGAACAGATCGTTTCAAATG
RAD29861	C/T	T	<lmxll>	AATTCAAAATGAAGCTTAACATGGTCCTTAGGGCTGGAGGATGTGTTATTTGTTCATTATATATGTGTTATGACTTTGCTGGCAATATAAAAATGAATCATTGTTGTG
RAD29871	A/G	A/G	<hkxhk>	AATTCTTCTGTTGTCAGCCATTGACTGACAATATGAATATGAATTGGGGTATGTAGCAGGACGCTCCATCAAGTTTACCAAGCAACGTTGGATCAAGCGGCTATTGAC
RAD29879	A/G	A	<lmxll>	AATTCGGACACTCAGAGGCCTTTAACAAAACACCATTTTTAACTAAAAATGGAAAACTTTGTATGTGTTTTGGCCGTTCATTTACACGACAATAGCGTTTTGGTGGCC
RAD29898	C/T	C/T	<hkxhk>	AATTCATTCATATATATTCACACTTTACGTTAGATGATTTACGTTTTTATTGCTGTTAATATGTAAGTATTTAAATAGACCAATTTGGTGTTTGCAAACAGCGATGAC
RAD29901	A/G	G	<lmxll>	AATTCACCTCCAGTTATGTCTAATAAAACGCATCCCTGAGCCAAGCGTTCTGGATTCAGCACTAATGCACTGCCCGCGGGGTGAACATCAGGAAATGCTGCGACGAGC
RAD29905	C/T	C/T	<hkxhk>	AATTCACACTGAAGAGATGTCTTACAGACATCATTCATGTGAGAAGAGTTTTAAATGGAGCACTATTCTCACTCTGCAGAAAGCCAATTTAAAGGTACAGTAAGCAAT
RAD29909	C/T	C/T	<hkxhk>	AATTCTGGAGTCAGGGCTCTGTGCTTGCGTTTCTGTTTACGATGCGCAGACAAACATTTTGAGGCACAGGCGAAGATCCGTTGTTATACTTGATGCATAACAAAGGGC
RAD29940	G/T	G/T	<hkxhk>	AATTCTTGTTGAATCACTTCACAGCAAGCTTATTTGAATAAATATCAATACATACAATATGATTTCAGTACAGGACAAATGATCAAGCCATGGTCAGACATTTAAATT
RAD29946	A/T	A	<lmxll>	AATTCTGAGATCGCAATAGACGTGAAAGACTATAATGTGTTAAGAGCGCGTTTAGGTACTGGGGAGATAAACCATTTAAAGCTTTGTAAGTAATTGGCAAGATTTTAA
RAD29961	T	C/T	<nnxnp>	AATTCCCCGCTCACACCACACCATGGCTGGAGTCATAAACAAAAACACAGCTGTGGTCAAACGAGAGGCTAAGAGAGTGTGAACAGGAACCTGAGTCAAGTGGACACA
RAD29969	C/T	T	<lmxll>	AATTCTGTCTGATACCACTAACTGATAATTATTTTCATGTTATGATCGATAACATTTGATCCTTTTGAAAGAGGATTTTGAAAGAAGTCTCACCAAGGCAGTTGATGC
RAD29976	A/T	A/T	<hkxhk>	AATTCATTTGGTCATTCATGTGCTTAGAAATTGTAAATTGTATATTTCCGACTGCACTTGAATGCTGCATAAATCTTATTTAATCTACAGACAACTATAGTTTTTTCT
RAD29982	A/T	A/T	<hkxhk>	AATTCTATATCAGACTTGTTCTCTCTACCAGCAAATCCAAAAATACCAAAAAAGGCAAATCTATGGAAAAAACATGAATACATGAGAGAATCTATCAAATATTGGCAA
RAD29997	A	A/G	<nnxnp>	AATTCTGAAGTGAACTAATCCTAAGTATGAAAATGGCTGACACATTTTGAGGAGGGAAACATGAATCGGTCTATCTCTTGGTACATCACAGTACTTGGATTGAAAGAG
RAD30002	CC/TA	TA	<lmxll>	AATTCATCGAGTGATTGAATATGTAACTGAACAAATGAGAGAATGAATGCAGAAGGAAATGACCACAGTAATCTTCATATTTGCAATATGAATCTCAGGCTCCATAAA
RAD30035	AAG/CGA	AAG	<lmxll>	AATTCAACAGCGCCGTGCCACGGCAGGGAACGACTGGACTTGTCTTGGACACCGCAAGGGAACCAGAGGACAAGTGAGAAGGCCGGAGCCGTCGAACCCTTAGTTACA
RAD30038	A/T	T	<lmxll>	AATTCAAAGAGGAATATCTGAAGAACAAATAATGTTGAAACTTGAAATGTATCTTGTGTTTTTCTATTAACTCAATTACATAGAACATATCTGTCTGAGTGCCATAAT
RAD30061	G/T	T	<lmxll>	AATTCGGAAATGCGGTTTTGGAACATTTGTGTTTATAAAGCATATACATTTACATTTTTTCGAAAATGACCGATCGTTTCTCTAGATAAGACCCTTATTCCTCGTCTG
RAD30067	A/G	G	<lmxll>	AATTCATCCTCAAATTTTAGCTAAATAACCCTATACATTTTCTTAGTTTCTTAGTTATTAGGGTATTAAACAATATTTCACACAGCCTTTGACACACTAGATCACACC
RAD30068	C	C/G	<nnxnp>	AATTCTGGAGAGAGTTCTGCCGACAGATTGGTGCATCTGTCAGGATGCACCAATTTGTTGTCAGGATTCCATCCTCAAACTAATCGGCTGAACGCACTAACCAGATTC
RAD30094	A/G	G	<lmxll>	AATTCCTGCTCTCAATTACATTGAGCTTGTTTAATTATTTTTTTGAGTGCATTTTGTAGAACAAATAGTTAATTTAATAAGGTAAATTAAGTCAATAAACGTGTTCGC
RAD30132	AT/TC	AT/TC	<hkxhk>	AATTCAACTAACTTTAAATTACTTTTTCATAAACAAATAATAATAATAAAAATGTAGGCGTGATGGGGTTGACTGTGACAGGGTTGTGATTTTTTGCCCAAATTGGCC
RAD30259	AG/CA	AG/CA	<hkxhk>	AATTCTTCAATGCAATAAATGTACATATCATTTGGTGACTAATCTGTCTCTATCTGCATCTAGATGGAGTCAGCAGTTTCACAAACTCTTAGAACTGCAGTTCCACTA
RAD30277	C/G	C/G	<hkxhk>	AATTCTGTGTCACATTAAAAGAGGATTTTTTTTGCGCCCCATCCACCCCCCTTCTCTAAATATCTGTATTTAAATGTGTCTGTCCCTCGACTAAGGCGCGACGAGCGG
RAD30302	G/T	G	<lmxll>	AATTCCAGCAGTGTAGACACTGCTAAGTGTATTACTGCCCTCAACAGGTCAAAGTTTGAACTAAATTCTCATATACAATATCGTTAGCCTCATAGCATAATTGCTAAT
RAD30315	AT/GC	AT/GC	<hkxhk>	AATTCAGAAACTGACATGCTCATTGTAAAAGGGGTGTATTCAAGTATAAATTGCAGTTTTAATGTATTTTTTGAGCAAATGACGTCATTCACCGCTTGGCAAGCACCA
RAD30376	A/C	A	<lmxll>	AATTCCTCACACTACTGACGACATTTATGTAAGCTGGGTCAGTCAGGCACCTTGTTTATTCATCTGGCCCACATTGCAGTCGATCCCGCACGGTCAATGTGTATATTT
RAD30381	AG/GA	AG/GA	<hkxhk>	AATTCAACATAGCACTTCCTCATCTCTTCTGCATTCTGACCTGAGAACTGATGCAAAGGACATGCCATTCAGACGCCAGACAAATGTCTGAGGTCCACTCACTCTATA
RAD30401	C/T	C/T	<hkxhk>	AATTCAACCACAGGTGAGTCTAATTATACATTACACAGGTTTCCAGCAGACAGTTGACTATAAATGGTGTTAAAACTCCTTCCAATTTCATGCTGTCAGCAATGGCAC
RAD30406	A/C	C	<lmxll>	AATTCATCTTCCATAAGGTTTTCAAATGAACATGCAGACTCCGTCAGGTGGACACAATCAGACTTGAATAAAGGATTTCAGTGAGCTGAGTCTTAAAAGCACAAACCA
RAD30434	A/C	A	<lmxll>	AATTCCTCTCTGAGACAACTTGTTACACTTGCTATATGTGTAGTTCAATATGAACAAATCATTCATGAGCAGCCATAATCTCTAGTCTTGGTCTATTAACAGTGGCAA
RAD30452	GC/TG	GC	<lmxll>	AATTCAGTTTGAAAAAAGGTCTTGTTTAGCGACTATCTTTTTGTTTCTGTGTGGTTCTCTGGACTTTATCCTCCAGCACTTCTTCCTGTGTTTGTCACCTTGAGATGC
RAD30461	CT/GC	CT/GC	<hkxhk>	AATTCAGTGAGCTTGGGTTTAGAGATTGACAGCCTTGATGATTACAAAGGAAGGCCCTTCTCTTGCTTTCTGTTTCTTATACAAGTTTAGTTTTCCATGCTACCCAGT
RAD30472	A/G	A/G	<hkxhk>	AATTCAGCTGTCCCTCTATACCAGGGGAAAAACAAATTTTGGTGCCCAGAATCAGCTTAGGCATACTTTCAGAACTGGATGGATGGATGGATGGATGGATGAATGGAT
RAD30475	A/C	A/C	<hkxhk>	AATTCCCGCGTATGAACAGAAGATAGCGCCCACAGCTGAATCCTCCATCCATCCACTTTCCAAACCGCTGATTCAATGTGGCTACAGCGTAATATCATACAGGTATTT
RAD30523	A/T	A/T	<hkxhk>	AATTCACAATACAGCAAAGTGAACTGTGTTTTTGAGGTTTGCTATTATTTTTGTTTATTTATTAATATTAAAAAAAATTAAACAGTTTAATGATTATCTGTACTTTTA
RAD30535	AAA/GCC	AAA/GCC	<hkxhk>	AATTCTCCTAGGCCACGCCTTATTCCCTTATGGAATATCTTTGTGGTCTTGCTGGGCCTACAAAGAGCTCCTTTTGAGCCATTGAAGTTAGTAGAGCTAAGTGTCCTC
RAD30542	A/G	A	<lmxll>	AATTCTACATAATAGCACACACACATCACTCATAGAACATAATCCATCAATAAGTCATAATACTTAAAGGTGCCCTAGATTATGTTTTTAAAAGATGTAATATAAGTC
RAD30554	A	A/G	<nnxnp>	AATTCTTGTGTTTGGGCCAAGAGACTGACAGCCTTTGAACCTTAACCTGCTATCAATTATGTAGCTTATTCAGTATCTCTCGTATCTGAAGACTGAATGTTAGCATTT
RAD30557	A/G	G	<lmxll>	AATTCGATCTGAGTTTTCATTTTTATGTCTTAGGGGTTGAGTTTTATCAAAACTAAAACATTTTAAACCTTTTATTTCTTACCAAGCAGACAACAATGTCACAAAGAG
RAD30566	AC/TA	AC/TA	<hkxhk>	AATTCTTTATTCCAGACGTTAATAATCAAACTATTTATTGAACATTGGTGTTTTTATCAGATTGCTGTTGTAGACATTTTATAAAAGCAATAAACCAAGGGAGGTTGT
RAD30576	A/C	A/C	<hkxhk>	AATTCATCATTTAAACACAATTGCAGAGGGCCGAGATGTTAACTGAACAAGTATCTCAAACATTTTTCGTTGCATGGTGCACTTACACAGTTTGCGGTCGACTGCACT
RAD30583	A	A/G	<nnxnp>	AATTCCCCGTCAATAACAATTCCCCGTTCTACCAACTCATTTGCCTTGTCTACACTGTCCAGGAAAACCACCGTTGCATTGTTCATTCTAGAAGCGGACAAAACACTA
RAD30586	A/T	A	<lmxll>	AATTCATTCTGGGGAAAAATAGAATAGTAAACATTTGTACATTTCTAAAGTTGTTTAAATGTAAAACTGATTTAGAAACTGTACACACGCCCTTGATGCACATTATGT
RAD30613	A/G	A	<lmxll>	AATTCGATTTTCTCAGCCCTGCTGAGAAGCTGAAAATATGTGAATGTGTACAGATGTTTCTATCAGCAGGGCTCTGTCAAACTGGGAGGCTTTTGAACACAAACCTGC
RAD30625	G	C/G	<nnxnp>	AATTCTGTGTATAGAGTGAAGTATTACTGACCTATGAGGATGGGAAGAGAGACCACAGATGGGAAAGATGGGGAGAATTTGTGATCAGTCATACTTTCATGTGTTACA
RAD30636	A/T	A/T	<hkxhk>	AATTCCTCCTGATATGACTCCAAACTATAAATTCATAAACTAAAAGTATAAACTCTTGTAATGTGTTGTTTGTAGGACATGGCAGAGATGATCATGACAACATTTAAA
RAD30638	G/T	T	<lmxll>	AATTCTTGAGCAACAGAGCGTAAACAACAACAGTTTCAATAGCCAAGGACTAGCTGCCTCCACTGCTACACAAACAAATATGAGTGTTTCTGCAACTTTTATTAAAGG
RAD30663	C/G	C/G	<hkxhk>	AATTCCCCCCAGCACAGGGCAGGTTCCTCTTGCAAAGCCAGACAGGTTGAGATATGAATAATGATTTGCCTGGCAACATGCACAGGAGACTGAGTGATTCAGTTCAGA
RAD30666	A/C	A/C	<hkxhk>	AATTCCCGGTGGGCCGGTCAGTTTATTTGGCCGCGAGGGCCGGTGTTGTCATGGCACTGGGTTGAAATTTGGATGCAACTGTGGACGCGGCCAACTGTACTAAGCTGA
RAD30674	A/C	A/C	<hkxhk>	AATTCTGAGTGAGCTCTAGTTGATTTGACCTGTGTGATGGTCATGTGATGATAACGTGATGCTGAACTCAGTGTTTGTGCTCGATTTCAGTGGATAAGATTCTGAGCA
RAD30679	C/T	C/T	<hkxhk>	AATTCAGCTCTCATTCATTATAGACACAGGAGGAAGAAAGAGACAGAGAGTGCAAGAGAGCTGCGTGAAGCTGAAAGAGAGGAAGTTCATTTCAAATGTGTTGATGGA
RAD30684	A/T	A/T	<hkxhk>	AATTCAGCTTGGAGTGATATGTTATAATAACTTGATCATGGTATTAGAGTAAAAATATAATTAATATGTAATATAGTGCATTTTTCTCTCTTTTTTTGCAAAATGCTC
RAD30699	AG/TA	AG/TA	<hkxhk>	AATTCGCTTTTTAAGGACTACAACAAATGGCTGGTAGGGACTACAACCAGCTTCTTCCTGGGTTGGTGACATCACAAACTACAAAATTTACATAAACCCCGCCCCCGA
RAD30703	C/T	C	<lmxll>	AATTCTGTTACTTTATATTAAATATAAAAATTAAGTCATGCATGTTTTTATGAACAGGTCCTGCATTTATATTAACAAGACATGTAACTTCATGCACAAACATTTGTA
RAD30739	C/T	C	<lmxll>	AATTCCAAAGGGAAGGAGGACAAAAAAGGCTGACTAACATCCGACATATAGAAAGCCAATGTTAAATAACCCAGTAAGAGAGAAAGAGGGACACACACACACAAGCAG
RAD30752	C/T	C/T	<hkxhk>	AATTCATGTAATAAACTTGTGATTTAACATCACTTGATTCCAAACTACATTTTACACCTTTGATGGTTTCTGTGTTGATTTTAAGAGAATAATCTTATTTTTCTTTGG
RAD30774	G/T	T	<lmxll>	AATTCAAAGTGCTTTCACACCATCTGTAATGACAAAATGATTTAGAAATTTTGCGTTAAATCAACAGTAACTTACTGGCAACGATTAATGTTTCATTGCCACATTAAA
RAD30788	C	C/G	<nnxnp>	AATTCTATTAGTGGCATTTTGGCACTTCTTATAGAACGCGTTCTTGTGAGATGCAGCGGAATAGAAAACACCCATTTTTAAAAGTTCACTTGAACTTTTTTGTAATTT
RAD30832	CAA/GGG	GGG	<lmxll>	AATTCGCTGAGCGTTCGACGCAATCTAACATGGCGGTTCTTTGAAGCGAGGGAGTTTGTTTGTGCTCAGTCTCCAAATGAGTGCTTTAAACTCTGTTAACACTTTTGA
RAD30882	A/G	A	<lmxll>	AATTCTATTAAATATAAAATGTAGGCCTACCAAAAATGTTCATGCCTTGATGAATGAAACCATAAAACATTTTTAATTCTAACTTCCAGATATCACACAACGAACATC
RAD30892	A/G	G	<lmxll>	AATTCACAAGACAGTTATTCCAGAATATATACATTCCTCCGCTGCTCAGCCAACTGGGAACATTCCTCCCAAAACCAGGCAAACAGGAAATGAAAAAGATGCGGAGGG
RAD30898	C/T	C/T	<hkxhk>	AATTCTACAAAATTCGCTGGTAACTCCATTTGAGCTTGATTTTGGTAAATGTTAATAATATAAAAGACACATGAAAGTGTCTGACCATGTGTAAAGCTACATTATTAT
RAD30928	G	G/T	<nnxnp>	AATTCTCAGAATTGACTTTACAGGGACTTTAAAGGAATATGGGTTCAAAACAAGTTCAAACGACAGACAGCATTTGTGACGACAACAACAACAATAATGGAGGCTATG
RAD30930	C/G	C	<lmxll>	AATTCAGTGTCTCATTCACACTTGAAGCTTAGTAAGGGGACATATTTGTTCAGTAAGGGTTCATGTACTTCCAGCCAGTTTTTATCACATAATAAACCCCGACAGAGT
RAD30957	A	A/G	<nnxnp>	AATTCCTAAGTCAAACTTATAAACTTAAAAAATGTTTAACAAAAGTCATTTGTATTGTTATAATAAATGTAACAAATCAATTGAAGCTTGTCAAATATGATTAAACAT
RAD30959	C/T	C	<lmxll>	AATTCTATTGTAAAAGCTGATCTTCTGCTATAGAATCACAGTGCTGCTGTAATCAATAATGTAAACCTAACTCAGAGATTGGGCTCTAAATGAGTTCAGTGATTCAGA
RAD30963	A/G	A/G	<hkxhk>	AATTCAGACAATTCAGCATCGACTGGACATGCTCGACTGAGAGATGTGCGGTCTTGTTGACCGAGTCTAACATACAGAGAAATGAGATCCTCTGCACAGAAGCCCCAG
RAD30978	AG/GC	AG	<lmxll>	AATTCATACGAGTGAGGTCGTATGAATACATACGAATTGGTCGTGAGATGGCATTGGCCTATTAATAAAAGGATGTGTAGTCAATATGGATGCTAATGAGTGTTATTT
RAD30987	C/T	C/T	<hkxhk>	AATTCCTGAAAAGGATGTTTTTAAAAACTTAATAACATCCAGCTTAAATTCTCATAAATTTCATTAATGAATTTATTGGGTTGTATACAGTTACTAAAGACTGTATCT
RAD30991	A/G	A/G	<hkxhk>	AATTCTGGGGGGGAAAAAATCACAGTTTACAAATAAATATCAAACTGTTTTTAACAGTGATAATAATAAGAAATGTTACTTGAGCACCAAATAAAAAATCTTGAGCAT
RAD31016	A/T	T	<lmxll>	AATTCCATCACAAAACACGGTTTGAATTTCTGCTTAATGCTTTCATGCCAAATTCAATGTGAAATTATATTTTTATGCAGGGTTTTGAACATGTAAATCTGGATGTTA
RAD31031	C/T	T	<lmxll>	AATTCTTGGACAAAAATAAAGCATTTACCATGAGGCATAAAATTAAGCTAACAAAAATCACATAAAGCAGTAAATTAAAAAGGCTAAAGTATATCAACGTCTATGTTT
RAD31036	C/T	C/T	<hkxhk>	AATTCCCATTGACATGCATTATACGACTGACAGACTGCAACGGTTAGTTAAAAATCATCATTTGTGTTCTACTGAAGAAACAAAGTCACCTACATCTTGGATGCGCTG
RAD31037	T	C/T	<nnxnp>	AATTCACTTCGATTTGGCATCACTCGACACCACCCTATTGGAGATGAACAATGTGAGCTGAAAGGTCACGTAGATCCAGCGTAAGTTCTCAGCAGGCAGAACTTACCC
RAD31094	G	A/G	<nnxnp>	AATTCATCAACGTACGGCTGCACGAGGCAGACAACGACCCTACGGCTCCACCATATGACTCCATTCAAATCTACGGCTACGAGGGCAGGGGCTCCATTGCGGGCTCGC
RAD31106	C	A/C	<nnxnp>	AATTCCTGCTGGGCTTTTAGTGGCTTTAAAGTGAACCGTGATTAAATGCTCTAGGAGGTTAAAACACTAAAAACCGTTCATTATTATGCATTAATCTTGAATGACGTG
RAD31113	T	G/T	<nnxnp>	AATTCTGTCATGTGATTACAAAGATTCAGTTGAGTAATCTAATGTCTGCATTTCTCTCATTAGGACATCTTTCTAAAATTAATTAAGAGGATTAAGGTTTAAGAACAT
RAD31114	CTA/TCG	CTA/TCG	<hkxhk>	AATTCTGCATGGATAAACATCTTTCTATTGAAAAACATAACGTTTTTCTGAAATCTCAATATTAAGTGTTTTGATGGGCTGATACAGTAAATTATCAGTTTATAATCA
RAD31124	C/G	G	<lmxll>	AATTCTCCCCTGAGCCAAACGCACAAGGAAATGTTTCTAAAAAAAACTTGCTGAAAAATCTTCTTATACATCCAGTAGCACAGACCAGGAGTATCTCTTCTGCCGTTG
RAD31150	AT/CC	AT	<lmxll>	AATTCAAAGACCCCCCGAAAATTAAAGTGAAAAAATGATGCAGCAGACTAGTCCATTTTGCTGAAATTTCATTGCAGCAACTCAAAATGGTAGTTTACAAACAGTAGT
RAD31172	A/G	A/G	<hkxhk>	AATTCACAGTATTCATTAAACACTAAGTACTCGTATGATCTACTATGGCGAGATTATGAAGTGCGCATCTGATGGACACTTTACTATCACTTGGTAGGTCACATGATA
RAD31181	A/C	A/C	<hkxhk>	AATTCATTCTCATGCATCCATCTGAATGTCACAGATGTCATCCGTCAGTTAAATCGTGATGCGTATCGTACTTTGCTTTTGGCTTCATTTTTCTCTTTGTCTTTCCTG
RAD31188	A/G	G	<lmxll>	AATTCTCTGGAAGGCTGCCGGTACAGTCGAGCAGGCCCAGACTCGGAGATGGGCAGGGAGTGTGTTTGGGTGCGCAGATGTGGGCCGTTTTCAGACGGGTATGTCTGA
RAD31189	C	A/C	<nnxnp>	AATTCATTCATACTACACGCATTCGTACTATATAGAACATACTTTTTTAATGGTCGTGAAGTAAATTTAAATTCAAATGTAGTATACTCAACAGTACACGATTTCGGA
RAD31211	A/G	A/G	<hkxhk>	AATTCCAGAATCAAGAGCGTAAACAATAGGGCTGGGTATTGACACAAATTTCACAAATTGATTTTGATTCAATATCGATTATTTTGGATATATATCAGGCACAGTACA
RAD31249	C/G	C/G	<hkxhk>	AATTCCACAGAAAGTTCCACAGCTTTCCAAAGAACTCAAATGAATGTGTGAGTTCTTTTCAAAGAACTCACAGCTTTCCAAAGAACTAAAATTCTTCACTTGCTTTTT
RAD31279	AA/GG	AA/GG	<hkxhk>	AATTCAACTCGATTTGTTAAACCATTTTTAAATAACGCACAAATGAATTTTACGTAGCGCTTTGAGAAAACAGACATAAGGCTGTATTTCCTCAATAATTTATCGTAT
RAD31298	A/G	G	<lmxll>	AATTCTGTTTTCTGCAGATTATAAAACATACTGACATAAGACCTCAAGTATTCCATATAGTTACCCAGAAGTTGTTTGCGAATATAACGTTGTCTCTGGCTTTTGTTT
RAD31307	C/T	C	<lmxll>	AATTCGAGACCAGACCCGACCTCAAGTCTGTCTCAAAATTTCTATATTTTCATGGTCTTGGTCCTGTCATGAACTCAGCAATGATAAAACCCAAATTATATATTCATG
RAD31325	CT/GC	CT/GC	<hkxhk>	AATTCCTGTTAAAAAACTACATTACCCATGAATGTCCAAAGAAACCTCCACTAATCAGAATCTCGACAAGCAAATCATGCCGAAACAGCTCTTATTGATCACCCACTT
RAD31343	CA/TG	CA	<lmxll>	AATTCTAACGAAGTAGAGGGACCCAGAGTTTTCTCTTCTGAGAGGGGAACGCCTACATCGCTAAAAACCTGCTTAAGAGTATCGAGAATTGGGGTTTTGGATGAAGGA
RAD31360	A/C	C	<lmxll>	AATTCTAGAAAACTAAATTTTAATATTTGTAGTTCATAAAGCATTTTTGGGAAGCATGAACTAGTCTTTACATCCTAATCATGACAAGAAAATTCACCTTTATGAAGT
RAD31366	A/G	A/G	<hkxhk>	AATTCATTCTTAAATTAGATCAAGCTCAAAGGGAAGGTTCACACGAAACAATTTTCTGTCATCATTTACTCATTCATGCTGTACTGTTCTGAGACATTTCTTACGTGT
RAD31372	A	A/G	<nnxnp>	AATTCTATGGTCCAGTTAGTATTTTCATTATGACATGTGGACTTAATAAATCCTTATCTTGAGCAAAATAAGCAAACTGACATTAAGTACAATGTGTATATCTTTTAT
RAD31385	A/C	C	<lmxll>	AATTCATAATTAACAGTGGTGTGTAAAGTTGTCTTCGCTTGTATTGTGAAAATAAACGTTTATGAATATGAAAGAACGCTTATTAATTTATTAATTATAATTGTTTTC
RAD31402	A	A/G	<nnxnp>	AATTCTCCCTCCGGCACAGGAACAGTGTGCTCGTGTGTGACACAGCGTTTCCCAAACAGCATCAATACAAACAAGGTTAAGCAGAAAAAATGACTGTCGCTTGCCCGT
RAD31409	A/G	A/G	<hkxhk>	AATTCAATCATTCCTTCACTGATCATTTTAGCATGTTACATTGTTACGCCAACAGGTGGTGACAAGAGTATCATTTGTGCATTATGAATGACTCAAATCACTCTCTCG
RAD31447	C/T	C	<lmxll>	AATTCATTTTCAGTACATTTAAATAAATATTTTATGTTTTGATATCTTAAACACCTAAAATGAAATGTGGAGCAAAATTAACAATAAGAAAAATAAGAAGAAATTCTA
RAD31468	A/C	C	<lmxll>	AATTCCAGCCAAAGAGCTCTAATACAATGCTCTGCATTATTTATTTGTCTTTTGTTTTTTCTTATTATTTTTAATGATTGTTTTGCTTATTTTTTGCACCCACTGTTA
RAD31477	A/C	A/C	<hkxhk>	AATTCCGAAACACACTATAACAAATTATTTTAAATTATTAAGAACATTTTCCAGAAAATGATTTGAATATTTTGGCTTTAGAATTATACAATGACATCATAAATGCCT
RAD31489	A/C	C	<lmxll>	AATTCCTCATGAAAATGACATTACCCATGATGCTGTACCGAAAATTCCACATTACTAATCCCCGCCTCCACTCAATCACACCAGCTCGGACAACCTGATCCACTCAGT
RAD31490	GG	AA/GG	<nnxnp>	AATTCGGCTTGTAATTGATAATTTAAAATCAGTACAGGAACAAAGTTTTCATTAAAATAAATATCCATCTGAGAGACTGTCAGAACTGTGTCACTGTTGTATGGTTTT
RAD31526	A/G	A/G	<hkxhk>	AATTCAGAAACCCTTGTTATTAGCGACACCGGTGGCCATTAAGTGAACTGCAGACAGCAACTTATTGCTTGTGCTCGCACGTGTGCAAAAGTAACGTGCAAGAGACTG
RAD31550	A/T	A/T	<hkxhk>	AATTCATGGAAAAAGATACAAAGCAGCAAAACCACCTAGATAAGATACACTCACATTTATCACAGTAATAGCGCCATCTACAGACTGACAAACACACTGCATCATAAA
RAD31552	CC	CC/TT	<nnxnp>	AATTCTTCAGACTTTCCCACCTTGGCGTAGTCACTGGGAAAGAAAAGCATGAACCATATCTGTGTACAGCAGTTATTAATTCACCTCAAATGTCTGTCTCAGGTTGAC
RAD31562	C	C/T	<nnxnp>	AATTCATGGCAGCACTGATAAAGCACAACTCCCTCACACCTTCAGCACTCATACATCCCTATATAAGAGCTTTATAGCAGCAATACCATCACATTTTGGATGCTGTTA
RAD31606	A/G	A/G	<hkxhk>	AATTCAGAGGGTCATGTCTGTGGGGCTGTGACCTCTGTCAGGGCATAATTGGGGCAAGATGCCCTGCAGGACTGCAGCTAACTGGCTGTAGTGTGATTCTATTGAGTT
RAD31614	A/G	G	<lmxll>	AATTCTTCAGTGCCTGGCGCTTTTGATCTCAATGGTACCTTTGTGACTGCCGTTTCAGCCCAATTAAGTGATCGAGAAAAGTGTAAATTGTATCATTTTGAATTAGGT
RAD31615	A/G	A	<lmxll>	AATTCAGCTGCCAGTAATTAACATGATTTGTTTGGTGTGGAGCAGATCAGGTTTGTCCTATACATTCTCCGGTTAGTCAGAGTAAGCCAACAGGGCTGTGCTTAGCGC
RAD31640	CG/TC	CG	<lmxll>	AATTCGTCAGCTGTTAATGTGCACCAACGAGCTGGGCCCCAACGGCAACGAAACAGTATTTCGAGTGCGTCACTGACTGCGTGACTCCTAATATTGAACTGAACGAGC
RAD31644	GG/TA	GG/TA	<hkxhk>	AATTCTGTGCGTCTTTTTTAAAACTTGAGTGGTCCAACCGGACATTGGTGGGCGGAGCTAGTGTAAACAGCGTTTGCCAACAAGGGATGCTATTTGCACTTAGTGTAA
RAD31674	CC/TG	CC/TG	<hkxhk>	AATTCTGCTTTGTCTGTCATCAGTTATTCAGTTATTCAACTTACTCAGCCTCACTGAAACTGGACAATAGAACATTGGAAAAACATTGCCTGGTCTGTTGAGTCTGGA
RAD31707	AT	AT/GC	<nnxnp>	AATTCAGTGATCGCTGTATACTACATTAAGCAGTATTCTGAACATTGCCTTACCCTTCCACTCTCAGTGCAGTTTGTTACCATGATGATGGCCTGTGACCTTTTCTCC
RAD31722	AG/GA	AG/GA	<hkxhk>	AATTCAAATGGGTCCAATACGTTTTGTGGTCTGCGCCGACTCGCACATATGATCCGCTCTGTGCTCTCGTGTCTCTGAACCAGAGCAAACTGTGCATTCACGTGACAA
RAD31729	AA/GG	AA/GG	<hkxhk>	AATTCAAACACTTCCGTGTGCTTTCAAACGCTCTCGTGCGTTGATCATTGTAGCCAATCACGGACATATCCGATGAGCTCATCAACTCAATGGCCAATCAGAGATATT
RAD31733	G/T	G/T	<hkxhk>	AATTCACTTTCAATGAGTACAGAAAATGACCGTGTTGCTGGAAATGCTGTTGTATTGTGGCTGGTTACCAGTATGTTTCAATATACATTTTTAAGTGAGATGAATTGA
RAD31788	C/T	C/T	<hkxhk>	AATTCAAACTGAATGAGTGGAATAAACTTAAAATCTTTAAGTTGAGTTTACTCTTATGATTGACTAACTCTAAAATATAAGTGAATTTAACTCAATGTATATGAGTTT
RAD31791	A/G	G	<lmxll>	AATTCTCCATAACTAGTTTAAATTAACACATAACTACATATGGAAAATATATACGTTCTAAAAGGAAACTCTACGTTGCATTGTGAATACTGCAGCCTATTAATATAG
RAD31796	TAA	ACG/TAA	<nnxnp>	AATTCTCATTATAGCTATGGTTATGGACATATAGTATCCATAAAGAACGGCCTATACTTAATAATGCAGATATGAAGAGAAAAAAACAGGTGATTAATATTACAGCAC
RAD31798	A/G	A/G	<hkxhk>	AATTCTCTTTTTACAGTCTCCTTATATGAGCACCAAAACAGAAGGTTTTCCACTGAGCAAGATGCTGTGGCTTCTATGGAGGATACACGTTTGCATTTTTTATGATTT
RAD31805	CT/TA	CT/TA	<hkxhk>	AATTCGCTTAGAATAATACTATTTTTTGCATTTAATTGGGCAAGTGCTTAATACAGCTCGCTAAATTTAAAATTTTTGATAAAAGCTCAGTAAATATCAGTGATTTTA
RAD31821	A/C	A/C	<hkxhk>	AATTCTACAGATTTCCAGAAGATGTGTGTCACATTCTTTAACCGTCCACCTGGAAACAAATGTCATGATGACAAACCCCCTCATGGAAAAAGAATGATGTCATGTTTA
RAD31839	AC	AC/CT	<nnxnp>	AATTCATCATGTGAAAACCGTTTTGAAATTAGAACTGCATGAAAATGGACTTTACTTTAAAACCTTTTAGCGGCTCAATTTTTGTGATATCAAATGATAGACATCATG
RAD31898	T	A/T	<nnxnp>	AATTCTGCACTGATCTCTTCCTGTCAGACTGCTGAAGTTCTTGGTGAACTCACTCAACACAGATTAGCTTTCAAGGCCATCCATCTTCAAACCTTTCACTGCAGTATT
RAD31905	A	A/G	<nnxnp>	AATTCATAACAAAGCAAAAATTAAGGTCCACAATGTACAAGGCACTCATTTTTTGGTGGCATCTATTTAGGTAGTTTTGTATCCCACTACATTTCAATATGAAAGCAT
RAD31913	A/C	C	<lmxll>	AATTCACTGTTGTCAACACTGTTTACATGAATGAAAATAATGTAAATAAACAAATGTACACTTAACTAGACAGACTTAAGTTATCTATTCTATTTGTCTGTTAGTACT
RAD31966	A/C	A	<lmxll>	AATTCAAAAAATAAGTTTAACCAAATCATACTTTAAAGACAGGGATTATTAAGTGAACATCTGTGGACCACCATGACATGTACCCTAGGGTTCTTGTACAGTCTGCTC
RAD31970	A/G	A	<lmxll>	AATTCGGGGGCAGCTGTACAAAAGGCCAGATTGTCTTGACGTCCCAGATGATTCTGACCAATCCCAGCTGAAGCGAATTAGTCAACAAGATAGTGAGCAGGTGCTGCG
RAD31972	A/C	A/C	<hkxhk>	AATTCAGAGCAGGCTCTGGTGATGGCACAAGAAGTAGAGACTCTCTTGTGAAAGGAGGAGCAGGGAGTCAGGATTTTACAGACGCTATTTCATTGTGCCAAAGACAGA
RAD31978	A/G	A/G	<hkxhk>	AATTCTCATTTTTCTCCCTCAGATCTGCATGACAAACTCATCATATATGTTGGCAACATACTCAAAGAAATGTGTGAGGACTGTTTTGTAACAAATCCACTACATATG
RAD31989	A/G	A/G	<hkxhk>	AATTCACCCCTCAAAATACAGATTTGGCAGGGCAGGTTGGCGATTAGGAGACCACACACCATCTAATCAATCAACATGAAACCACTGATAGAGCAAGTAAAGGTTTCC
RAD31990	A/T	T	<lmxll>	AATTCCCCAATGAAGTGCACTTCAATATAAAATAAAAAGGACATCTATATGTTGTTAGACATTTGAAATGAAAAATAATCTTTATCACTTGTAAGGTAGCATAACTTG
RAD31997	G	A/G	<nnxnp>	AATTCAACCAACCAGATGACGACTTTGAAAATCCTGAAGTGTTTCCAGTTAAGTGTGCCATATGCATCAGACTTTCAGCCAACGGTCCGTGTGCGTGACGCCTGAGGC
RAD31999	A/G	G	<lmxll>	AATTCCTATAGAAGCTGAGCATCCATTGGAATTAACTGAAAACACTCGCTTTGCGCCAATGGACACGCACCATTATGAATGCCCATGCAGGCGTGAGCATTTTACTTT
RAD32018	TC	CT/TC	<nnxnp>	AATTCAAATATCAATAATCATTCTCAGAAATTGCCTACTGCACCTTTAAGGGGAGTGTGTAACCACTCAGCAGCACTGCCTAGTTCCTACACACCATAAGGCCCATTT
RAD32038	A/G	G	<lmxll>	AATTCAGGGACACTTAACCTGGATGTCTTTAAGGGTAGAGTTGTGTTGACATCTTTCATTTATGACCTTTTCATCTTTAATCTTACCTGAAAAAAGTTACTCATGCAG
RAD32046	G	G/T	<nnxnp>	AATTCATGGTTCCTTTTATCACAGCAAGTCTTCCAGGTCCTGACAGCCCCAGACCATCACACTACCACCACCATATTTTACTGTTGGTATGATGTTCTTTTTCTGAAA
RAD32055	C/G	G	<lmxll>	AATTCTCCATTTGCACGTTCGTCATATTATTTTTGTAATAAATTCAACAGTAAAGTGTAAAATATCACATTGTAATGTCTTTTTTCCTAAAATCTAGTATCTTAAATA
RAD32058	G/T	G	<lmxll>	AATTCCTCCAGAAATCTTACTATTAAATCTTAAGTAAGATTAGTAAATATTCTAGAGTATTTTAACTAGAATTGACATTAAACTGTATACATATTGGGAAATACATTT
RAD32075	A/C	A/C	<hkxhk>	AATTCTGGGATAGGCAAAGTCATGAAGGATTCGTCGCTCCCACTTTATATTAAGTGGCCTTAACTACTATGTAATTACATCAAAAATAAGTACAGTGCACTTATTGTG
RAD32095	CC	CC/TT	<nnxnp>	AATTCAGATTGGCTCCCTTTTAATATATATGATTGTGAATTTGAATCGAAATTGGCCACAAATGGACGACGCAACGCCATTTCCTTCCGTTGTAATGAACTGAACGTA
RAD32102	C/T	T	<lmxll>	AATTCATACAACATATATTATGCTTTTGCAGTAGCATGTCTGTTAGGAAGTTACTTTATTTGAAACCCTAATTACTTACAACCCTAGTTTGCAAACCGGAAGAACTAC
RAD32106	G	A/G	<nnxnp>	AATTCGGCAGCTGTAAAAAAGCAGACCATAAAACACTGAATACAAATATGTCCAATATGTATCGGGCTGATAAGTGGATTTGATAGCTGGCGTGAACGTAAAACAGGT
RAD32133	C	C/T	<nnxnp>	AATTCTTGTGCGAAAACCGTTAATACCATTCGGTTCTGGTATTTCGGTGGAGTTCTCTTGCACTTTCAGAACTGAATGGAACACAGCATTTTTTATGGTTAATGCAAA
RAD32153	A/T	T	<lmxll>	AATTCTTTTGTTCTTGTTGTTGATTAGGGTTTTTTTTTAATTAAAAAATAATTATATTTTAATCATGAGAAGTTACTTTGTGATTGCATAGTGCATATCTTGCAATTC
RAD32162	G/T	G/T	<hkxhk>	AATTCAGGCCCCTCTCTCACACTTATATAATTGATATTCATAGCTGAAATATAACCATCTTCCCGTGCGAAGATGCATTTGATTAAAGTTAAAAATGTGAATATGGCT
RAD32178	A/G	G	<lmxll>	AATTCGTAACCAAGGCTTCCGCATCCTACGTACAATTCCATACCAGCAGTCACCTGATGGAGTTTGGGTTCCTTGCCGCTGTCGCCTTTGGCTTGCTTAGTTGGGGAC
RAD32186	A/T	A/T	<hkxhk>	AATTCAAAACAAGTTCATGGCTGTAAAATAACTAAAGCTTATTGGCTATTGAGTCAGAAAAAACTAGATCTTATTGGAATTATTGATGAAAGTAAACTTGAGTTTGGT
RAD32187	G/T	G/T	<hkxhk>	AATTCAGTTTTCATTTACTTGGGGTTCCAAACCTATATAACTTTCTTCCATGAAACACAAAATAAGACATTTTGAAGAATGTTCACACTGCTCTTTTCCAACCAAAAA
RAD32220	C/T	C/T	<hkxhk>	AATTCCATGCTGGTTAGAGCTGGTTAACCAGTATAGTCATGCTGTTCTCAAGTAAAACTGAGCTGGTGTAGCTAGTCCCTGGTGACCAGCAACCAGCATCCCATGCAA
RAD32241	A/G	A	<lmxll>	AATTCTCCCAGTGCTCCCGATTAGCCAATCCGGGCCTGAATGCAATGCAAAAACCTGTAAAGAACTACTACTGTATGTTTGACATTTCTTGCATGATGGTGACAGGCT
RAD32250	GG	AA/GG	<nnxnp>	AATTCTTCCACAATTGGAACGATCACATAAGAGCCGTCCCGGATGGATGGGATATGACCTGTAAAACACACAGAAGGACATGAGATTCCAGTGACAGTATAAATGCAT
RAD32261	G/T	G	<lmxll>	AATTCACGAGCAGGGGAGCCCATCAATGAATCATCATCTCTTCAGTCAGAAACAGCGACCGAACAATGTCCATCTACAGATTCTTTATCCACTGATCCTGCTCGCTGG
RAD32271	A/G	G	<lmxll>	AATTCTTGGAACAGGAGGAACCCTTTTCAAACACGGTGATGAAATATTTTCACAATACTTATAACTTAGCTTTATTTATATATTAATGAAAAAATACTGTACATTTGT
RAD32281	A/C	A/C	<hkxhk>	AATTCTCAAACTACTTTAGCCTGAACAGACACTGGTATGCAAAGCAAACGCTCTGCTGATCTATCTGAGGTGTCTTTAAGGACAGTAGTGTCTTTACAGCTTTGACAG
RAD32315	T	A/T	<nnxnp>	AATTCAATAGCCTGCAGCAGTTACTGATTGGTCCAAACCAGAATTTGTTTGGCCTATTTATCTGAACCAGGCTGAAACTGTGGAGCATGTGAGATTTCGGGGCAGTTA
RAD32335	A/C	A/C	<hkxhk>	AATTCACGTAATAATATGCAAACAAATGCCCACATTTCTGACATTTATATGCAGCAGCTGAGTCAAAAGCAAGAATCATTACCATTGAAGAAACATATATATTTGCTT
RAD32354	AG/GA	AG	<lmxll>	AATTCCCTAGCAATATAACACTCCTACACTTTAATGTTTTATTGACCCACTGCAATCAGGCCCTTTAGACTTTAAACAATGTCAAGCCAGCCACCCCCTCGCCTTGAC
RAD32361	A	A/G	<nnxnp>	AATTCAACATTATTTTACACGAGTATATTTTCCCTATGAGTTTGAAAGCTAGGCGGATGTTGCGTCACTGATCCACACGGTGGCGCTACTGCTCTTCATATGATGTCT
RAD32367	C/T	C	<lmxll>	AATTCTCCAGTCAGATTAAACGCATCGCTCGGAGCGGAAAGACGGAAAACATCCTCCTTTCCTCGACGGTTAGAGAAATGACTTCAGCTTGTGTTGTGCTGAACGCAG
RAD32369	G/T	G/T	<hkxhk>	AATTCCATATTTGTGTCGGCATGGTCTGAAGATGATCTGGCTTAACTTTTGGAAAAATCGGAGCAACGGCCTATGAGGAGTTTGAAAAAGTATGTTTTTCGAAAAATT
RAD32393	AG/GT	AG	<lmxll>	AATTCATAAGAGGAAGGATGGCACTCACCATGGGACGAGGAGGACAAGTGGGGTATGCGGAGAGTACATGCCCAGAAGATCCACAATATAAACACAACTTCAGGGTCA
RAD32420	AC/GT	AC	<lmxll>	AATTCCCACTCTTCTGATGGCCGCTGGGAGCTTTGATGATATTCTCGCCATCACTGGATTCACCACCTGCCTGGGCGTCGCCTTTGGAACCGGTAACACAAACACACT
RAD32423	G	C/G	<nnxnp>	AATTCTGGTTTGTCATCATAAACAACAAAATGCATAAAGTAAGAGATTAATTTAATGAAGAAAATATGCAAGTAAGAGATTCATTTTGCAGTATAGAGAGTTTCAGAG
RAD32432	C/T	T	<lmxll>	AATTCAGTATGAATATTCACAAAGTTGGAATGCTGCACTTTAAAACGACACCAAACTTGGACTAATGAGGACGTTGAGGGGAAGCGCGAGTGAAGCGAGCAGAAAAAC
RAD32438	AT/TC	AT/TC	<hkxhk>	AATTCAAAATATTAATAAAAATTTTAATAGTATAGATATTATACTAAAGTAACATTGGTTGCTATTGCAGTATTTGTTATACTCACTTTATCCTCTCCACTTATCTTC
RAD32471	C/T	T	<lmxll>	AATTCGCCTACTCTCAAAAACAAACAAAACAAATTGAAGGTAGGAAGGAATTATGCTTAGGCTATATGTTTATGTATTTAATGTCTTTCTGTTTGTCTGTCTCAGACT
RAD32490	C/T	C	<lmxll>	AATTCAAATTAAAATCCTGTATGTCTTGAGGTTGATAGAACAAGTTAAAATTGCTACTTGTGTATGCAGGTTCATTTTCTGCATTCAGAGGCGATAAAGCCAGCTTAC
RAD32494	AT/CG	AT	<lmxll>	AATTCATAGATTATGGCTGAAATTGGACTTATGTGTCTATGTCTAATGTGTGGTGATTTTGTATCTTGTAATGTATATATTTTTTTATACCTTTGCTTGTCATTACTT
RAD32514	C/T	C/T	<hkxhk>	AATTCTTGCAAAGCCTGGAAGATCAGTAACACTAATGTCTGTAATGATGTGTCATTGCTTCCAGCCATTTCCCTAATAGACAATTCAATTATCTGTGTAGGCACATTG
RAD32516	A/C	A/C	<hkxhk>	AATTCAAACTGTATGAGTGGAATCAACTTACAATCTTTCATTTGAGTTTACTCTAATGATGGACTAAATCAACACTAAAATACAAGTGAATTTAACTTAATGTATAGT
RAD32521	A/T	A	<lmxll>	AATTCAAAGTTTTTGAAGCCAAGGTGCACATCCGTTGAAAACATTTTCTTTACAATCTAATCTGATCAGCGGTAATGACAATATGTGAAAGAAATTTTAGTCTCTGCT
RAD32532	GAT	ATG/GAT	<nnxnp>	AATTCTTTCAAAAACATAAAAAATCTTACCACCCCCAGTCTTTTGAACGGTATATATTATAAATGAGCAGGTTTACAGTATGACAGATTTCACCCCGTCCTCTGCTCA
RAD32548	A/G	A	<lmxll>	AATTCCTCTGGCAGCTCTACCTGTGATCCCCACTAACCGAGGGGATAAGCTGTCTGCATCAATGTTCTCTTTGCCAGGGCGGTTTATGGTGAAATCAAGTTCGTAAGT
RAD32564	C/G	C/G	<hkxhk>	AATTCACCAAGTAGATGAGTCACAAAACATTCCCAGAAATCAAAGAACGCCCAGACCCACCAAAGCCTTATCCATACAGAGACTCTCCCTCACACACACCTTACATGT
RAD32567	A/G	A/G	<hkxhk>	AATTCACACTTACAAATAATCAGAGTAAAAGTGTATGCGTATTTGTTGTGCTGTCTGAGGGGAGAGCTCAGAGCTCAGAATTTGGCCTGAACCCAGAGTACTCCCCCT
RAD32596	G/T	G/T	<hkxhk>	AATTCCCCTCGGCCCTCAAGGCATCGACGCAACATGGAAAAACAGCTGCATTTACAGCACTGAAGAGGCACGGAGGCGTTTAGATTGACTAGCAGCACTGAAACTTGT
RAD32611	AG	AG/GA	<nnxnp>	AATTCTGGAGCTTTGAGGACGGGTGCGTGACACAGAAGATCTTTAGCGGAGAGAAAAGCACGCTCACACCCCTCAGACCACTCAAATTTCCGTTTATCACTGAGTAGA
RAD32624	C/T	C/T	<hkxhk>	AATTCATTTTCTTCATCTTTTGGGATAAAATAATTCATTTTATTATGAACAAACTGTGGCTTTCAAAACTTCTGAAAGTTCCATTCCCAGAATAAACAACCTTTTATT
RAD32668	CA	CA/TC	<nnxnp>	AATTCCGGGCTGAGGTTTGCAATCATGCCGTGCCGAACCAGGCTCCAGTGGAAACACATCTGGAACCGTTACTTACCATTCTAAGAACCATTTGGCCCGACGCTGGAA
RAD32671	G	G/T	<nnxnp>	AATTCGGACACTGACGTATCTGTTCGTCGGATAGCTGGAGCTGCCACAGAAACCGCTCAACACTTGATAAAACTACTTTTATCCTACATGTTACTTCATAAAATAATA
RAD32694	C/T	C/T	<hkxhk>	AATTCACTCAAAGTGCCTGAGACATTGCCGGTTAAGGCCTGCTCACCCTGAATGTGAGACGGAGCACATCCTAAAGGTCTGTTCACAGCAGTACCAACTGTTCGTCAG
RAD32704	G/T	T	<lmxll>	AATTCATCTTTGCTTAAAACCTTTGTAGAATGTCCTCATTCAGAAAGAACAAATAACTGTATAACAAAGAATACAAAAAAGATATAAAATATTTTTTTACAGTGCAAA
RAD32714	AT/GA	GA	<lmxll>	AATTCAAATAGAAAAGAAGAAGAGAGCTAGTTCAAGATGAGCATTTATTGTTAAAACTTATATAACTTATATTTTTTTTTTTAGAAAATGACAGATCGTTTCTCTAGA
RAD32716	CT/TC	TC	<lmxll>	AATTCACAAGGCCACCGGTTGACCTAGTTAAAACAACATAAACAAGAGGAGCAAAAGATGAACACAGCTTTAGTGGGAAATGACAGCAGGCAACATCACGCATTCACA
RAD32747	C/T	C/T	<hkxhk>	AATTCTAGTGTTCGACAGTATGTACTGGCAGCAGTTATTCCTTTGAGTAAACCGCTGCTCCGTGAGTCTAGCTGGAGTTCAGTTACACTTTTCTTTGCTCTGACAGGA
RAD32752	A/G	A/G	<hkxhk>	AATTCCAGCAAAATGTCAGCAATGCATGTGTTTTTGTTTTGGACACCAGGGATCGGAGATACACGTCAACCACTCACTGGACATGGCTGAGGAGAGGCACAGCAGGCT
RAD32765	C/T	C/T	<hkxhk>	AATTCATCAACTAACCATTCAGAAACATCCTGTTGCATTCTACATGTTGTCATTTCTTCACTGAGTCTCTCCATCATTGTCTGACTCCAGTTTGAACATAAAAGGCTG
RAD32808	A/T	A	<lmxll>	AATTCTGAACTACGAGGAACGAACGTACCCCTGAGCTCAGATGACTATCTGTTAGCACCTGGCCTACATGCCCTCTGCATTAAAAACCACTAAGGCATGATACGTTTG
RAD32822	A/C	C	<lmxll>	AATTCAATTATCATCATTATAATAAAATTCTGTTTACTTTTGCTAGTTGTGAAGAAACTACACACTGCAACTTGGTAACAAGAAAAGAAGGAATAAATCATTCGATAA
RAD32848	A/C	A/C	<hkxhk>	AATTCACTAAACACTTACACCAATTTTGCATTTGAGCGTCATTCGTATTTAGTTTAAAACATTGTCAGTCTTTTCACTGCAAACAGGCTGAAAGTTTGGCACCTTATT
RAD32851	A/C	A	<lmxll>	AATTCATTTTTATGATGGATTTCACATGAGGCTTTACACCGGACTTTCGGAATTTCGTCATCCATGTCTGGAGAGGTGAATATTCATACAGGAGGGAGTAACTCCACC
RAD32917	AA/GC	AA/GC	<hkxhk>	AATTCATTGTAATGCAACCTAACAGTTTTTCTCGATTGCTAATGCACAATTCGTGAAACAATTCACCATTTGTACAAACCTCAAACTTTGTCAAAAAATATTTTCTTT
RAD32928	C	C/T	<nnxnp>	AATTCATTCGTGTAAATGGAAAGTGAAATGGAAACCGTTCTTAGAACTGGTCAGCACGACGGTGGAAAAGCGTCTTTCTTCTGTGTCTACAGTCTCAGGTCTCATTCA
RAD32953	C/T	C/T	<hkxhk>	AATTCTGCAAATGTGAATTTGAATATTGCATATCACCTGATGTATTGGAAATCTCTCCATCTGCACATGGCAGGCAGTCAAAACAGCAGACAGGAAGGCCCTTCCTTG
RAD32968	C/T	C/T	<hkxhk>	AATTCAAAAACGCCGTGACGCATATTGTACTCATATATATCTATGTTTATAAGCGCTATTCACTTTTACAGATAAAAGCTACTTCGTAATTCCTGCAAAGATGGCAGA
RAD32978	C	C/T	<nnxnp>	AATTCCGTTCATAATGTTGATCCGGTTACCGTGAAAACAGTGTCACGCGCTGCTGCTTCAGCCATCATATAGTAGAAAATGTCCAAATAGAAAAAATATGTTTAACAA
RAD32981	C/G	C	<lmxll>	AATTCATAATATTCGGGAAAACAGTAGGCGAAAAGTACCTGGATTTAGGAATGGAGTTGAGGTGACGTAACTGATGCCGGTGGGTCACGTGATAAAGACAAGATGGCG
RAD32985	G	A/G	<nnxnp>	AATTCAGTGCTGTTGTGTTTATTATTAGTTGTTAGTGTCCTGGATAATAACTATGCCGTGTACCAGTGTACTTTTTTTCCGACCTCTTCTGCCTCACAGATTTATTTG
RAD32994	C/G	C	<lmxll>	AATTCACTCATCATATAAATGTCAAATTGGTGATAAGTCTCGCTGTGACAGACTGCAAAACCAATTTTAGGAGAGAATGTGGAGTTGGGGCTTGATATTGATCTGTCT
RAD33001	A/T	A	<lmxll>	AATTCTACTGCACATAAAGCCCCTTTAATTCTACAAAATTATTAATATTCAGTAATATAAAGGATTTAGCATGAATATTAGTTGACCAAAGTTCTTTGGTCGAGGTTC
RAD33021	T	A/T	<nnxnp>	AATTCAGCTCTGAGAACCTCCTGTGAGCCTTTCATCACCATATTCCTCTGTCTTCATTTCATTTGCACTTCTGTGACATTTTCCCCTTTACACTCATCCCTCTCTCTA
RAD33062	C	C/T	<nnxnp>	AATTCATACAATCTCATTCTTACATTTTTGTACGATCTGTTCACACCCCCTTAGGGTTCGATTTAGGGGTGGACCTCATAGTGATGCTTTATCTACTAATCATACGTT
RAD33067	A/C	A	<lmxll>	AATTCAAAAAGATTTATTACAATAGTGTTCCCATTATAATGTTATGTAATATGAATCATGACAGTCCCAATCATATAAGCTGTGCATTGCTGTTTGAGCTGCATGTGC
RAD33075	AC/GT	AC/GT	<hkxhk>	AATTCAGAAGGTTTTAATCATATTTTGCTTCATATAAAGGTATTTTAAAGATTCTGAAGTGTCAAAAGGTCATACGGTTTAACCGTCCAAAGGCCAATACAGTCATTT
RAD33089	C/T	C/T	<hkxhk>	AATTCACATATTCAGTGAATAATAACACTTGAATTTGTACTGACATGAGAGATGGACTTCATATGGCAGTAATGTAAAAGCAATATTAGTGCTCTGTCTTTCATTTCA
RAD33091	ATC	ATC/GCG	<nnxnp>	AATTCTAAAGAAAAATAACTATAGGTGTCCTCGATAAACTCCTGATGGTAAAAATTTTCACTGAGGTAGAAGTTGAGAAGATGACTTTGATTTGAATCGCTCACATCA
RAD33094	A	A/T	<nnxnp>	AATTCTCAGGGTGGCAGTCATCTCCTTCCCAACGCAGCAGAGATGAACGTTAGTTATTCACCTTTTAATATTTCATGGAGTTTTAAGGCTGTTTTTATTCCCATCAGG
RAD33137	CA/GG	CA/GG	<hkxhk>	AATTCCGTGGGACTTCTGTGACCAAAAAGCTGTGTGAGTATCACACAAAATGCTTTAGCATTATGCAGATTGTGTTAACGCTAAACCTGTGGGCGAACGCCAACGGTT
RAD33158	A/C	A/C	<hkxhk>	AATTCCGAGCTCGGAGACAAGGCCAAAGCCCGAACCAAGACAATGACGATTCCGAAGATTATTTCTCTCGCGCTCGCTCGCTCGCTCGCTCCCGTCTCTCGTACTTCT
RAD33192	C/T	C/T	<hkxhk>	AATTCCAGCAGTGTAGACATTGCTAAGTGTATTACTACCCTCCACAGGTCAAAGTTTGAACTAACTGTTATATACTTGCACTAGCTAATTGTATATGACAATTATAAT
RAD33194	G	A/G	<nnxnp>	AATTCAACCCAAACCATCAAATATGTAATATATATGAATGGTAATTATGAGGAGTGTATAAATCTTAAAAATGAAATGAACTAAGAACGCCATAAATGGAACCAGTGA
RAD33205	C/G	C/G	<hkxhk>	AATTCTCTTCATAATGCTCTTATCTAATGATCATCAGGTCAGCAGGAGATTACCACACCAAAATAAACATGTATTCATTCATATCAGCTTCTAGCAAGCAGGATTAAT
RAD33241	A	A/G	<nnxnp>	AATTCTGAATCTAATTTGCAATAACAGTTTAAATGAGTAAAAAAACAAAAAACAAAAAAATAAATCTTTTCAGGCCTTTTCAGAACTATCACAGGAAGAGATAAATCT
RAD33248	A/C	C	<lmxll>	AATTCCGACTAATTTTGCCAGCACTGGTCACATGAATATATACTTTTAGTTCACTTCAACCAGAATCTGTATAGAATCACTCTGAGGTGTAAATAAAATATTTCACAT
RAD33260	AT/GC	GC	<lmxll>	AATTCAAGATGCAAAAATGCAGGTTATATAAGTGTTTTGGGTTTGGGTTATGCTGTGTGGTTTCTTGGTCGTTAAAGCAGACCTAAGGCCTTGAAATATGACGTACTG
RAD33283	A/C	A/C	<hkxhk>	AATTCAATGTCATCAGTGGCGCAACAGTAGCGAGTAAGGCTCGCAAACCTGGCTTTTAACACGATCAGTGCGGTTTTGAATCTGCCTTTTGCCGAGCCCACATTTAAA
RAD33284	G/T	G/T	<hkxhk>	AATTCTCCCTATAACAAAATGATAGTTTTATTGAATTTACTGAATTACATTTTGCTGAAGAACATCAAAGCCGAAAGTTCACCGAAAAATGAAAAGTCTGTCATATAT
RAD33291	C/T	C/T	<hkxhk>	AATTCCCTGGAGAAGACAAGATATGTCAGCGTCACGCTTCATGTACCGTCTAACGCTCTGACGGACGGGACAAGCGTTGCTAATGACCTTGTGTTTCGCACACAGTCG
RAD33303	G/T	G/T	<hkxhk>	AATTCAGCTTTGCCATCACAGGAATAAATTATTAAATTTTAAATTATGTAAATGTATTAAAATGAAAATAGATTGTAATAATATTTCACAATATTATTATTGTTTTTG
RAD33309	A/G	A/G	<hkxhk>	AATTCTGTCTCTGTAAAAGCACTTGAATAGTTCACCTTTCAGACTCAAATGACACCGTGGGTCAATTTACAACTTAATGCATCACTTCCACATATTGTCATGCTAGCA
RAD33311	C/G	C	<lmxll>	AATTCTTTTGCATTCTCTCGCCAAGGTTTTGTGTTCTCCCAAGGAACTTAGCATTCACTCTCAAAATTTGAGTTATTTGCAAATGAACACGTTTCTTGGTGGAACACA
RAD33332	C/T	T	<lmxll>	AATTCATTTGGATGGTGTGGAGCTCAATTATAAACCTGGCACTTAGTTTTCAAGCAAACGAAAAACTGAAAGTTAAAAGTGATTTTAACAGTCCCTACATCTTAGTCG
RAD33335	AA/GG	AA	<lmxll>	AATTCCACACTAATCTATGGCAATCTTCTGAGCAATTCTTAATTTACATCCCACATAAATTAACGAGAATCCATTGAAACTGAAAAACTCATTAACCATGATGACGTG
RAD33347	C	C/T	<nnxnp>	AATTCTTTGTTCTGTAGATGAGAAAAAGGGATAAGGGCCGGTTCGCACAGAATGCGTTTTTACATTCCACTGTGCAACTTTTCCATCGTTTTTCTACATAAACGTGCT
RAD33391	A/G	A	<lmxll>	AATTCAATTAATTCACATTTCGCACCCTTTTATTCCCATCTCCTGGGTTATGAGGAATTGTAAAGTTAAAATACTCCAGCGTTCCCAGCGATTTAAAGAGTGGCCACG
RAD33404	G	A/G	<nnxnp>	AATTCTTTTGAATTTCAGTTCAATAAATTCCTTACTTCCTGTGGAATATGGTCGGTTCAATTCAAAGTTCAACTCTTGAATTGAAAGGGAACAAGTTCTTCGATTCTG
RAD33406	G	G/T	<nnxnp>	AATTCAAGAGAAACCCCGAAGAACAAGAGAGGAGCTGATGAAGATGTTTCTTCTGTGGATATAGCTGTGAGTATTTGGTGTTTGCAGTTATAGCACACTTTTTTTTTC
RAD33412	C/G	C/G	<hkxhk>	AATTCCAAGGGGAATTGGATATGCGTGTTTAGACGTAGGTCAAATGTACAGATATCGGAGAGGCCTATGTATCTGTTTAAAAACCACACATGGAAGTGGCTCAGAACA
RAD33415	G/T	G	<lmxll>	AATTCTCCTCTGCCAACTCCCAGGCAGTCGAGTAAGTAACCCGATTCGGAGGCATCTGCTCGGGGAAGGGCGTGTATCGGCCTCCCCCCTCGCCCTGATTCCTCTCTG
RAD33422	A/T	A/T	<hkxhk>	AATTCAGCTTTACCATCACAGGAATAAATTGCATTTTACAATATATATTTAAATAGAAACGGTTATTGTAAATTGTATTATTATTTCACAATATTACTATTTTTACTG
RAD33432	A/C	A/C	<hkxhk>	AATTCACTTAAAGTGAGTAATGGCACTATTGTTTTCTATAGAGCTATTTTTAATATAGTTGACACAGTTTACCCAGTTTTGAACTGAACTGAAGCGACAAGCGAATTG
RAD33450	T	G/T	<nnxnp>	AATTCATACCGTTTCGTGTCATAGCCTCGTGTCAAAATAAACGGCACCCTTCTCAGCCGCTCCAGCAACAGACGCAAACCAGATCAACTATTAGCATGAATTTTTGCC
RAD33476	C/T	C/T	<hkxhk>	AATTCCTAATGACTTGTTTATGCTGTTCTGAGTCGATTCTTTCTTTTGAGACAATAAATTTGTGCACTTTTGGCTTCACAACTTTGCAGATCGTTTACATTTACAGCT
RAD33579	ACA/CAC	ACA	<lmxll>	AATTCAAAATCGCATCTGGAGGAAAAAAAAACAAAAAACAAAACACTAAAAAGGAGTCTTTGGAAATTCAAGTTAAGAGAAACTACTAATAACAGATAATGCACATTG
RAD33586	A/G	G	<lmxll>	AATTCCATTCTTAATGACTAATGAATCATTGATGTTCAGTTTGTGGTGTTGATGGATTCGCTCACATTAACTGGCTTTCCTCATCATATGCCAGAACCTGCGTGACGT
RAD33588	A/C	A/C	<hkxhk>	AATTCATTTTGGGAGCGACAACTGAATATATTTTTAGTCAAATGCCTGTATATAAGACGAGTATTGTTCAGAGGCTGTCATATATGTGAATCAACTTACTTTGTTGTG
RAD33591	A/G	A/G	<hkxhk>	AATTCCCGTCTGAACACACTTTGTTTAGACGCGCGAATTGAGCGAATTTTACACGCGTCTGACTTCAAAATGTTCAAGCGTCCAACTAGTGTTGTCACGGTACCAAAA
RAD33594	GCA	AAC/GCA	<nnxnp>	AATTCTCTCTTAATCCTACGATAGAAGTTTATGATCGCTGTAGGAAGAAAGATTTAATTCTTATAGCTGATTTCTTTCATATTAACGTTCCAAAAGAGGCTACTAAAC
RAD33611	C	C/T	<nnxnp>	AATTCAGTTCATTGCATCATATCTTCTCCCTTTAGAGTTCTTAATAGTGGTCTGTGATGCATTACTGAAGATGCAAGTGAGAAAACTGCAGAAAATGCTGCAAATGTT
RAD33636	A/G	A/G	<hkxhk>	AATTCTGCCATCTGCTGATAAAAGAAAATCCTGTAGGAATTACTTCTGAAAGTCAATTCTTATAACTCAACCCTCCAAACAGATCCATTAAACGATCTTCGACATAAA
RAD33637	C/T	C/T	<hkxhk>	AATTCTTCAGTTCCCATTCTTTTTAATAGAGAAAGAAAAACACTGACCAAAAAACATTTTTCTTTTCTTTTTTTTTTCTCTACAGAATAGAGTCGTACAGGTTTTGAA
RAD33639	A/G	A/G	<hkxhk>	AATTCATTGAACTGACCATTCAAATTGACAATTTGCTACACTCATGACGTCCTGTCTGTCTGCCCACTCTGACCAATCCCTCTCCAGAACCCATGCAGCTCGGCTATA
RAD33643	C/T	T	<lmxll>	AATTCACACAATCTGGCAACAGCAGAGGCACAAAGAACTTTCCCTCTGTCTCATTTTCTCACTTTCTCACACAAGACAGTGTGTCATTTTCCCCTATGAATATCCATG
RAD33652	A/G	A/G	<hkxhk>	AATTCAGCAAAGTCCTCTGTCAGGATTGCCAGTTCCCCATTGGCTTTGGAGAGGACAACGACCTTTATCTCCTCCACCACTGGACTTGCTCCATGACCCGAGTTACAA
RAD33670	AG/GA	GA	<lmxll>	AATTCATGTGCTTTTTTCCTGCTTACACGTTTGTGAGTCATATCCGATCTGTGCCACATGGGAGAAAGAAATTTCTAATTGGGTCACTTGAACCATGTAAGAGCCTTA
RAD33681	A/G	A/G	<hkxhk>	AATTCAGACATACTACTCATTTCACATGCTGCTTTTCACCTACTTTATAGCATATTCAGACACGGGGTTGGTGTCTGAGGCAAACTCATTACCAATTTTGTAATTCAT
RAD33685	A/G	A/G	<hkxhk>	AATTCCAAAGGAATTTGCTGCATGAAAGTTTATTTAGTGTTATTTTTACATTTTTAAAGACATCAAAATGGTATAAGATGAAGAGTTTCACTCTGCCTCCTTGGCCTA
RAD33714	TT	CC/TT	<nnxnp>	AATTCCGTTCCTGAATCCAGCTTTCATATAGCATTGAATGACAGGTAAAATTTTACCATGTGATGGGTTTTTGCAGACCACATCACAAATACCTTTCTCTAGTGAACT
RAD33720	C/G	G	<lmxll>	AATTCAAACAACCAAAATAACTACTTCAAAACTCCTGAAGTGTTTCCAGATAAGTGTGCCATATGCATCAGACGTTCAGCCAACGGTCCGTGGGCGTGACCTCTGACC
RAD33760	G/T	G	<lmxll>	AATTCCTGTCCAAAAAGTTACTAAGTTAAAAACTGCTCAGCTGAATCATTCTCTTGATATTCATGGAAATTAAGAGGTGTAAGTTTCAAACAAATACTTCTAATGCAG
RAD33797	C/T	C	<lmxll>	AATTCCAGTAAGAAGTGGCAGCAAGACGCGCACAGTGGAATTACAGTGCATGACTTCTCAAGAAAAGCGGCTTATGCAAATAAAGGTACACTTTCACAGGTTATTAAT
RAD33805	AG/TA	AG/TA	<hkxhk>	AATTCTGAGGTAGGCTATATGTGTTCACAATCTCTATAATAATTTTGATTAAAATGTAAATTATTAGAACTGGTCTTTCGTTTCATAATACTGCAAAGAACACCTTGG
RAD33812	C	C/T	<nnxnp>	AATTCAAACAATACATTTTATGCTCTTTAATGTGGCTAGACAGATTGCTGTAGCTGTTTAGTTCAAGAGGGAGCGTGGAACGCATGTGAACTGATCATCTCTTCCTCT
RAD33824	AA/CG	AA/CG	<hkxhk>	AATTCTGACGGAAACTCGCAACTTTTCCCACAATAAACAACAAAGTTTACATTGTTTAAAGTTGGAAGTATAAAGTTTGTTCAGAGTTCAAGACAAATAAGACTGACG
RAD33828	A/G	G	<lmxll>	AATTCAATCTGTCACTTGTTAGTCTCTAGTGGCCTAAAGGGTCTCACAATACACAAGTACCCTATTTGATGACGGCATCTTGATCGAGTATAGCAATGTGGAATGAAT
RAD33844	A	A/G	<nnxnp>	AATTCAAATATCACAAAAGTGCTGTTCATTCAGCTCTGCGTTCAAACACGCAAGCCACATGCATGTTTCCCCCAGCACAGCAAGCACATGAGTGTTGTTTGTATTTTG
RAD33860	A/G	G	<lmxll>	AATTCTGAGATATACATTTGCAATTGTGAGGTATAAAGTTAAAATTGCAATATACAAACTCGCAATTGTGAGAAAACATGTAGAATTGTGAGCTAAAATTGTGTTAGA
RAD33864	C/G	C/G	<hkxhk>	AATTCAGCGGCGTAGCTCGCATGCTGTCCTTGACACACTTTTCAAGGTGGACACAGTGACCCCGTCAGCTGGTGCCGTCCACTTCCCCAAGGACACTAAAGCCCAGCG
RAD33893	T	A/T	<nnxnp>	AATTCACTTAGAATGAATTGGATGTGCTTATTTGCATATTCTATCTGTGCCTGATTCATTTAAAGTGCCCCCTTTATGCTATTTTAAAGGTTCCTAATTTTGTTTTGG
RAD33921	A/G	A	<lmxll>	AATTCACCATGTTATGACATCTGGGAATATTTGTGTTTGAGTAAAAATTTAGCCTGCTGTCCCCAAAGCTGCAGGTGACTGAACTCTGTCATGTTTGCTTTATCAAAC
RAD33927	G/T	G	<lmxll>	AATTCCTTGTTCCTGCAGATTCAGTATGAAATCACACGTATTCGCCAGAAGATGAAGGAACTGGCTAGTCTGCACGACAAACACATGAACCGTCCCACGCTAGATGAC
RAD33940	A/G	A	<lmxll>	AATTCATTATGTAATTGGCATGATACATTTTCCTGACTAATAAATTGTTATATTTGACTTTATTCTGACTTACTCTGAAATTATAAATCTATAATCCCACAAATCTAC
RAD34002	A/T	A/T	<hkxhk>	AATTCTGGCAGGTGTAAAACACACAAAGAGGCACAAGGATTGTTCAAGAATTTGCTTCTTTGTATACTAATCAGAACTAGTGAACCAGTGTAAAGTCCATCTGTTCAA
RAD34045	A/G	G	<lmxll>	AATTCACTAAATCAAGCCTGAGCTCCATTGGCACAGCAAATGATGGCATTCAATCAACAGGACAATGGCATGACTCTATTAAAATGCACAACCTAGCCTACAATGGGA
RAD34052	A/G	A/G	<hkxhk>	AATTCTTGTTGTTTTTCCATTTGAATTTGGGGTCAAAGATCTAAAAGTGATCGTTCAGACCAAACCGTAATTCGTAGAGACTTAAAACATTGAGGGATGATAGTTTCC
RAD34063	C/T	C/T	<hkxhk>	AATTCTGCAAGACAAGCCACACGCTGTTGCGGCTCGCAAAACTTTGTTAAACAACACAAAGTTTAGTTCAAATCCTTCATAGAGAGTTATTTAATAAAGTTTTGCATG
RAD34087	GGT/TAA	GGT	<lmxll>	AATTCTCATATGTTTTGCATGTTTAATTCGGTGAGTGCCGTCCAGTTGCTATCTTGGAAATAAACTGGGATAATTTGTGTTAAAATGTCTCAGCTTTATGGGTCAAGA
RAD34105	C/T	C/T	<hkxhk>	AATTCTGGGAGGGCCAAACTTTACAGGTTGGATGGGCATTATCAATGTAATCTGCACAAATTAGAAGCAAACGAGTCACTTTAACAAGCTGCTGGAGGGGCAATCTCT
RAD34117	AG/GT	AG/GT	<hkxhk>	AATTCCAGTACTTCACCACTGGAGGATGATCTCTGTGAAGCCATGAATAATGCGGATTCACCGAGATTCCATTGAACAAGAGTCTATGGTTTTTACCTTATCTCGGAC
RAD34118	A/G	A	<lmxll>	AATTCGCCCATCACTAGATATTGTTGAATATTATTGAATAGTATTCTCATCACTTCATAACATTAAAGGGTCACTGCGGAGTCGTGAACGCGGATTGACAACAGGCCC
RAD34139	A/C	A/C	<hkxhk>	AATTCACCCTAATTTCCAATAAAACTGAGATTCAGGGCAGCATGTTGAGTTGAATGATATCCAATTTTCCAATATCAGCCATTTTGGGCATTGACCATTTTGCATTTT
RAD34159	C/T	T	<lmxll>	AATTCGAAAACACATTATCCCTTAAATGCATGACTGTTTCGCCAATCATTCTTACATATTCAGGTCTTTATCGACCCGGAACACGGAAGGATCTCTACCTGTCACGAT
RAD34169	A/C	C	<lmxll>	AATTCAGACACTGAGTCCGCTTTTGCGTACTTTTTAAAAATCATTTGACACTTAGCTAACTAGCAGCTCTAGTAGTAATGGAAATATTTATCTTGAAACCTGCTATGC
RAD34180	A	A/G	<nnxnp>	AATTCAGATTTGCCATCACAGGAATAAATGACATTTTAAAATATGTTAAAATCAAACAGTTATTTTCAATAATAACAATATTTCACAGTATTACTATTTTACTGTATT
RAD34208	CC/TG	TG	<lmxll>	AATTCGGAGGCCAAGTCAACACCTCAAACTTGTTGTTGTGCTCCTCAAACCATTCCTGAACCACTTTTGCTTTGTGGCAGCAGCATTATCCTGCTTGTAAAACATAGC
RAD34212	C	C/T	<nnxnp>	AATTCATTTTAATCAATGCTTACCCTGTACAAAGGATTTGAGCTGGCCAGAGGCTATTGGATTGACAAAATGTCTTAATTTGAGGTGTTTCGAGGGGTAACAGCCTCT
RAD34215	C/T	C/T	<hkxhk>	AATTCACGATTTCTCTAAACATGTGGAGACAGGAGAGCTGTCAGTCAGTAAATGGCAAATCAAAGTAACTTGCATTACTTATTTGAAAAAGTAACTCAGATATTGTGT
RAD34216	C/T	C/T	<hkxhk>	AATTCTGACCCCTCCCAGAATATTTTCTCCCAGCATAGTTCAATTTAGCTTTAGTTATGTGCATAGGATTGGGCAATCAGGCCTCAACAAGGAGTTTTTCATGACTCT
RAD34236	A/T	A/T	<hkxhk>	AATTCCTGTTTCTTGGTCAACATTTCTTCAGTTTCTCGCAGTCGCTGGATAGCCTCCTGGGGGCTGGCAGATTTACCCCCTTTCCCACTGCTGCCAAATAACTTCCCA
RAD34252	C/T	C	<lmxll>	AATTCAGTTCCTAAACCTCTCAAATACATGAGATATTAAACACCCAGCTGGCAGACACAGAAGAGTCAATCAGTCATATTTATCACAATGCTTCAGTAGATGTTTAAG
RAD34253	CT/TA	CT	<lmxll>	AATTCTACAAGATTTCCAGGAGATGTAGGAGTGAATTAAAGGTGATTGGGACACTCTTTGCCATTGAGATCAACCATTCTTCAACGGTTCTCTTGGAAACAAAGCCAT
RAD34281	G/T	G/T	<hkxhk>	AATTCTGCTTCTCGTATACCATGACCTCATTCGCTTGCGTAACCTCTCAGACAAAGGTGAAATAAAACTCTGCAACACAAGCAGAGAACCTCAACACATGACATCACT
RAD34321	G/T	G/T	<hkxhk>	AATTCACCTGATTTTGTCTAGTTAGATAATAATTCGTTTGTCTAGTTAGTTAGGATAATGGCAGTGGAATGATTACTTTCTAATCCCGGAGTGCGACATTTTTTTTTC
RAD34322	A/T	A/T	<hkxhk>	AATTCTCAAAAGTAAAATTCACAGATGTACATTATTTTAACAGTTTATGCAATATATATGATATATAAATATGAGGTCTCTCTGTATAAAGATGTAAGAGATGAAAAT
RAD34327	A/T	A/T	<hkxhk>	AATTCATTTGCAAACTTGACATGACTTATTCCATTTAAATCAGAAGACTTAATTCCTATAAGTTTTAAGGGTAATCTACAGAGCTTATATAAAAACCATTATATGGTT
RAD34342	GA/TG	GA	<lmxll>	AATTCTTGTATGGCAATGCCTTTTACAACATTTTAAACAATTTCAAAACATTTGATTCTCTAATAACTTATAATAAACATTCTTTGTAACATATTCTGATGAACAATA
RAD34401	A/G	A/G	<hkxhk>	AATTCTAGATTTAAAGTCATGATGGAAATTCCAATATGATTCCTTTAGCGTTTTTACGTATTCGTAAACATATTACCATAAATGTATTCTGACAGATGCGCATAACTC
RAD34437	G/T	T	<lmxll>	AATTCAGACTTCGGTCCAGGTATCACTGGTAGATGACAGTAAACTGAGCATGCTAGGGCAAGTCAATCCTTCACCAGATACTAGTCTCTGTAACTTCTCACTGAGACG
RAD34462	AA/GG	AA/GG	<hkxhk>	AATTCAAAGTGAAATCAGGAATCTCGCTGTGATAAAAACAACACTATCTCTTTCTCACCCCGTTCTCTTGTCACGGAGCCCGAGGGCAACGTGCCTGCCTGTTGCCAT
RAD34467	A/G	A	<lmxll>	AATTCCAATTAAAAACACCAGTTGCTTCATGGAAAGGCAAATAAGTCGACAGCCATTGATGGCCGTGTTACAGGGTTGTCATGTTACATTAAGAAACTTGTCAAAGAT
RAD34469	C/T	C/T	<hkxhk>	AATTCTTCAGGACACTATTTAAGAAATGTCAAAGAAACAGTCACAGATACTGCAAGGAGATAAAGTATCTTAACAGGACTTGTTTAAGCAATTTTAATTGAACCCAGA
RAD34492	G/T	G/T	<hkxhk>	AATTCAAACATCCTGTGCACGGATTTGGAAAACAGCTTTTTATAAATATATCCACCCTCTATTATTTATAGTTCTGTTCATGTCATCTGCAGAATCTACTCCAAATTC
RAD34497	CC/TG	CC/TG	<hkxhk>	AATTCAGCTGAAGAGCTCAGACCTCTCTGGTCTGAGTAATGCAAAGGTTCTGGAACATTACATAACCTTGGTATGAGTGCATACACCACTGCTCTCTTTCTCTCTCAC
RAD34511	AAC	AAC/CGA	<nnxnp>	AATTCGCCCTGTTTGTTAGTGAAATTACAAAAACAATTATACAGTACATAACCAACTCAGGCAATTTGAATGAATTATATGAGTTGCACTGAATGAATAGTAATTATG
RAD34514	C/T	T	<lmxll>	AATTCACTACAAGTAATATAATATTTAATGTGAAAAGCTGTATTGAACCAGGGTTATTATCGTTAACTAAGGGGTTTCAACTAAAAACTGAAAACGTTTTATGTGTTT
RAD34546	A/G	G	<lmxll>	AATTCATCCTGCTGTACAGAGCTCAAGTATTTAAAGTGGCAGACGACACTTGTAATAATCAGAACTATTATCGTCCACTGATGTGGACACTAATGTAGTTAACATTAT
RAD34591	T	A/T	<nnxnp>	AATTCACTAAGACATTTTACTGGGGTCAGTACCATGAAACGACTGCTAGTCAACAAGCTCCCACAGAGCACTGCAGTGATGACATATTTTTGTAGTTTGCATCACCCT
RAD34597	T	A/T	<nnxnp>	AATTCTTCAGAGTTACACAGCTGAATTTCTATAACAGCTTTTCACTATGGTTCACAATTTTTAACTCTAGCTAATTTATGCCCTCACATTAGCATATCAGCCTGCTGG
RAD34657	A/G	A/G	<hkxhk>	AATTCGCTCAACAGAGCTCAAAGCATCACATTTTTAAAATTTCAGTACCAATTGATACCGAAGTCAGGAAGTTGTGGAAAAACAAAGTTTTTGCATTGCCTTCCTTGT
RAD34674	AG/GA	GA	<lmxll>	AATTCTGTTGACGACCAATATATGGGCTGTAGAGAGAAAATGGAAAAACTGGTGGAGACAAAATATCTAGAGAAGGAAATCAAAGACTCTTCTGAATTTAGGGATACT
RAD34680	C/T	T	<lmxll>	AATTCAGACTTTTTTCTCACAATTGCGAGTTTACATCTTGCAATTCTGACTTCTTTTCTCAGAATTGCAAGATACAAACTCGCAATTGCAAGTTAAATTTTCAGAATT
RAD34742	C/T	T	<lmxll>	AATTCATTAGGCATGCTTTCTGATTATTCAAACTTAATTAAGGAATTAAATCAGGGCTCTATAACGCTTCAGCTGTCCTGGAAAGGTAAAGTGAGTCGTTAAAGGCGT
RAD34763	G	G/T	<nnxnp>	AATTCTGTTATCATTTACTCACCCTCGTTCCAAATCTGTACAGTATGACTTGACATGATGGCATGAGGGTGAGTAAATAATGACAGAATTTTGAGCGAACTATCTCTT
RAD34771	A/T	A/T	<hkxhk>	AATTCACAGCAATATATGTTACTGAAATGAATCAGACATGATGCAGTACACTTCAATATATTTTTTCAGCACTGAGTAATTCCAAAATACAAGACCATGTTTACACAC
RAD34772	C/T	C/T	<hkxhk>	AATTCTCTTATAGTCACCAAGGCTACATTTAATTGATCAAAAATACAGTATAGCAAAAATACTGTGATGGCAAAGCTGAATTTTCAGCATCATTACTCCAGTCTTCAG
RAD34773	AAC/CCT	AAC	<lmxll>	AATTCATTGTCGAAAATGAAATACTATTTCTGCTGAGATTCTGAAGTGTGCATTCGACGGACACTTTACTATCCCATGAGGCCATAGATAACATGGCAGATGTAGTAC
RAD34775	G/T	G/T	<hkxhk>	AATTCGGATCGCCAGAGTCAGGGTTAAGGAGAAAACCTATACCCGTCCAGTTGTCCGGTTGATCCCACTTCCTTATCTTGAGGACGATGACACAGGCACTTCAGACAG
RAD34787	G/T	T	<lmxll>	AATTCTTTACATAACCCCTTTAAATATTGTTTGAAATGTTCTGATTCTTTATTGTTTTTTTTTCTTCTAGATATTATTTGCACTTTATTCAGTTTAAAACAATCATTT
RAD34811	A/T	A	<lmxll>	AATTCACACTGGAGTGAAGCCTTTCATATGTGCTCAGTGTGGAAAGGGTTTCACGCACAAAGGAAATCTTAAGACTCACATGACCCTTCACACTGGAGTGAAGCCTTT
RAD34819	A/T	A	<lmxll>	AATTCGCTAAAATCTAAGATATTGTAAGATGAAAAAGCGCAATATTCCCATCAGCTTCTATGCAAAAGCTGGAGTAGTTATCGATAAATAACCTACTGTTTATTAGAT
RAD34869	A/G	G	<lmxll>	AATTCCCACACTGAAAGAATCATCTTAATATGAAATTGTACAGCACACAGCAGATCCATTAAGATACTGTAATCCCTGGGTGTCTTTCGCTTCGTTATGTTGCTGCTA
RAD34884	G/T	G/T	<hkxhk>	AATTCATAGTATTCGAAAAACAGTAGACGAAAAGTTCCCGGATGACCTACTACTTCTGGTGAGATTCGGAAGTGTGCATTCGATGGACACTTTAATATCCCATGAGGC
RAD34897	A/G	A/G	<hkxhk>	AATTCTGATCTTATAACTCACAATTCTGACTTTATATCTCACAATTCTGAGGGGGGAAAAGTCAGAATTTCAGAATGAATTTAGCATTTACTTTAGATTATGAATGTC
RAD34913	C/T	C/T	<hkxhk>	AATTCATACTCGTCTTCTGTTCTGTAAGACCCGCCTTCTTTGATTTGTTTGGCCATCTCACTCATTTTGTCACTGACAAAAAAAAGCCGTTTTAACATTTAAAAGTTA
RAD34915	AT/GC	AT	<lmxll>	AATTCACAAAATTCTAACCTTTCATTGAAGTAAAAGAATGGATAGAGTTCGAGGAAAATCTCATTATGAAATAAATGTTTTTCTCTAGTTCATGTTGGCCACAATTAT
RAD34918	A/C	C	<lmxll>	AATTCAAATAGAGAAGAAGAAGAGATCTAGTTCAAGATGAGCATTTATTGTTAAAATGTATATCATTTTTTTATTTATTTTTTTTTTAGAAAATGAGCGATGGTTTCT
RAD34928	AC/CT	AC/CT	<hkxhk>	AATTCCAGACAATTCCAGAGGATTCCAGTTCTGGATCCTCACCATCCAGCAACCAAACTGCTCATACAGGACTATGACAATAAGCTCTGCCACCCAGGAACAGAATGG
RAD34936	G	A/G	<nnxnp>	AATTCAGTTTCAGAACGGCTGAAAATAGCGATATATATATCGGCCCAAACATGCATCTACGGCTCCCACCGCTGTCCTGTTTGCCTCCAGAGTCCTTCATGTGCAAAG
RAD34944	C/T	C/T	<hkxhk>	AATTCTTGCCTCGACTTGATAACGTCCTCTCACACTCTCACCGCTCAGCTGCCCTCAGCTCCTCCACGCTGAAGTTCATGCACCTCAAAAACAATCCACTTTTGGTCA
RAD34950	A/C	C	<lmxll>	AATTCAGAAAAGTCACAGAACTGGATGGGTTTAACAGGTCTTTTTGTATCTAAGGACTTGTTTCAACAACTATTTATGCTCGACTATTAAAAAAGGTGCTCTATACAA
RAD34956	A/G	A	<lmxll>	AATTCTGCCATGTGTGAAGATTAAATACATTCCCAAATTCAGTGGGAGGACAACAACATCATTGGTCAGTGGAGCATTATCAAGTATGATAAAGATATATACTATACT
RAD34968	G	G/T	<nnxnp>	AATTCATTCTAATATGCTGATTTGCTGCTCAAGAAACATTTATTATTATATTATTAATGTTGAAACCAGTTGAGCTCCTATATTTTTTGTGGAAACCATGATTACTTA
RAD35001	C/G	C	<lmxll>	AATTCACAGTTTGAGTTTAATCTCAGATTAGAGGCTTTACTTTGAGTTTAATCTCAGATTAGAGGCTGTTTTAGCTGTAGTTTGAGTTCAATCTCAGATTAGAAGCTT
RAD35007	A/T	A/T	<hkxhk>	AATTCTCATGCTACCCAAACATGGGCAAAATTTTATTCATTTAGAGTTCTCAATCCAGAAATCTTAGATTTTCTCATTTGACACCCATCATAATCGTTACTCTATTAG
RAD35017	A/G	G	<lmxll>	AATTCTTGATGAACAGAAAGTTTTAAAAGAAGAGCATTTATTTGGATCAGAAATCTCTAAAACATTCTAAATGCCTGATCAATTTAATGTGCTTAATAAAAGTATTAA
RAD35036	C/T	C/T	<hkxhk>	AATTCATTGGAAGAAGCGGTCTGTTATGCATCTCTCCGCACGGATCTTTCCCACTAGAAGGAAGACGCTAGATGAGTTTGTTAGTCTAAATAATCTGATTTGTGTGAA
RAD35054	A/G	A/G	<hkxhk>	AATTCAAGACATTGAGGATGCTAAATTGCGAGCGGATTTTTGATATCTTGAACGGTTTGGCCGTGGCGAGGCAATGAATTTATGGCGAGAAAAGGGAAACAGGAAATG
RAD35092	C/T	C/T	<hkxhk>	AATTCTACAGGATGTCTGGGAGACGTGTGTGTTGCGTTCTTTAACGGTCCACCTGGAAACAAATGCCGTGATGCCAAACCCCCTCATGGAAAAAGAACGGCGTCATGT
RAD35113	C/T	C/T	<hkxhk>	AATTCAGAGTTAGAACTTTCCAATTTGGAGGGTGATTTAATGCTTCTATTAACCCTTATGCTGTGTTCACACGGAACGCGTCTGATTTACATGTTAAGTCAATGTAAA
RAD35119	A/G	G	<lmxll>	AATTCCTAAAGAAAGTTAGTCCCACAGTTATGGCATGTTTCAGTCATAACTGTGGAAACAGATGCGTCATGCACAAGCTTCTTCTCTCGACAGTCTGCCACTAAGCCT
RAD35137	G/T	T	<lmxll>	AATTCATTGATGTATTAGTGTCTTAAATATAACGTTTCAAAAACAATACTTATGTTCTGCTCGGTACTGCTTAATTTAATTTAGCATGACTGATGGTTAGTGAAAATG
RAD35200	C	C/G	<nnxnp>	AATTCAGTGCATTAAATAGCCTTAGCAATAGGCTATTTATCCCATTGTCTGTGCAATCTTTTAAAATCTTTTGCAAACTTGCTTAGAACAGATTCTGGGATAGTATTT
RAD35225	C	A/C	<nnxnp>	AATTCTTAACCGTTTAATCCCAAATTTTTTCCCAGACATGAAAATATCCAAATGAGGGGTCATTAGTTGCCCCTTAAAATAAACAACAATTATTTTATACATTTTTTA
RAD35229	C/G	C	<lmxll>	AATTCTCAGCACGGCTGACTAACAGTGCTGGTAGACTGCGTGTAGTGACATCGGATTCACTCAGGATTGGTCACTTTTCTGTTGCCTGTTTCTCTGTAGCTGGCCAGA
RAD35243	A/G	G	<lmxll>	AATTCTTCATATGAACCAGATAGTTTTATAGAAGACATGATGTTTTAAAGCATAGCTGAGATCAAAACATGATCAGAGCATGCCTTCATAACCCATTTCAGAGGAAAA
RAD35257	C/T	C	<lmxll>	AATTCATAGTATTCATAAAACAGTAGGCAAAAAGTACCTGGATGACCTACTATACTTTACTATCCCATGAGGCCATGGGAGAGGACTTGGGATTGAAGGTAAAGAACA
RAD35261	A/G	A/G	<hkxhk>	AATTCCACCTCAGCGGAGCTGGCCGGATCGTCGAGATCCTGCGCCCGAGGCTTCGCAAAAGTGCTGAGCTCACTGATATATCGAGCGCAGTTGGGGGGAATGCGTGTG
RAD35285	C/G	C/G	<hkxhk>	AATTCAGAATTGGCAGCACAGCTGAAAGGTTTGTTTGAGCTCCATTATTGATTGGCATTTCTTTAAGCCTGAGGCTTAATCATGTCACTTTTAGTGTGAAAGGGCCTT
RAD35307	C/T	C/T	<hkxhk>	AATTCTTTTGCCAACATCAAAATCAGGCTCAGAAGTTGCATTATCAGTACTTTGAGGTACAACAGCAGCAGGTGAAATGACAGAAGAAAAAGCAGCACTTTGAGGCAC
RAD35314	CT/TA	CT/TA	<hkxhk>	AATTCACCGTGCAAAATTTTTTATTTCAATATAATTTTAGACTCGATTCTTGCTGAGCTACCCAACAATACTGATCAATAACTGAACTGACCTGTAACCTAAATGAGT
RAD35322	AG/CA	AG/CA	<hkxhk>	AATTCAACGGTGAGTACACTGATCTCAAACCATGCCGCTGTTATTTCAAGATAGAAGTATGTGAGATGATATTTTAAACAAAATTAAGCTAAATTGTGCATATTTAAT
RAD35325	AT/GC	AT/GC	<hkxhk>	AATTCCGTACTCTAGCAGCAGAGTGTAAATGGAACGAGGAGGCGCAGTGGGATATGTTCCTGCATGGGTTTGCTGACTGTGTTCAACAAGAGATTTATACACTGGAGT
RAD35345	C	C/T	<nnxnp>	AATTCTGCACTGAAATGGCATCTGTAGGAAGTAGCCATACTTACGCTTGTACATCAATTGTGTTTGTAATTATGTACTTGAGATTGGACCATCTGCACGGCTGGCAGT
RAD35365	A/C	A/C	<hkxhk>	AATTCTGAAGGATCATTTGAAAAGTCATCATTTACTCACCGTCATGTTACTATGACTGTTAACACACTTAAGTACACTTTTAAAAATTGCACTTTGTAATAATGTCAA
RAD35371	C/T	C/T	<hkxhk>	AATTCACTGTAGATTGAACATTTAAATTGATTTTGTGAATCCTCCGCACATTTAAATAATTGTTAACAAAATAATATTGATTTTGTTTACATTGTTGGGCTATGCAAC
RAD35373	CG/TA	CG/TA	<hkxhk>	AATTCTGCTGTCTACTAAAAAATCCTGAAGGACAATGTCATGACCTCAAGCTGAAGAGAACTTGGGCTCTGCAGCAGGACAATGATCCAAAACACACCAGCAAGCAAC
RAD35411	A/G	A/G	<hkxhk>	AATTCCAAGGTTTTCTGTATCAGGGCGTAATATAAAATCATCTGGTCCTTGGCAGGTCTTAAGGCCCTGGTATACTTCAAACGAAATCGAAGAACGAACTGATGTGAA
RAD35486	GGG	CAC/GGG	<nnxnp>	AATTCCACTGTTAAACACGATTATTTTAAAAATAAGCTATGCAGGTTGACAGCTTCAACAGAAGGAAACACTATCAATTAACAGCCTCGTAGCTCACAGTAGGGCTGT
RAD35496	AG/GA	GA	<lmxll>	AATTCAACAGGTCCCAAAGTTTATATATTATCATATAATTGATGGTGTAACATAATTTGTGTAAAAAGAAATGTTAAGGAACTTTGGGACTATTTAATTACTAAAATA
RAD35498	A/T	T	<lmxll>	AATTCCATCTTACTTTTTGTCCATATAAATATCAGCATCTGCACCAAATTGCATATTCTTGCTCAGTTTGAGATTCAAATTGAGCTGTTTTTTCCTTCATATTCTCAC
RAD35501	A/G	A/G	<hkxhk>	AATTCTTGAATTGAAGATATGCTCAAGGAGACTGTAGTTCTGATGCCTCGAACCAAACCTGCCAAGTGTCAACATAATTAATCCAAATAAAAAGATTTGAGACCTGTG
RAD35510	CA/TG	TG	<lmxll>	AATTCCGTAACTTTTTGTTGGCATGGTCTGAAGCATCATGGTTCAATTTTAGTGAAAATCGGAGCAATGGCCTAGGAGGAGTTCCTAAAAGTAGCTTTTTCAGAAAAT
RAD35547	G/T	G/T	<hkxhk>	AATTCACTGTTTAAGGACTACAACAAATGGCTGGTAGGAACTACAACAAGCTTTTTCCCAGGTTAGTGACATCACAAACCCTACAATTTACATAAACCCGCCCCCGAG
RAD35566	C/T	C	<lmxll>	AATTCATGATTCATCAAAAGCGGGTGACAGGAAAGATCAGGAAAGCGGGCCCCACAAAGATCGGCTGCTGCCTGACAAAAGCAATACATTTTGGTTAGAAAATTTGTC
RAD35577	C/T	C/T	<hkxhk>	AATTCTAAGATATAAACTTGCAATTTCCCATTAAAAAAGTTAGAATTGCAAGAAAAGAAGTCAGAATTGTGAGATTTCTCGCAATTGCGAAAAAAAAATCTGAGTTGC
RAD35593	G/T	G	<lmxll>	AATTCTGCACTTTTGTTTGAGACCTCTCAGATTCAATTATTCTATTGAACATGTTCCAGGGAAACTGCTGGTTACAGCGTATATGCTCATGCCCCTCTGAAAATGGAG
RAD35617	G/T	T	<lmxll>	AATTCAGTGACGGATTACTAGTAAATCTCAGTAATTAAACTTAATTTGCTGGATTTCCATCCTCCCTCCACCCAAACAAAAACAAATTTACTTAAGTTGTCACGAAAA
RAD35625	A/G	A/G	<hkxhk>	AATTCAGAGTAAGAGTGTGAGTGAGAGAGGAGGGAGTGGAGAGAGAGAAAGACTAAGTTAGATGCGGTTACTTTTTCAAAGTAGGTAAAGTTGGAGAGAAAAGTTGAA
RAD35633	T	C/T	<nnxnp>	AATTCCAGGCGCACGTTGTTTTTTACTGTCTATGGTTGGGAGTCAATGGTGCTGTCCAGCGTCCTGCTTCTGCACATCATTCCTTTGTGTGCTAATGGTGAGTACATG
RAD35634	C	C/G	<nnxnp>	AATTCTAAACCTTTAGGATAAGTCTCTTCTAGTGCGCATGATTATTCTTAAATACCTCAGGATCTGCAGCTGACAGTTTGGACTCTTCAGTCCATCAGAAATGAAGTT
RAD35652	A/G	A/G	<hkxhk>	AATTCTTTACAGTGTCTCTATTTTCAAACTGAAAATGTATAATAGGCCTATATGAACAAGTTTGTTTAATTTGCGAAAAACTCATTGCGTTTTTTGGCTTATATGTGG
RAD35654	G	A/G	<nnxnp>	AATTCCTCCGTAACACACACAAATCTGTTGCAAGGAAACGCGGTTCTGATGCCTGTGCTGAACTGTGATGGGCAAAGTAGTTCCTATGACAGGTATGCTTGAACATTC
RAD35656	A/T	A/T	<hkxhk>	AATTCATGTCAGTCAGTGATCATTCATGGTTTTACGGTGCAGCTTACAATTAGTTTGTATTTTGAATAGTTGACTGGAGATTAAAAGAGTAGAAGAGACAGTGTGAGA
RAD35661	C/T	C/T	<hkxhk>	AATTCCAGTTCCATTAAAATGATTAAACAGCCAATGAAAAATAGTAGTAGTAGGGAAAAAATGCACAAAACCCAACTCAAACAGTCCTTTTTGTGTTTGTTATACTTG
RAD35683	A/G	A/G	<hkxhk>	AATTCAGACATGCTTCAGATACCGGGTTTTGTGGGACGCATCCCCATAGCATCAGCGCCTGACACAGTGTCTCGTTCTCTTCTTGGGGAACCAGGGTTACATACGTAA
RAD35708	T	C/T	<nnxnp>	AATTCTTTCATGTCTTTTTACTCTTTTCCATGCTTCTTCCCTTTTCTCTCAGCGTTCTTTAACATGTCTCGGCTCGGTTCTGACTCTGAGACCAATCCCAGAGTTGTT
RAD35715	A/T	A	<lmxll>	AATTCATCTCATACTCCTGGAGACAACAGACTATTTGCATTAATGTTACTGACATTTGAAATGCGCAGTAGTATGATCATGTTCAAGATGGCCAACTCACATTAAGAA
RAD35720	C/T	C/T	<hkxhk>	AATTCTGGAGGCCACAGACAATTGAAAAGCTCTGGACGAGACGGTATAGTCTCTGAGAAACAAAAGCGGTGATGCTTTAATTGCCATCGAGATAAAAGCGCCATCAGA
RAD35735	C/T	C/T	<hkxhk>	AATTCTTTTCTAAGAGATGAGTGTTATAAACCTTAGAAAAGAGCTACTGTTTCCAAGAATTAGAATGAAATGGCCACTGTTCATCATCAACGCAACCTAGCTCATAGA
RAD35776	T	G/T	<nnxnp>	AATTCAGATATACTTGTTTTGTCACATACTGTTTTTCACCTTCTAGCCTTTATAGTTGGGTAGTATGAGATTTCAGATGCAGCCATTGATTGTGAACTGAAGCGAAAC
RAD35783	C/T	C/T	<hkxhk>	AATTCAATATAAAGTGTTGAATTATCAGGTCACACATGCAGAAAACACACTCAGATGTTTTATGAGCCATGAGTGTTATTAGCTTTCTTGATTTTAAGCACAATCTAA
RAD35795	A/T	A/T	<hkxhk>	AATTCATGTAGGTTTGGAACAACATCAGGGTGAGTAAATGACAAATTTTTTATTTTTTTTTAAGTTTAATTTTTGGCAACAATTCTCTCTATTAATACTTGTAAACTA
RAD35834	C	A/C	<nnxnp>	AATTCACACTGCTCGGATGGACAGGGTTCTCAGCGATCAGTAAAGCCCGTCAACACTATCTCTCAGATTAGCATTAGCTCTGGCGGTAATCTGCGAAACGTGAGCCTG
RAD35837	C/T	C/T	<hkxhk>	AATTCCAGCTCTCTTCTATAATAGTGATAATCAAACCTTCCTTGCTTTTGCTGAAAAGCGGAAAACTGCAGATGACACAGATGCAGATGTCCTTGTGATGAGAAAAGG
RAD35854	C/G	G	<lmxll>	AATTCAATGAAATGGCATTTCCAGCTCTGTGGACAACAAAAATCAGAGGAGATGACAATCATATAGTGAAAATGAGATGACATAATCTAAAATTCATAAACTAATAAG
RAD35857	A/G	A	<lmxll>	AATTCAAATGTTTTCATGGCCAGAGGTGAGCCATGCCTTTGTGCCTGAGGTTGTTGTGTGCTGCACTTTGCTTCACAATCTGGCTCTTCCCAATGAGGACATCATTGA
RAD35884	G	G/T	<nnxnp>	AATTCACTGTTTCATTATGAAACCTGACAAGAGTTGCTGATGTTTGAGTTGAAGCTGAAAACGGTTTTTCTTACAGAAACTGAAGAACCAGATTGAAAACGTCATGGC
RAD35914	G/T	T	<lmxll>	AATTCCACAGATTCCAGTGTAGAAGTCAGTTCAAAACCTAAAAACAGGTTACTTTGCAGTAACCATATTTCATTAGCATTGTGTCGGCCTTATTTTTAGAGGCCATAT
RAD35922	A	A/T	<nnxnp>	AATTCATATGAAATTGCTGTAATAAATCTGTTGCTATTTCAGGGACATTGAAAAACAGCCTTTTTGCCTAATAATTAATGTCAATAGACTACACAGTTTATTAGACAG
RAD35944	A/T	A	<lmxll>	AATTCACAATATCATCTGAAAGTTATTTGTTCTGTATCAAAATGCTCCCACAGTGTATTGTGGTGACTTTTTGTCCTTGGCAATGTAAAATACAGTTGAAATTACACA
RAD35954	AG/TA	AG	<lmxll>	AATTCAAGTGGCAGTTAGATTATTTAAAAGCGTCAAATACATTTTTTACATTGCAGCTGCAAATGTCTCTGATGTAGGCTGGTATAGATTTATTTTAATGCGGGTCCC
RAD35965	CAT/GCA	CAT/GCA	<hkxhk>	AATTCTCTCGCTCCGACACACACTTTAAGTAATCGCATTGTAGTGTTCTCCCTCTTTCAGCGCTGCTAGTGTATGTGCGGACACTCACGCTGCCTCTGCAGGGAGAAT
RAD35971	G/T	G	<lmxll>	AATTCATCACCATTTCTCCAAAATATTCAAACTTTTGAAGTAAAAACCCTGACGATGTTCAGTCATGCGCTTTTAAAACGACCATGCAAGAGTTTTTCTAAATTGATG
RAD36013	C/G	G	<lmxll>	AATTCTCAGCATGGAATGGAATGGTTAAGCAATGAAAACGGTTTGGCCCGACGGTGGAAAAGCGGCTCTAGTGGCAAATAACACCAACAACATTTATTCCTTTTCACA
RAD36059	C	C/T	<nnxnp>	AATTCAACTTATTAACAAAAACTATTATTCTGATGGGTTGTTTTACCCCACCTTTGGGTCAAACATGGACAAACCAAACTGTTGGGTTGAAAAATTTAATGAAAACAT
RAD36089	G	A/G	<nnxnp>	AATTCACCCTCTGTGTCCGTTCAGCTGGGGTTCTTTATGTTTTCTGCCAGTGATCAAGTTTATTTTTGGATCATTTGGATATATGCCAGTCTTTCTATATACACACGA
RAD36107	C/T	C/T	<hkxhk>	AATTCATTTTGGGGTGTACTATCCCTTAACATTACAATTACAACATTAGAGCAGCGTTTAAATTTTTTCCCCATCATTCTATCCCAACAGGCCTGCATCATCCTGACA
RAD36140	C	A/C	<nnxnp>	AATTCAACAAATTCTTGCACATAGTCTTCAATCCTCCAGCCATATTGGTAAATTGAGCACAGCTTCTCCAAAATCAAAGAAGACATTGTTGTAAATCATTACTCTTTC
RAD36154	C/G	C/G	<hkxhk>	AATTCACTAGAAAACTAAGCATTTGAGCAGAACCCTTGAGATCAAAAATGTTTTTACATTCGTTGATTTAGCAGATGCTTTTATCCAAGGCGACTTACAAGTTTTAGC
RAD36173	A/G	A/G	<hkxhk>	AATTCGTACGACCTCACTCGTATGAATTTCTATGATTTGTCTAAACCCCAGTGACGGGTAGGGGCAGGGTTTGGGCTTGGTCATTCGTATTAATTCATATGAATTTGT
RAD36187	C/T	C/T	<hkxhk>	AATTCAGTAGGAATGAGCCAATAACACACACTGTACAGAAGTGTGTGTGTACCGAGGGCCTCAGGTGTTCAGGAAGGTTCTGGGCCATTTGGACAGCAGCTTCTGATC
RAD36211	CA/TT	CA	<lmxll>	AATTCATCATGACTATCACAGTGCATTGTGGGTATTCTCTAGCCATTGAGCGAACATTGGTTGTACACTTGTTATTGTGGTGCATTGTGGGATTGAATGAGTGCACTC
RAD36218	C/T	C	<lmxll>	AATTCAGTACGCTCTGGGCGAGAGGACGTGGGTGGAGTTTTGGCCCAGCTTGGAGCAGAGCAAGATAAGTGCTGAGCTCAAACAAAAATACGAGGGCATGTTGAGTCT
RAD36274	A/G	A	<lmxll>	AATTCACGTTTTCTAGTATTGTTGTGATTCACCATCTCTATTTTCCTTTGGAGATGCGTAGTCTGTTTCAGGAACTCTTGGATCTGTTTCTACTGCTCGTTCCACTGT
RAD36287	A/T	A/T	<hkxhk>	AATTCCTGAAAGAAAAAAACATTATTATTACACTGTAAAACCCAATAAGTTCAGAATACTCAAAACATTTAAGTAAACTAACTCATTTTTTTAAAGTTGGTAGAACTT
RAD36293	G	A/G	<nnxnp>	AATTCCTGTCTCCGACCCTTCTGTGGTGTAACACTTATAACACAAAGTATATTTATAACACAAATGTATAACACACTATGTAATTAGTTAAGCATGTAACTTTTTCAC
RAD36328	CG/TA	CG	<lmxll>	AATTCTGGCTTCAGGGACTTCTGTTCAAGTCAGTTGTTGTGAACTGAGGAAAGTTTCTTTTCCCGTATTAACCTGTAGCACTCATGTGAAATCATAGACATCCTTTTC
RAD36349	C/T	C/T	<hkxhk>	AATTCAAATGTGTCCGAACATTTGACTGTTCACGTCACGGTTCACATGGCACTAACATGAAAATGGACTTCGTTCGCATCAAGCACATTTACACTGTCTGAATCGTTC
RAD36358	TTT	CGA/TTT	<nnxnp>	AATTCATGTAGGTTCAGTGATTTTCATTTCCTTTTAAAATAAGACAGAATAAGCCTCTAGTACTCGATCTCAGGCTGCTGATAGATCTCTGCACTCTTTAATGTGGTT
RAD36405	G/T	G/T	<hkxhk>	AATTCATGAAGCTAGAATATTTATTATTATTATTATTTTTAAAGCAGAGGCTCTGTTCTTTCTTTTGATATATATGTTCAGACATTAATATGACTTTCTTTTCTTAAA
RAD36418	A/T	A/T	<hkxhk>	AATTCCTTTACTCGTATCAAAGCTGGAATAGCATAAATATGTTAATTTAGATACATTTATTTATTTTTATTTATTTAGTAATTTACAACTGATTGACTCATCTGATAT
RAD36420	C	C/T	<nnxnp>	AATTCCCTGAAATGCCTCCATTGTAGTTTTGAGTTTTCTTCCAGGAACGAACATGTCACAATATTCCTCATTTAAATAATTCCCGCCCAAGTCATATGCAAAATAAAG
RAD36432	A	A/T	<nnxnp>	AATTCTAACTTCTTATCTCAATATTGCGAGTTTATATCACAATTCTGACTTTTTTTCTCAGAATTGAATGATATAAAGTTTCAATTGTGAGTTATAAAGTCAGTATTG
RAD36433	A/G	A/G	<hkxhk>	AATTCTCTGTTACACACAAATATTATGGAATATAAAAATCAAAGACAGCATAAGGAGAACAGCAGAAAGCAGGAAGCATCACACATGCAGGGTATCCGACTCCATGCG
RAD36441	A/C	C	<lmxll>	AATTCTCTATGTAAAGACCTGAAAAGAGAGCTGAAAAGAAGCCATATATAGTCTTTTTATAATTATTTTGGTACAAAATAATCTTTTTTCATATTATCTATCTATCTA
RAD36466	CG/TT	CG/TT	<hkxhk>	AATTCAGAAGGTTTTTTCCCTCTCTGCTTTGTTTAAAAAGTGGGAATAGAGGAGGAGGACTGCCTCCTGTTAGTCCTGCATGAAGAAGCACCTAAAACTCTGAAAAGA
RAD36471	C/T	C/T	<hkxhk>	AATTCCGGCAGTGTAGACACTGCTAAGTGTATTACTGCCCTCCACAGGTCAAAGCTTGAACTAACTGTTATATACTTATTGTATACTTGTTGTCCACTATATGGAGAA
RAD36473	G	A/G	<nnxnp>	AATTCATAACGGGAAATTTGATATAAAAAGCGGTAGTGTCTGATTCTGTGAGTGAGCACATTATTTACCATAGCTGAAAGCCAACGAGCGCCTCTGTTGTGTATTTAC
RAD36483	G/T	G	<lmxll>	AATTCAGCTCCTGTTCAATCACACAGTTTGAGCTCGTTCAACATGAGTTATCAGAGATATGAAGACAGATAATCTGTGATGAACACAATCATGAAGAAAACACTCGTC
RAD36526	A/G	A/G	<hkxhk>	AATTCTGAACCATGCTGGTAGAATGCCGCAGTACAGTATCATCACTGAAGTTTATAATATGCCAATGTCTCAAAGACACCTTTAATGTTCTGATCAAGGCACAATGTT
RAD36540	AA/TG	AA/TG	<hkxhk>	AATTCAGGGTGATTTGGACACTTTTTGCCATTGAAACTTAATTCACACTATACCATAGTGCATGTTAAACAGCAACAATATAACATTCAAAAACATAGTAAAATCATC
RAD36573	A/G	G	<lmxll>	AATTCTTTTAGATGGGTGTCTTAAAATGTCCTGACTAGAGTCACTCAGATATTGGGGTTTTTTCCACGTTAAAGATAAAGTCATAAGGTGTATTAACTGGTCCACTAG
RAD36575	A/G	A/G	<hkxhk>	AATTCCCTAATTCCTGCCTGGAAATGGTGCAGACTGCGAGGCAGGCAGCGCCCGGCCCGGCTTCATAAGGACCCGCAGACCTGCGATGTTTGTACTCGCGCGGGTCAT
RAD36615	A	A/T	<nnxnp>	AATTCAAAGGAATAACTGTGATGCATAAAAAATGCTTTCTGAAACCAACTGAATGGATCATGGAGTAAGCAAAGTGTGTGGGTGGGTGCACAAACACACCAAGATAAT
RAD36672	A/C	C	<lmxll>	AATTCCCATTTGCTGATGTGGAAGCGGAAGTCAACAGCACATAAATGCCAAAATGTCAAATTTTATGCATTTAAATGTGATACATTTTTGTTTGTACTTTATAAATCA
RAD36677	C/T	C/T	<hkxhk>	AATTCAATCATTCATTCTGTCCAGCGTTCAGTCATTCATTCTATGTAGCATTTTATCATTCTACCCTTAATTTTGGCTGGCATTCTATCGTTCATCCTATCTAATGTT
RAD36692	C/G	C/G	<hkxhk>	AATTCACCCTAAATTATATGTACTATAATATATAAAACGTATTTATTTGTAAGTTTATATAACTTTCCATAAGTTATATATACAATGTAATATATAAATAATATAAAA
RAD36697	C/T	C/T	<hkxhk>	AATTCTCTATATTCCCATCAGCAAAAGATTGGGTGATGTACTTGAGTAAATGTAATTAGTTACTGTACTTAAGTATCCTTTTGGCTGCTTTGTAGTTGTACTGAGTAT
RAD36708	G/T	G/T	<hkxhk>	AATTCTGTCTTCCACACTAACATTTCATATTTTTGTGATAGCTTCTAGGTAAACAAGTAAACAATAAATCACACCAGCATATACTCAGGCAAGAGTCAACTATATAAT
RAD36714	A/G	A/G	<hkxhk>	AATTCATAGTATTCATAAAACAGTACATGAAAAGTACCTGGATGACCTACTATTTTTGTCAAGATTCTGAAGTCTGTGAGAAGTGTGCGTTCACTACGTTATCCGCGT
RAD36715	TGT	CAC/TGT	<nnxnp>	AATTCCTCACCTGTTTTCACATGCAACGAGCCAACACCTCAAAAGCATATATGACTAATGCGGGCTCAGGTATCAAGTTACTTCAAAATATTTGCCTAAAATATTTTT
RAD36724	C/G	G	<lmxll>	AATTCTCAAACGTGCCACAAAAAGTGACTAAGCACTGGATAGTGTACAGTAGTTTCACCCCGCAAAGAGGTATGAGAATGACAGTACTTTCTGTAAAATTTACAGGCA
RAD36741	T	G/T	<nnxnp>	AATTCTTCTGTTAAAGGGTTAGTTCACCCAAAAATGAAAATTATGTCATTAATGACTCACCCTCATGTCGTTCCAAACCCGTAAGACCTCCGTTCATCTTCAGAACAC
RAD36747	ATT/TAA	ATT/TAA	<hkxhk>	AATTCTTATTAATGTACTCTTTGAGTTCATGTTGGTTTTGTATGGTTTTGGAAAAAATTGCATTTTCGAGAAAAAAATTCAATTAATGGATCATGGTGCAACAAAGCA
RAD36774	A	A/C	<nnxnp>	AATTCTTTGCAGCCCTCCAGCATGGAATGCACTGATTACTGAAGTGAAATATCAGGGCCAAACAAAAATTAAGACCTGATAGATAGATAGATAGATAGATAGATAGAT
RAD36785	CA/GG	CA/GG	<hkxhk>	AATTCAAGGGAGTCTGTCGTCTTGGATTGATCACTATCCACAGACTCACAGTCTGATCCAGGAGATGAAGAACTCATTTCAGAGGCAGTGTCCTCAACTTCTCTCTCA
RAD36794	AC/GA	AC/GA	<hkxhk>	AATTCTTGTGTTTTAAGTTGCTTGTTATTACCTTCATAATAATACAGCTATACAATTGTGCAAAATGTAAAAGAAAATACACTGTAAACAAATAATTGCACAACCAAA
RAD36842	C/T	T	<lmxll>	AATTCTTTTACAGTGTGTAAAATAAACAATTATGAATCGTAATTATTAGGGGTGTGACGAGATCTCGTGTCACGAGATCTCCCGAGACTAAAATGTGATGAGATTTCT
RAD36843	AT/GC	AT	<lmxll>	AATTCAGCATTAGAAGATTATGTGATTTCTCTGAGGTCCTTTCTGCTTCTCGGCACCTTTAGTATGCCTTCTGTACTGGTAAAATTGTTTGCTAAGTCAAGCTTTGCT
RAD36862	GC	AG/GC	<nnxnp>	AATTCACAAGAGATTTGTAATTTCAAACAAGCAGTTTTGTAGCTAATCAATTGTTTTCTGTATTATACAATAAGCACAATGGCCCTCATTTATAAAACAAACGTACAA
RAD36866	C/G	C/G	<hkxhk>	AATTCTCTGTTTAAGGACTACAACAAATGACTACAACGAGCTTCTTCCCGGGTTGGTGACATCACAAACCATAACATTTACATAAATTAAATAAATTAAATTTTTACT
RAD36876	C/T	C/T	<hkxhk>	AATTCAGTGTATGGATGAAAATCGTGTACGTGGTCAAATGTTTTCACTCGAACAATAGATTGAACCATTGGTTAAAGTGCGCATTAAAGTACACCCTCCTCCCAAGTT
RAD36891	A/G	A	<lmxll>	AATTCCAGCAGTGTAGACGTTGCTAAGTGTATTACTGCCCTCCACGGGTCAAAGTTTGAACTAATTGTTATATACTTGCACTAGCGTATTGTATATGGCAATTTAGTT
RAD36903	A/T	T	<lmxll>	AATTCTAAAGAACAGAATTGATTTGAAATAGATCTTTTTGTAACAAATATTCTGTCACTTTTGATTTAATGCATCCTTGATGACTATACTAATTTCTTGTCTTAATGA
RAD36948	CA/TT	TT	<lmxll>	AATTCTACACTTCGAGTCTTTTCAGACATGTCTGGCTGTTGTGGTAATGCTTCAAATTCCATATTAGGCATAGCCTATACAATTTTTCAGAAGTATGTTTTTGAAACA
RAD37015	A/T	A/T	<hkxhk>	AATTCCTGTTCTTTCCAATAAATCTTCTATTGTGTGTCATATTCATTGAACTGGCTCGTGCATTTTATGTTTCGCGCTCTGGAAATGTGGTCATTTCCAGTAAGGGAG
RAD37030	A/G	A/G	<hkxhk>	AATTCCATAAATTCCCACACTCATTTCAGAACACCACCAAATTGTGTTTTATAATTACATATCACCAAATACAAGTGCTTGGTAATGTTTTGTTGGGCTGGAAACCAA
RAD37043	A/C	A	<lmxll>	AATTCAGTTCATGAGACAAAAAAACAACAGCATAATTTTGACTGATTATTCTCAGTTCAACTCTGAATGATGCTCTCATTATTAGTGTTTGACAAACTCATATTAGCA
RAD37055	C/T	T	<lmxll>	AATTCAATGGTCAATCAGAGACATATCTGTTGAGCATGTGAACTCAATGGCCAATCAGAGACATATCTGTTGAGCGTGTGAACTCAATGGTCAATCAGAGACATATCT
RAD37059	AA/TT	AA/TT	<hkxhk>	AATTCAAATAGAGAAGAAGAAGAAGAGATATAGTTCAAAATGAGCATTTATGGTTAAAACGTATAACATTTTAAAAATTTTTTAGAAAATGAGCGATGGTTTCTCTAG
RAD37173	A/T	A	<lmxll>	AATTCTGTTTCATAAAACAAACTTTAATTAGTTCAAACTTAGTTACTCTGGCAACTTATGCTTATGCATATATATATGTGCATGCTCCCCTGAGAAAATTTAGATTTC
RAD37219	C/T	C	<lmxll>	AATTCTGTGTTAATGTTTGAATGGGAAAGAAGAGGCAATTTCTACAAAATCTGCCTTTCCACTTAAAATGAGATTCAGCCATCCCTCCTTTTGTTTGTCCCACTAGGA
RAD37228	C/T	T	<lmxll>	AATTCAGGTGATATTATTTCATTTCATTTGCTCAATAGAGTGAAGAGGCCAGTTGTTGTTTCACGGCTCCAACGATCTCTAGCAGTGTCCAGGCCTGCAACGGGGAGG
RAD37260	A/G	A/G	<hkxhk>	AATTCCTAACCTGCACAAATTAACCTCCAGATCAGCTTTCTTTACTCCACTTGATTCATGGTTTGGAGTAAGATCTTAAATACATTGTTGATCTTGGCTCAAGCGTTA
RAD37280	T	C/T	<nnxnp>	AATTCCTCCAAGCTCTCATTGTTTGATGTGGTATTGGCTTCTAACTTAAATTTAAAGCTTTTTTAGTGTATTCAACCTAATTCATCAAAACTTATGTTTCATGTGAGA
RAD37292	G/T	G	<lmxll>	AATTCATTCACACGTATTAACTTGTTATTAATTTGTTCCCTCGTTTTAGTGAATTAATTAATAAAACACAAATTCTTAATTTGTGGTCATGATAACTATTTTTCTTCC
RAD37316	A/C	A/C	<hkxhk>	AATTCTGATAAATCCAATATTATTCTAAAATGAGGGAAATAATAATAATAATTGTAATAATATTATAGAACAAGGAGGTTTGTCCAATGGTGGTACACATAAAGATGT
RAD37317	C/T	C	<lmxll>	AATTCAGACCGTTTTGCTTTTTATTTTCTCCATATATATGTATATGTGTGAGACAAAGCTAAGAGAGATACAATCTTTAAGCATTTCTTTCATGGTCAAATCATATTA
RAD37330	T	C/T	<nnxnp>	AATTCGGTTAAAAGGTCTCTGTTTTAAGGAGCAAGAGTTAAAGATGCTTTAAACCTGCTGTATGTTTCTCTTTTTCTGTAAATTAGACCCTTTGTGAACATGTTTATT
RAD37398	A/C	A	<lmxll>	AATTCAGGTTGCAAATAAATTTTTTCCCCCACTTTTCTAGTTTTAACACCGCTACACGAGCTACTTTATTTTGCACATTCAACTGAGGCAAAATTGATTTACAAATGT
RAD37400	G	A/G	<nnxnp>	AATTCTGAGAGGAAAAAAAGTCAGAATTGAAAGATTAAAAGGTATCAATTACCTTTTTTAATTTTTATAATGTGTCGGAAACAAGTTTCCATAGAGCACTGCTCCAGA
RAD37424	C/T	C	<lmxll>	AATTCCATACACTGTGATGTATCACATTATCATAAATAGCTCATGATTATTACAGCTCAAAACAAAAGACATGCTCTGACAACAACAAAGTTTAAGGTGTCTTTGATG
RAD37509	A/C	A	<lmxll>	AATTCTTGTTTAAATTCTATGGTTCACATCATTGTAACTGAACTATTTTTGTTGGCCAAATACAAATTAACTAAATAGGTTGCCATAACGCATCTAAAAATGTCAGCT
RAD37515	A/T	A	<lmxll>	AATTCAACCTAAATATAGACCTAGACAAACATTACTGAAAGTGACAGAAAAGAAAGAATTTCCCCTGGGGAAAAGGAAATGGATAGTTACTGGATATATGAGTGACTG
RAD37521	A/G	A	<lmxll>	AATTCTTAAAAGGCTGATTTATTCTCTCTTATAACTCTCTGGAAAACACAAATGAAGCCCTAGATATATGTTACCATGGGAAGTTTTAACAGTGGTAGTTTTTATCAC
RAD37527	C/T	C/T	<hkxhk>	AATTCTTTTTTAATGAATAGTTAAAAAGAACAGCATTTAATTGAAATTTAAAATGTATTTACTGTCACTTTTAATCAAAAATGCATCCTTGCTAAATTCGTTTTTTAA
RAD37529	C/T	T	<lmxll>	AATTCTTCCCAAGCACTCACAGCCCTTTCCTGGAACCGCTGGTTTTAACTGGAGGAAAGTTGACACTGGATGCAGTAAAAATAGACTGCAGTGAATTTCTGGATTGCA
RAD37536	C/T	C/T	<hkxhk>	AATTCAGATTTACGTCACACGTGACCTTTCCAACATAATTACATAATGCGTGGCGCATTGCAGAGCAGTGCAAGACGAGCATTTGTGGTTAAAAAGTATATAAATTGT
RAD37566	G/T	T	<lmxll>	AATTCCGTTGGACATAGTGGTGTATTAGAGGTAAAAAATTATATAAATACTGTTCGGTTTCTCGCACAAACCGATCTTTTCTTGTCTTAGGACATCAATGTGTCGTCA
RAD37603	A/G	A/G	<hkxhk>	AATTCCTACACCTGCCAAATTATTACCCCCCCTAGTATTGGTATGTTTAAGATTAAGTGTGGGGAAGGAGTTAGGATTAGGGGTGGGGTTAGGATTAGGCAATCAGAT
RAD37624	C/G	C	<lmxll>	AATTCTCGATTCTCGAGCCATCGATATCAACCAATTCACCTTCAGTGCCATGGGCAGCACCTGGTAACGTCGCACTTAAGAAGGTATATCTTAAGCAACCTCCTAAGG
RAD37639	CCA/TTG	CCA	<lmxll>	AATTCATAAAAACAACAATTTATTAATATTTGGGAATTTGTTGTTGTGCCGCTCCACATCCAGTGTAGACAGTATCACTGATTATAATGGATTCTGTTGTGTTTTGAC
RAD37646	A/G	A	<lmxll>	AATTCCAAAACTCATCACCAAATATAGCAAAGAGTCAAAAGACAAGCTCAAAACCAATCAAACTGTGCTTTGTTTTCAGTGTAAATAAAATAAAAATGCAAAAGAAAA
RAD37679	A/T	A	<lmxll>	AATTCCATTGATCCAAGTCCAGGTTGCGTTTATGTACTGGCCCAAATCAACATGAGACGGATGACTCAGTCAGTACATGTGGCGGTCCAAACTCCAAGAGTGGCATAC
RAD37725	C/G	C	<lmxll>	AATTCGTACGAATTAGCCACCTTGTAAAATATGTATGAATTGCCGTGAAATGGGGTTGTCCAAACCTGTATGAGTTTCATTCTTCTGTTGAACACAAAAAAAGATATT
RAD37732	A/C	C	<lmxll>	AATTCTAACTGATGTACAAAATCTAAACAAAATTACACTTCAAACAATAAAATAGGGAGAATTACCATATCGAACGCTACAAATCTTGAAGCAGCGGTCGAGGGAGAT
RAD37735	A/T	A/T	<hkxhk>	AATTCACTACAAGTGCACAATTAAGTGCACTTCTTTTTCACAAAGGAAGACCAAAAATACATGTGTATGTTGTTTCTAAAGCAAGTTGCTGTTGCTACTGTTGCTCAT
RAD37740	C/G	C	<lmxll>	AATTCTACAAGAATTTTGCCTACAAGTACTTTCACCAAAACAAAACAAAATAAAACAAAACACGCCATCTTCAAAGAAATTTGCAAAACTGTTTTAAAATAGATCAAG
RAD37758	T	C/T	<nnxnp>	AATTCATTTATTCATCATTCATTATATGCTATATTCATTATAGTGATTAAAAAGTTATCCAGGGATAATGCGATGGTGTATTGTGTGTTTAAATACAGTTGTTTAGCT
RAD37762	A/G	A/G	<hkxhk>	AATTCCTCTATTGACAAAGCACTGTCAAGGGGTGAAATTTCCGCTATCAGTTCCGGTTCTGGAATTTCCAGATCATTGTTAGGAATAGGATTGCGCAACAGTGCATCC
RAD37765	C/T	C/T	<hkxhk>	AATTCTCCCCCCAGCCCTCCTCCGGGGAGAAAGAACTGTTTACCTCAGCTCCAGGTCGCCAGGTCGCCATATCTCCAGGACCGCTTCCCGCTAGCCAACTGGGTTGAC
RAD37768	C/G	G	<lmxll>	AATTCTAAAAATGTAATTGCTTGTAAGACTCTTCTATGGTGTAAAATGTAATAAACTCATTTCAGAATCTTATTTATTGTAATCCTTAAATATTGTATATATTGTCTT
RAD37777	A/T	T	<lmxll>	AATTCATGCCCCTGCGGAGTGATCTGGTCCACGACTGCAAGTTTGACCACATCTTTGGGTTCAAACTGAACCTTACTTAATCTCAACACCAGGTCCTCCTTCTCTTCT
RAD37781	G/T	G	<lmxll>	AATTCTGATTTTTGAAGTTTTCCAATGATAACCAGAAAAATTGAGACATTGTCGTGTTGCGACGTTGTTCCATTTTCCTTACTTTTCTGAATAAAGCATTACATACAA
RAD37815	C/T	C/T	<hkxhk>	AATTCCAGCGCAGTCACTGGAGCTACAAGCACAGCGATCTTCTTCACAGCAGACTCCACGGGAGATGCCATCTCACACGGTCCACACAGCAGGCTGAGGACTTCTGGA
RAD37886	AGA/TTT	AGA/TTT	<hkxhk>	AATTCAACTTAAAGTTTCTGGTAATCCTCTTCTGTCCTTCATTTTCATTATTTATTTAACAAACTGTTAGTAGTTTTAGGTCATGGTTAGAAGGATTTGTGTCCTCCA
RAD37887	C/T	C	<lmxll>	AATTCAAGAGCTGCAGAACACATCAGCCGCCCAATACAAAACCGTAAGTGTGCGGTCTTTATCACTCCTTTACTGTCCATTACCAAAACCTGTTTAAATCATTCCAGA
RAD37890	A	A/T	<nnxnp>	AATTCAAGATGTAAATTTCATTTTCAGGTCTTTGCTCAAAAAGTAAATAAATGTATTATAACTACTGCATAAATATAATTTAGTACCATTAAATCCCCCCAAAATACA
RAD37894	G/T	G/T	<hkxhk>	AATTCACCGTTATAAACGAATCAGATTTAATGATTCAATGACCCATTTGCAAAGTAGTCGGTGTGTTCGACTTGAAGCGGCGCTGCGCAGACGATCAATTAAATGAAA
RAD37904	AG/GT	GT	<lmxll>	AATTCTAGAAAATGAAAAGGATCCATCAGTTTGATTTGATGAACTAGAATAAACTAAATAATCAGAATATAGTGAACTACTAATTTGAGAAAAATGTGCATTAAATGC
RAD37913	A/T	T	<lmxll>	AATTCATTACATGTTTGTTCATTGAAAAGGTTACAAATAAATCACTGGTTCACAAACTGTCACACCATATCAGAAGCCTGATCTCTGCATCGCACCATCTTGAGAATG
RAD37935	A	A/C	<nnxnp>	AATTCCTTGTATAGGCATTTCGCCATGATAAGCGTGCACACACACATCACCCAGAGCAAGAGTACAGCCATCAACGCGATTCGTTCGGGATACGGAAGCCGAGAGATT
RAD37965	C/T	T	<lmxll>	AATTCTTCGAGTGCGTCTACATCTCCCAACATGCACTGCTGTTCCAGTCACATGCATGTTTGGCTATGCAAATGCGGGTTGGTTGTCTTTTATCTGCAAACATCATGA
RAD37973	AC/CT	AC	<lmxll>	AATTCATTCTTGCCTCTATATAAATTTGTATATTTTAGATCACATATAATGTATTATTTAAACAACTGATTATAAAAAACTTTTTGTTGTTATATTTGTCAGAAGGGG
RAD37987	AC/CT	AC	<lmxll>	AATTCGTTGCATTCTGGAATACATTTTCCACACATTTTATAAAATGTCATCTGGGTATTCCATGCATACAAAAATACAATGTTCAGAATATTACTCTGCTCTTATTAT
RAD38001	CAC/TGT	TGT	<lmxll>	AATTCCCCATTGCTGCAAGGTCTAGAGTAGTGTTGTCACGGTACCAAAATTCCAGTAGTCGGTACCGATGCCATGAAAATTTTACGGTTCTCGGTACCAATTTTGGTA
RAD38044	A/T	A/T	<hkxhk>	AATTCTTAGAAAATAATGCACACCAGAGGTGGTAATGCGACTTACTCATTAATTATATACAATATCCAGCAGGATTCAAAGATTGAAAACAATCAATGGGGGAAATTC
RAD38059	T	C/T	<nnxnp>	AATTCAGAGTCGTGCTCTTGCTGTTTGTACAATTGCTTTGAAAGCTCTGGTGCTTATGTAGAGAAGTCAAGTTTGAATCTAGCATGTAGTGTTTCCTAATCACATTCA
RAD38082	AC/TT	TT	<lmxll>	AATTCTGCTTCTGAGAGCGCGATTCGCATTCCCTGTGCGAGTCGATGCAAATAAAGCAGAGTGATTTCTAATAAGCATAATATTACAGAATCATTCCACGAAAACACA
RAD38097	A/T	A/T	<hkxhk>	AATTCATTAGTTTGGGATATTTTTCATTTGAGGAATTTCTTAGTTAACTGCACCATGTAATTTAGAAATTTAGAAGATCTACCACATTAAATATTATTTCACTGGGCT
RAD38124	C/G	C/G	<hkxhk>	AATTCATCAACGCTATCAGCCCACCGATGATCCTGATGAACTCGTATATGACGTGTTCAGGGCCTGAATCCAAAGCAGGAAAGTTCTTTCATGAGGTGGAGTTGAAGA
RAD38137	G/T	T	<lmxll>	AATTCAAACATTTCTTTTTTCAGTGCACGCATTTCCAAGGAATCGAATCCATGACCTTGGCGTATGCGTTACTGTTTGAGCTACATGAATGCAGGAGAGATGTGGTCA
RAD38174	T	G/T	<nnxnp>	AATTCCTGACGACTCGTTTTGGCAGTTCAGAATAGATTCTTTCTTTTAGGAGACAATAACTTTATTTGTCATGCACTTTGATGTTTGAAACTTTGCATTCACAAACAG
RAD38176	C	C/G	<nnxnp>	AATTCAATTAAAATTAAACGTTTCTTAAAGATAAAAACAATTACCTCTGTTAATTCTGTAAACTATATAGCGAGCCCTTACTTGTGCATTACTTTGATATTAAAGGTT
RAD38182	C/T	C	<lmxll>	AATTCTGCATTAATTTCTTATCCAAAATACAATTACTGAGCCTATAATTTTTGTGTAAAGTGAAAAGTTAATTGTCTGAAAAGTAAATTTAAAAAGGTAAAAGTAAAT
RAD38185	AC/GT	AC	<lmxll>	AATTCAGTGTTGCCGAAAGGGGCGCTATAGGACAATTAGCGCGATCAGTCTCTTTCTGCAGTTAATTTCCTTTTTCAGGCCAACTACTACTTGAAGATATAATTGCTG
RAD38216	C/T	C/T	<hkxhk>	AATTCCATTATCGATTAGTCGTGTTTTCTCACTGTGTGCGAAAAACGCGTCAAATTACAGTACTGAATAACGCATTTCTATGAACAAAATGTATCTAAAAATTGTGAA
RAD38230	G/T	G/T	<hkxhk>	AATTCACACTTCAGCTTTAGTAATTCTTAGAAAATAAATGTAAAAGAAAATCAAGACATCTAATCTTCTAAGAGCAAATAACGCTGTACAGGACTTTCAGATTGTACT
RAD38244	C/G	C/G	<hkxhk>	AATTCTCACATGTTTTAGACACAGGGTTCTGCAGGACCTGTCTCCGTAGCGTAAGCAACTGACACAGCATTGAGCCAGTTTTTTACACACTATTTTTAAGAAATCCTC
RAD38257	A/G	A/G	<hkxhk>	AATTCAATCACTATTAATAACAAAATCAGCAGTGTTCAGTTAATTAGTAGTGCTTTGTGTCTTATTAATAGTTGTTTTAGTCAGTTGACGTGTTTGTTAACAGATTCT
RAD38285	C/T	T	<lmxll>	AATTCAGGCCAGCTGATAATACCTAGAATATCAAAATCAACTGCAGGTGGCAGATCCTTCTCCTATTTTGCAAACTCCGGAACAGTCTTCATAGCATTGTTCGGGAAG
RAD38291	C/T	T	<lmxll>	AATTCAATGAATCTCCGAGTCTGTTTAAAAAAACGTGCGCGCAGCCTGTTCAGTTATCAGCAACCTGCAGAGTCAGACATGTGATCGCACGCAAAAAATGGACGGGAA
RAD38300	CT	CT/TC	<nnxnp>	AATTCTATAAGGCTTCGTGGTCATTGATTGGACCAGATTTACATGGTGTATTTCTTGAATGTGAAAAATCAAAAACTCTTCCTCTTAGTTGTAGAAGAGCTGTAATAA
RAD38307	A/C	A/C	<hkxhk>	AATTCATCAACATGCTTGTTTTGTTCCGTTCAAAGATTATAAGGAACAGCTGATACCTTGATTATGTGCCCAAAGTATTTCCCCTCAATATGGTTGTCAGTTTTAATA
RAD38309	T	A/T	<nnxnp>	AATTCATGTCATCTCCAGTCAGCTCTGGAGTCTGGACACTACAGTCTCTCAGTGACATTACACCTTGTTTTTTTAATGCAACCCTATTTGAAAATCATAGCAGGTCTG
RAD38319	AGC/GTT	AGC/GTT	<hkxhk>	AATTCCTCCGAAGGTTTCTCGAGGGAGTTGTCCTTCTGCTCAAGGCATAACATTTTGACTGCTGCAAAGTGGTCTATAGTACAGAAAGAAACCAAAAACATGTAATCA
RAD38332	G/T	G	<lmxll>	AATTCATTCGGTGCATGGCGCGACTCTCAGAGTGCATTATGGGTATTCTCTAGCCGTTAAGTGTCCATCGGTTGTACACCCGTTATTGCAGTGCACTGTGGGATGGAA
RAD38344	A/T	A	<lmxll>	AATTCAAATGGAGAAGAAGAAGAGAGCTAGTTCAAGATGAACATTTATGGTTAAAACTTATAAAATTTTTAATTTTTTGAAGGTCAACAGCAAAAATGAGCGATGGTT
RAD38346	A	A/T	<nnxnp>	AATTCACTGTTCCTACAATATAATTGCAGTGTCCAGCTCCTGAGGCAGCAAAGCAGCGTTAAACTGTGATGATCCTTCTACCGTGCTTCACAGCTGGGAAGGTTTTGG
RAD38374	A/C	A	<lmxll>	AATTCTAAAAGAAGACTGTTCAAAAGTTTGGGATTTGTAAGATTTTTAAAATGTTTTTGAAAGAAGTCTCTTATGCTCACCAAGGCTGCATTTATTTGATCAAAAAAA
RAD38400	A/C	A/C	<hkxhk>	AATTCTGAATTGTTTTTATGGAATATTGCAGTATTTATTATAAATGATTTATCAGTGCACATCATCATTATTATTTTTTAAATTAATGTGCGCTCATAATCTTGCAGT
RAD38425	A/G	A/G	<hkxhk>	AATTCGGGTTGTAGAACCTTTCTGGCATAAAGCGTTCTTTAAAATTGAGTCAAAAACCCCGCTTGACCTTTTTTTCTAAGAGTGTAGTGTCCGAATACTTTATTTTAG
RAD38426	A/G	A/G	<hkxhk>	AATTCTGTTTTTCTTTTCTCAGATGGATTCGAGTTGTGTTCTGTCCTCTGGTGTGAACCCTAAGAAAGTTTACTATGTGCTAAACCCGGATGGAAACCTACCTGACAC
RAD38432	C/T	C/T	<hkxhk>	AATTCCTTAAACAACTACAACTTGAATTTTTATAATATTTTTTAAATATTGTTACTTATTTACTTGTCTGAATAAATAGAAGAGATCTTGGCTTATTGATGTTTTCAG
RAD38455	G	G/T	<nnxnp>	AATTCTGACCATGAAGGGATAGTTCACCCAAAAATTTGAATTACCACATGATTTACTCTAGGTGTATATGACTTTCTTCTTTCAGATGAATACAATCTAAGTTATATT
RAD38462	G	C/G	<nnxnp>	AATTCAGTCTGAAATGTTCACTGATTTTAGTTCAAATTCTGAAGTTAAGCCTTTGATCAAAGGTCACAAAAAGTGTCTATTTCAGGCTTTAGTAGCAAAAGTGTGAGA
RAD38476	C/G	G	<lmxll>	AATTCACACCCTAATACCACAGCTGTACAATTTTCACACCCTATACTAAATTTACCCTATATAATAGCCTACTCATCTGGATTGAAGCAGCAAACATTCAGTGCAAGA
RAD38483	A/G	A/G	<hkxhk>	AATTCCAGGCAAAAATGCCCTCGGATGACAGAGGACGACGAAGAGCCAAGGACGGTCTAGAGCACTAAAAACAGCAGTATTTTTCACATTAACGTTGCCATGGACACC
RAD38488	C/T	T	<lmxll>	AATTCACCCGTAATGCGAGGCTAAAAAAGGCAGGATGATCGGAGCTGTGCAGACTGGTCTCGCTGGTGTGTGACGGGAAAATCTTGCCATCCCCAACAATGGACTGGG
RAD38511	C/T	T	<lmxll>	AATTCATCATAGTTGGGTAAACTTTTATAGCAGTGAATGAGAGACTTCATTAAATATATGTTTTGTGTTTCCATTTGCGCAAATAGCAAAAGAAAAACTCCACAATAG
RAD38512	G	G/T	<nnxnp>	AATTCATTTCTAATGATATATGAGTTAGAACCGTATAAGAAGGTGATCGGCTCTCTGGTTATACATCAACAAGGGGGGATGGAGTTAAAGTGCAAAAATATGTATGTG
RAD38517	C/T	C/T	<hkxhk>	AATTCTTCCAATGCATGGAGAAGAGCAATTACACAATATTTTAAGATGAAGAGGCGCTCTTTGGTTTTCAACTATGATACCTAATGTGCTCATTCACATAATCAGACA
RAD38536	CA/TG	TG	<lmxll>	AATTCTAAATCCAACAGCCAACTTGTTCGTCGGCGTTTGTTGGTGTTTGTTGGCGTTTGTCGGTGCGGTGTGAATTGGCCTTTACACCCCTGACTTAATAGTGTTCAT
RAD38559	A/G	A/G	<hkxhk>	AATTCCGTTTTTGAATGAATTTGAGCGAGCAAGGGAGAGAGTGCGCGCGTGCGAAGCTGCTGAATATATGTGTGTGCGCAATTTCTTTCATGTTAGACAAAGTTCCCA
RAD38561	A/G	A/G	<hkxhk>	AATTCAACCCTCAAAACTTCTTGAACGAAAAGGGGGAGTTTGTGAAGCCTGATGCATTCATGCCTTTTTCTGCTGGTATGTTCTAATCAGACAGTAATGCCATCTTTT
RAD38571	A/G	G	<lmxll>	AATTCATCAAAAATGATCTTCATTTGTGTTCTGAAAATGAACGAAAGTCTTACGGGTTTGGAACGACATGAAGGTGAATAATTAATGAATTTTAATTTTTGGGTGAAC
RAD38572	T	A/T	<nnxnp>	AATTCAGAAAAATATGCTAATTAAGATGGTTTTGAACCATGTATTTTAAACTAACACACAGAACACCTGTTAGAGAAAAAAATTTGTATAGTGTAGATTTGGATATTG
RAD38573	A/G	A/G	<hkxhk>	AATTCAACATTTTCACCCTGTCTCCTTTAGTAACCTGTAATTTCCCTGAACAACATAGAAAAACTTCTAGTCATATTTCACTGAAATGTAGAGATGTGATGTTGTGTT
RAD38592	CT/GC	GC	<lmxll>	AATTCACTCTTAAGTTGAACAGTGGAGCATGATTTCATCTGATTGAACCGTCCATAAACCTAGTTACCAGTTTTATTGATGGTCAGTGGCATAAGCACGTAGTGTACA
RAD38630	C/T	C/T	<hkxhk>	AATTCAGCAGTTTGGCGGTTTGACACGCGATCCGAATCATGATTCAATACGCTGATTCATAACGCTCCGAATCTTCCCGAAGCAGTGTTTTGAAATCGGCCATCACTA
RAD38631	T	C/T	<nnxnp>	AATTCCAGCTATTTGACCCCAGGTTCTACACAGAGAAATCATCAGAGATATTTTGTTCTAGAAGTTGCTGTCCAGTTTGAACCTGCAGGCCCAGAAAAACTGCAAAAT
RAD38639	GT/TA	GT/TA	<hkxhk>	AATTCACAGATTCTCCCCTGTTCTGTGATGAAATGATAAGAATTACCTTATATTTGTTAATATTTAGTCATTAATACAGTTTTCAGTGTCACATGATCCTTCAGAAAT
RAD38643	A/G	A/G	<hkxhk>	AATTCAGTTCTCTTAAGTGTCTTTTTGCACTTTAATGGTTTAAAACCACATTAAAAAGTGCACACAGGAATCGATATGCAGAATCGTAATTAATTCCTGACCTTAAGT
RAD38648	T	G/T	<nnxnp>	AATTCCCACAAAAACGCAATGCTTTAGTTTTTACAGTAAAAGAGTGTGTTGTGAGATGTAAATAGCTAAACATTTATTGTTTTACGATAAAAATATTCATCGACCCAC
RAD38656	C/G	C	<lmxll>	AATTCTGATTGGTGGCAAGTTAACTTGCTTAGTACATTGAACTTAAATATACTAGGTGTAATAACTACAAAGTAATTAATATTACAAAACATTTTAAGTTAAATGAAC
RAD38698	A/G	A/G	<hkxhk>	AATTCTTGCTCAGTTTCAGAATAAATGAAAGCCACAGAATGGACATATTCCCAATGAAATGCTTTTAAAGTCACCATGAGAAGACATTTGCAGCCTATTTTACATTGG
RAD38712	T	C/T	<nnxnp>	AATTCAGCATTGCGCTCAATGGTCATAGAGTAATTCACCACCTCCTTGTTTCCCACGACGCAAGGTTTTGGCCATCAAAAGACATCAGATCAAAACGAGTTAGCATTT
RAD38714	AG/TA	AG/TA	<hkxhk>	AATTCAGTGAGCTTGTGCTTTAGAGATTGACAGCCTAATTGATTATAAAAGGAGGATCTTTTCTTGCTTTCTGTTTATTAACCAATCAATCTGAATTGAAGTTTAGTT
RAD38715	A/G	A/G	<hkxhk>	AATTCAAACGGGTCCGTTACGTTTGTCTGCGGCGACTCATGCACGTGATCCGCTCTGTGCTCTCGTGCCTCTGGACCGGAGCAGACTGTGTGCATGCTGTGGCAGTTT
RAD38727	AA/GG	GG	<lmxll>	AATTCTTTAAAAGAAAATATCTCCCTTTGCATTGAACTTTGAGCGTCGTAACAGATATTATTTATGCGCAAACAGCAACATTACACACTAACTAAAGTTAAAAAAGTG
RAD38734	A/G	G	<lmxll>	AATTCAGCTTCTCTCTTTTAAGCCACCAATTCTTATCTCAAGGGTAACTGTTCTGGCTTCCTTTTATAGAGTATTTAGTTGCTTAGTCTAGTCCCTCTCTTTCTTTCT
RAD38748	A/C	A	<lmxll>	AATTCCTTAAAAGTCAACCATTTAACATTTATATGTGTAAAATTAGCAGCATTACAAAAACCACAAACTGACATAAAAAGCAAATAGTCAAACTGACAACTAAATGAA
RAD38768	G	C/G	<nnxnp>	AATTCAAATTGAAGATTTCTGTTTACACTTGACTACTTCACAGCCAAACATTTGATCAGTTCATGCATTCCCTGGGAATCAAACGTATAATCTTGGCGTTGCTAGCGC
RAD38769	C/T	C	<lmxll>	AATTCTAGAGAAGAAGAGAGCTAGTTCAAGATGAGCATTTATGGTTAAAATGAGTAAAATTTTAATTTTCTTTTAGAAAATGAGCGATGGTTTCTCTAGATAAGACCC
RAD38775	A/C	C	<lmxll>	AATTCCACCGCGAGTTGATAGGCAAACTTTCTGACCTAAAAGAAATCATAACATGATGTCTGAGTCGGGACACACATTTTTTTAGAAATTGTCTAAATGTATGTGTTG
RAD38799	A	A/C	<nnxnp>	AATTCAGAGAAAATTCCGAACAGGAGTTGGACGTTGAAACAGATTTCCATGGAATAAACTGGAAAGCTAAATAATCAATTAGAAAGAACAGAAGAAACGGGTTCCGTT
RAD38827	G/T	G/T	<hkxhk>	AATTCAAACACTAAACATGCACCACAAAATTAGTCTTCACGCTGATGATATATTACTATATTTACAAGACCCCCCCATCATCATTACAAGAAACAATTAAACTTATTG
RAD38842	C/T	C	<lmxll>	AATTCAGCATGTGTTTTGGTTCTGGAAGCACTCTCCATAATTTACACGTAGGCCTAAATTAATAGTTCTTTTGGAAAATCAGTACACTTTCAGAGACTCCAGCCATAT
RAD38862	G/T	G	<lmxll>	AATTCAACTTTTTTTGATATATTGCATGTTCAGATATTCATACCACAAAATATTCTAGAGCCATTACATTTCTATAAAAATGATCAAAAACAATGGCGGTGGCTGGCA
RAD38866	A/T	T	<lmxll>	AATTCTGACATAACGGTGCAATTTTCAGTTTTTATAACTGGGAATTTTCCGTTAATGTCACTCTGCATGTCTTGTCGAAAGCCTGTCCGCAAGTTGTTGATATGTGAG
RAD38887	A/G	A/G	<hkxhk>	AATTCAGACGACTTTAAAGAGCTTGAGATTTTAACGAGTGCACTTGGAATAAATAGAATGTTATTGTTCCCTGGTCTAAAAATAAAAAAGTTATTGATATTTTGTAAA
RAD38918	C/T	C	<lmxll>	AATTCAATACGGGGTGACAAAATATACACTGATATGCAGAGGGAAAATGTGTTGCTCAAGTTTAACTGAGTTTATGCATCAATTTTTGCTTCTAAAATTCCTTTGGAG
RAD38931	A/G	G	<lmxll>	AATTCCTAGTGACAGAAAGGAGAATAGAGGTCAGTGTTTGGAGATTCCATGGCAATATTTACTGAGAATACAGGCCCTAATGTATGAGATTGAGGAGGATCACCAAGG
RAD38940	GG/TT	GG	<lmxll>	AATTCACCTTTGATTTCAACAGAATTTAATGTTAGCATGTTGCTAACCTAACAATACAATAAAAAGAAGTGAAATTTTGATTAGATTATACTGTTTTTTTTGTTTGTT
RAD38944	A/G	A	<lmxll>	AATTCTAAAGGAAAATGTCAGGACATCTGTCCGTGAACTGAAGCTCGAGAGAAAGTGGGTCATGCAGTAAGACAACGAGTCCAAGCACAGAAGTCATTCTACCAAAGA
RAD38959	C/T	T	<lmxll>	AATTCACACAGGTTGAGGCATTTGTTGCACTTCAGAAGAGGTCTACTTTGCTGATATGGCTTGGGTGACATGAGGTTGAGGGGTTCCTTTGGGGAACCAACCCCCTAG
RAD38966	C/T	C/T	<hkxhk>	AATTCACAACATGTGCATACGCACATAAATTTGTTCTTACCTTTGTTCCAAAGTTGATGAATCTGTATTGTTTTAAATTAAGGAGTGTGTGCCCGCAGCTATCAATTT
RAD38973	A/G	A/G	<hkxhk>	AATTCAGTTCTCTTTCTTATTGCGCTTGAATGGTCGACTACACACGAAATTATGTAAAAATTCCCATTGTGTGGGTATAACATTTTACATTCATACTACAAACACTCA
RAD38986	C/T	C/T	<hkxhk>	AATTCATTTAGCAGGGAGGGTTTCTCATGCTGTATGTGCCAGGCCGTGAATCGGAGAAGGTGGGGAGAGAGGTGCACAGGTGACAGCTGGCACACCTGCATACAGTCT
RAD38997	C/T	C/T	<hkxhk>	AATTCCCATTTGCTTCAATAGCAAAATTAAAAAAAGAAGGCGTTTCTAAGACTTTCAAAGAGAGGAAAAAAATACTGAGTTTGATTAACTTGGTCAGTTGTATTAGAA
RAD39039	G/T	G/T	<hkxhk>	AATTCTGTTCCTCTAAGTTCTCACAAGTGTCCTAGCCACCACAGGTGTAGGTCATTATGTTAAAGGGGTGGTTCAGTGTTTTTTTTCTAGGCTTGATTGTTTTTTTGG
RAD39043	G/T	G	<lmxll>	AATTCTTTCTTTGGGATTCTAATGGAGATGGAGGCTATCTCTATCTGATTCACACTGTCTTTTCCTGTGAAACTCTTCTGCATTATTCTGGACAGGGGGCCCACAGGG
RAD39076	GT/TC	GT/TC	<hkxhk>	AATTCAATCTGGAGCTGTGTTTAGGTTTGAAGGATGCATAAATATGTAGTTTTACACTGTTTTACCATACTAATGCTGCGTTCCAGACAGATTGGAATTTGGATTTTT
RAD39085	A/G	A	<lmxll>	AATTCCTGGGGGCCGACCAATGGAGATGGAGCTGGAAATGGTGGAGACCCCAGAGAAATCAAAAAGATATCACCCCCAGACGACACCCCCAGATGACATTGCAGGCCC
RAD39095	A/G	G	<lmxll>	AATTCCCTCAACATGGGGACAGGAGAGGTGACAGTCAATAAATGGGAAAACAAAGTAATGTCCGTTACTTATTTGAAAAAGTAACTCAGATATTTTGTTGATAATGTA
RAD39109	AC/TA	AC	<lmxll>	AATTCTGACCCAACCCAAACATCTACAAAGGAACAGTTCACCCAAAAAATGTATAACCAACTCATGTGGTAAATTCCAAGTCATTTGAAGTAATTTGATAGTTTTTGT
RAD39136	A	A/G	<nnxnp>	AATTCTGCAATCTCTTGAGATGCAGACATGTAACCCCTCCACCATCAGCCAATCACTGTGTGCATAGTTAATAAGCGTGCTGACATCATCCATAGCAACAAGGTCAAC
RAD39152	G/T	G/T	<hkxhk>	AATTCTCAAAGGTCAGAAAAAAGCCATTGAGAAGCTAAACTTTATTCTGGAGGAAAATCTGGACAAGGTATTCCCAATTTTGACAGTAACCTTTGAGAGTTTTTCTAA
RAD39175	G	G/T	<nnxnp>	AATTCATCAGTTTAAATTCATCTTTTCTGTTATTGCAACATATCAGTTACTGTAATTATCTGCACATTGGTTACATTCGTAGCCTCTACCATGTACTTGACTATGTTT
RAD39182	A/G	A	<lmxll>	AATTCTGCATCTACTGAACCTAGTGGTTTTTAAATAAATAAAACATAACATTAGCATTACTGGTGTGAGCTTGCCACCTAAAACTTTTACATTGCTACATAAAATATG
RAD39287	A/G	A	<lmxll>	AATTCTCCTTTAAAATGTCTTTCTCTCTAAACGAGGATCATATGTTGTCAGGGAAGAGCTCACGTAGAGCGCTGCGCACTTTAACAATGAGATGTTTTCCAGCATGCT
RAD39311	CTC/TGT	TGT	<lmxll>	AATTCGAGTGATTTTGGCGCTCTGAACCACTGATTCGAAACAAATGATTCGTAAAGATTCGAAGCTTCATGAAGCAGTGTTTTGAAATCGCCTTTCACTGGATATTGT
RAD39313	A/G	A/G	<hkxhk>	AATTCAAGGAGCTGTTGATGAGAAGTTGGAACATTTGTTTTGGCAAGTTCTACAGACATTTTTTTTCCAAACATTTGCCTTTTTTATCGTTTCCCCCCTGAGAAACTG
RAD39325	A/G	A/G	<hkxhk>	AATTCTGAGCACTGCTTCAACGATTACAAGGGGAGCTTTCTTTGATCGCTTTCTTTCTATAATTTAATCACCATTGTTGGTGTCAATTAAAGCTTTTATTGGACTAAC
RAD39330	C/T	C/T	<hkxhk>	AATTCAAAGATTGTTTTGTTTGGTTACAAGATCTCAATGACGGTCGGTTTTGTTCAGTTGTGAGATCTCCATGATGGTCGGTTTTGTTCCTTTACAAGATTTTAAAGA
RAD39337	C/T	C/T	<hkxhk>	AATTCAGGCGTTTCAGGGCATCAGTGCTTATTGATTTAGAGAATAACTGCCATTGGAGTGACTTTGTGCTTTGTAACTTTGCAGACATTTTTCATGCTCAAACAGCAA
RAD39352	A/G	A/G	<hkxhk>	AATTCATTGTCTCAATTCATCAGTCAGGCGATGATGCACTGTGATTCTATGAAACTACCTATAACAGAAATATTGAAACAGATATTATAGACACTGCTGTATATATTG
RAD39359	C/T	T	<lmxll>	AATTCTGTTGACACTATCATTATTAATAGAACTGTGTGAATTTTTACCCTATTTACCACTCTAAAACAGGACTGACCACCGTATTCTGCTACTGCATGAATGTAGTAA
RAD39380	T	C/T	<nnxnp>	AATTCCAGCACAGCGCTACAACAGCTATAATGAAATGATCCTTCACAATAAATAATGCTTTACAATTAACTCTGTTAGAGAGATACATATGGCAATTTGTCTGTTCAA
[truncated: 12,650 more rows]

## Sheet: Table S4
Supplementary Table S4 The genetic distances of all identified markers
Linkage Group	Marker	Classification	Genetic Distance
LG1	RAD320688	<nnxnp>	0
LG1	RAD19241	<lmxll>	0.11
LG1	RAD211569	<lmxll>	0.11
LG1	RAD223955	<nnxnp>	0.95
LG1	RAD88085	<nnxnp>	0.95
LG1	RAD65250	<lmxll>	0.96
LG1	RAD264365	<nnxnp>	1.42
LG1	RAD257301	<nnxnp>	1.42
LG1	RAD178540	<nnxnp>	1.42
LG1	RAD90056	<lmxll>	1.8
LG1	RAD16598	<hkxhk>	1.8
LG1	RAD260018	<nnxnp>	1.8
LG1	RAD47718	<nnxnp>	1.8
LG1	RAD105421	<lmxll>	1.8
LG1	RAD84183	<lmxll>	1.8
LG1	RAD255134	<nnxnp>	1.8
LG1	RAD203748	<nnxnp>	1.8
LG1	RAD184371	<lmxll>	1.8
LG1	RAD75580	<lmxll>	2.61
LG1	RAD94142	<hkxhk>	2.61
LG1	RAD28668	<lmxll>	2.88
LG1	RAD71200	<lmxll>	2.88
LG1	RAD17420	<lmxll>	2.88
LG1	RAD324515	<lmxll>	2.88
LG1	RAD291491	<hkxhk>	2.88
LG1	RAD82629	<hkxhk>	2.88
LG1	RAD41887	<hkxhk>	2.88
LG1	RAD64722	<lmxll>	2.88
LG1	RAD216293	<hkxhk>	2.88
LG1	RAD9427	<lmxll>	2.88
LG1	RAD17659	<lmxll>	2.88
LG1	RAD111895	<lmxll>	4.02
LG1	RAD183252	<hkxhk>	4.88
LG1	RAD178214	<lmxll>	5.35
LG1	RAD38775	<lmxll>	5.35
LG1	RAD107327	<hkxhk>	5.35
LG1	RAD248862	<nnxnp>	5.62
LG1	RAD101999	<nnxnp>	5.62
LG1	RAD312454	<lmxll>	5.62
LG1	RAD112646	<nnxnp>	5.62
LG1	RAD56287	<lmxll>	5.62
LG1	RAD24303	<nnxnp>	5.62
LG1	RAD159182	<nnxnp>	5.62
LG1	RAD236035	<nnxnp>	5.62
LG1	RAD6217	<lmxll>	6.09
LG1	RAD190849	<lmxll>	6.32
LG1	RAD26343	<nnxnp>	6.58
LG1	RAD155318	<nnxnp>	6.58
LG1	RAD288597	<nnxnp>	7.3
LG1	RAD186916	<nnxnp>	7.3
LG1	RAD215322	<lmxll>	7.3
LG1	RAD282203	<nnxnp>	7.3
LG1	RAD39475	<lmxll>	7.3
LG1	RAD257784	<nnxnp>	7.3
LG1	RAD62273	<lmxll>	7.51
LG1	RAD1914	<hkxhk>	7.62
LG1	RAD32153	<lmxll>	7.62
LG1	RAD113638	<lmxll>	7.62
LG1	RAD9031	<hkxhk>	7.62
LG1	RAD27447	<lmxll>	8.01
LG1	RAD99200	<lmxll>	8.01
LG1	RAD203764	<lmxll>	8.96
LG1	RAD78924	<hkxhk>	9.92
LG1	RAD107566	<lmxll>	10.46
LG1	RAD53284	<lmxll>	10.46
LG1	RAD142637	<lmxll>	11.38
LG1	RAD94713	<hkxhk>	13.47
LG1	RAD302609	<lmxll>	15.19
LG1	RAD26755	<lmxll>	15.58
LG1	RAD308990	<lmxll>	15.96
LG1	RAD105814	<lmxll>	15.96
LG1	RAD23452	<lmxll>	15.96
LG1	RAD34674	<lmxll>	15.96
LG1	RAD290076	<nnxnp>	16.45
LG1	RAD69052	<nnxnp>	16.48
LG1	RAD118168	<lmxll>	16.5
LG1	RAD301806	<nnxnp>	16.5
LG1	RAD60590	<hkxhk>	16.89
LG1	RAD316353	<lmxll>	16.89
LG1	RAD324106	<nnxnp>	16.89
LG1	RAD16480	<nnxnp>	16.89
LG1	RAD153225	<hkxhk>	16.9
LG1	RAD22190	<hkxhk>	16.9
LG1	RAD270286	<nnxnp>	16.9
LG1	RAD36420	<nnxnp>	17.22
LG1	RAD67756	<lmxll>	17.63
LG1	RAD195846	<nnxnp>	18.35
LG1	RAD180979	<nnxnp>	18.35
LG1	RAD173696	<lmxll>	18.35
LG1	RAD47878	<lmxll>	18.35
LG1	RAD60456	<nnxnp>	18.35
LG1	RAD7556	<lmxll>	18.35
LG1	RAD58370	<lmxll>	19.51
LG1	RAD71606	<nnxnp>	19.51
LG1	RAD117632	<nnxnp>	19.8
LG1	RAD195189	<nnxnp>	19.8
LG1	RAD114534	<lmxll>	19.8
LG1	RAD40828	<lmxll>	19.8
LG1	RAD178307	<hkxhk>	20.38
LG1	RAD219217	<hkxhk>	20.38
LG1	RAD145238	<nnxnp>	21.44
LG1	RAD293558	<nnxnp>	21.45
LG1	RAD82497	<lmxll>	21.45
LG1	RAD250581	<nnxnp>	21.46
LG1	RAD191223	<lmxll>	22.37
LG1	RAD181924	<hkxhk>	22.37
LG1	RAD103987	<hkxhk>	23.22
LG1	RAD83003	<hkxhk>	23.58
LG1	RAD7577	<lmxll>	25.45
LG1	RAD213025	<lmxll>	25.45
LG1	RAD118202	<nnxnp>	25.45
LG1	RAD118324	<nnxnp>	25.45
LG1	RAD120204	<nnxnp>	25.45
LG1	RAD129529	<nnxnp>	25.87
LG1	RAD315739	<lmxll>	26.65
LG1	RAD156249	<hkxhk>	26.67
LG1	RAD62406	<lmxll>	27.41
LG1	RAD228472	<lmxll>	27.41
LG1	RAD38862	<lmxll>	27.41
LG1	RAD309375	<nnxnp>	28.32
LG1	RAD119093	<lmxll>	28.46
LG1	RAD196960	<hkxhk>	28.46
LG1	RAD316313	<lmxll>	28.46
LG1	RAD79025	<lmxll>	28.46
LG1	RAD97949	<hkxhk>	28.46
LG1	RAD215010	<lmxll>	28.46
LG1	RAD195968	<hkxhk>	28.46
LG1	RAD81109	<hkxhk>	28.46
LG1	RAD223156	<hkxhk>	28.74
LG1	RAD35092	<hkxhk>	29.04
LG1	RAD133424	<lmxll>	38.33
LG1	RAD217212	<nnxnp>	39.01
LG1	RAD81664	<lmxll>	39.02
LG1	RAD87098	<lmxll>	39.02
LG1	RAD301698	<nnxnp>	39.02
LG1	RAD154496	<nnxnp>	41.91
LG1	RAD320369	<nnxnp>	42.04
LG1	RAD241187	<nnxnp>	43.41
LG1	RAD305330	<lmxll>	43.41
LG1	RAD144093	<nnxnp>	43.41
LG1	RAD129216	<lmxll>	43.41
LG1	RAD60045	<hkxhk>	63.36
LG1	RAD207319	<lmxll>	87.61
LG1	RAD41101	<hkxhk>	89.82
LG1	RAD277138	<nnxnp>	89.84
LG1	RAD126190	<hkxhk>	90.95
LG1	RAD81793	<lmxll>	90.95
LG1	RAD219193	<nnxnp>	90.95
LG1	RAD236120	<nnxnp>	90.95
LG1	RAD196501	<nnxnp>	90.95
LG1	RAD16897	<nnxnp>	90.95
LG1	RAD205870	<nnxnp>	90.95
LG1	RAD180122	<nnxnp>	90.95
LG1	RAD129521	<nnxnp>	90.95
LG1	RAD118981	<nnxnp>	90.95
LG1	RAD104422	<nnxnp>	90.95
LG1	RAD309583	<nnxnp>	90.95
LG1	RAD46763	<lmxll>	90.95
LG1	RAD178183	<nnxnp>	90.95
LG1	RAD133657	<nnxnp>	90.95
LG1	RAD57889	<lmxll>	90.95
LG1	RAD50459	<lmxll>	90.95
LG1	RAD72110	<nnxnp>	91.05
LG1	RAD230859	<nnxnp>	91.12
LG1	RAD96380	<lmxll>	91.22
LG1	RAD159865	<nnxnp>	91.22
LG1	RAD140053	<nnxnp>	91.22
LG1	RAD229472	<nnxnp>	91.22
LG1	RAD183925	<lmxll>	91.22
LG1	RAD186948	<lmxll>	91.76
LG1	RAD53644	<lmxll>	91.76
LG1	RAD189548	<lmxll>	92.03
LG1	RAD69559	<hkxhk>	92.03
LG1	RAD160263	<nnxnp>	92.03
LG1	RAD180174	<nnxnp>	92.03
LG1	RAD202648	<lmxll>	92.03
LG1	RAD56081	<lmxll>	92.03
LG1	RAD162016	<hkxhk>	92.03
LG1	RAD181563	<lmxll>	92.03
LG1	RAD25344	<nnxnp>	92.03
LG1	RAD71873	<nnxnp>	92.03
LG1	RAD107072	<lmxll>	92.03
LG1	RAD206795	<nnxnp>	92.03
LG1	RAD292025	<lmxll>	92.03
LG1	RAD189705	<lmxll>	92.03
LG1	RAD316329	<lmxll>	92.03
LG1	RAD97801	<lmxll>	92.03
LG1	RAD85847	<nnxnp>	92.71
LG1	RAD58991	<hkxhk>	93.38
LG1	RAD226944	<lmxll>	93.38
LG1	RAD276989	<hkxhk>	93.38
LG1	RAD309954	<nnxnp>	93.57
LG1	RAD80924	<hkxhk>	93.66
LG1	RAD76124	<nnxnp>	93.79
LG1	RAD211453	<lmxll>	93.93
LG1	RAD252202	<nnxnp>	93.93
LG1	RAD111226	<lmxll>	93.93
LG1	RAD181509	<nnxnp>	93.93
LG1	RAD30898	<hkxhk>	93.93
LG1	RAD89259	<lmxll>	93.93
LG1	RAD201635	<lmxll>	93.93
LG1	RAD307739	<lmxll>	93.93
LG1	RAD67030	<lmxll>	95.28
LG1	RAD109672	<hkxhk>	95.28
LG1	RAD76365	<nnxnp>	95.28
LG1	RAD42646	<nnxnp>	95.28
LG1	RAD2151	<hkxhk>	95.28
LG1	RAD214221	<nnxnp>	95.28
LG1	RAD106363	<nnxnp>	95.28
LG1	RAD186068	<lmxll>	95.28
LG1	RAD91364	<lmxll>	95.28
LG1	RAD9585	<lmxll>	95.28
LG1	RAD83487	<nnxnp>	95.28
LG1	RAD31640	<lmxll>	95.28
LG1	RAD33652	<hkxhk>	95.28
LG1	RAD168994	<lmxll>	95.28
LG1	RAD214319	<lmxll>	95.28
LG1	RAD15848	<lmxll>	95.28
LG1	RAD84492	<nnxnp>	95.45
LG1	RAD26222	<lmxll>	95.56
LG1	RAD243251	<nnxnp>	95.56
LG1	RAD119679	<lmxll>	95.56
LG1	RAD297861	<hkxhk>	95.56
LG1	RAD35634	<nnxnp>	98.38
LG1	RAD183074	<lmxll>	98.38
LG1	RAD111287	<nnxnp>	98.38
LG1	RAD245541	<nnxnp>	98.38
LG1	RAD147383	<nnxnp>	98.38
LG1	RAD197369	<nnxnp>	98.65
LG1	RAD97992	<nnxnp>	98.65
LG1	RAD174802	<lmxll>	98.65
LG1	RAD78477	<nnxnp>	98.65
LG1	RAD24351	<lmxll>	98.65
LG1	RAD27614	<lmxll>	98.65
LG1	RAD127591	<nnxnp>	98.65
LG1	RAD43350	<nnxnp>	98.65
LG1	RAD227682	<nnxnp>	98.65
LG1	RAD264029	<nnxnp>	98.65
LG1	RAD89147	<lmxll>	99.29
LG1	RAD16933	<nnxnp>	102.01
LG1	RAD40075	<hkxhk>	102.63
LG1	RAD78972	<hkxhk>	102.63
LG1	RAD179245	<hkxhk>	102.63
LG1	RAD162972	<hkxhk>	102.63
LG1	RAD169759	<nnxnp>	104.93
LG1	RAD67923	<hkxhk>	105.59
LG1	RAD205886	<hkxhk>	105.59
LG1	RAD280253	<hkxhk>	106.16
LG1	RAD195434	<hkxhk>	106.61
LG1	RAD60997	<hkxhk>	107.01
LG1	RAD197907	<lmxll>	107.01
LG1	RAD43892	<hkxhk>	107.01
LG1	RAD203732	<lmxll>	107.16
LG1	RAD304544	<hkxhk>	107.32
LG1	RAD49511	<hkxhk>	111.34
LG1	RAD11382	<hkxhk>	111.34
LG1	RAD31615	<lmxll>	111.34
LG1	RAD183959	<lmxll>	111.34
LG1	RAD280537	<hkxhk>	111.34
LG1	RAD9311	<hkxhk>	111.36
LG1	RAD118448	<nnxnp>	125.28
LG1	RAD217673	<nnxnp>	125.28
LG1	RAD307863	<nnxnp>	125.28
LG1	RAD214884	<lmxll>	125.87
LG1	RAD32671	<nnxnp>	125.91
LG1	RAD306542	<nnxnp>	126.76
LG1	RAD274777	<lmxll>	126.76
LG1	RAD184321	<lmxll>	126.76
LG1	RAD14726	<lmxll>	126.76
LG1	RAD170146	<lmxll>	126.76
LG1	RAD32611	<nnxnp>	126.76
LG1	RAD253339	<nnxnp>	126.76
LG1	RAD229761	<nnxnp>	127.3
LG1	RAD70949	<nnxnp>	127.3
LG1	RAD263488	<nnxnp>	127.3
LG1	RAD174083	<nnxnp>	127.98
LG1	RAD27923	<nnxnp>	128.66
LG1	RAD218568	<nnxnp>	128.66
LG1	RAD217617	<lmxll>	128.66
LG1	RAD64644	<lmxll>	128.66
LG1	RAD83949	<nnxnp>	128.66
LG1	RAD181488	<lmxll>	128.66
LG1	RAD287925	<nnxnp>	128.66
LG1	RAD236219	<nnxnp>	128.66
LG1	RAD297369	<nnxnp>	128.93
LG1	RAD65266	<nnxnp>	128.93
LG1	RAD33594	<nnxnp>	128.93
LG1	RAD166020	<nnxnp>	129.47
LG1	RAD141860	<nnxnp>	129.47
LG1	RAD147325	<nnxnp>	129.47
LG1	RAD177617	<nnxnp>	129.47
LG1	RAD293187	<nnxnp>	129.47
LG1	RAD272906	<nnxnp>	129.47
LG1	RAD193568	<nnxnp>	129.47
LG1	RAD62705	<nnxnp>	129.47
LG1	RAD291252	<nnxnp>	129.47
LG1	RAD164111	<nnxnp>	129.47
LG1	RAD97129	<nnxnp>	129.47
LG1	RAD246952	<nnxnp>	129.47
LG1	RAD9057	<nnxnp>	129.47
LG1	RAD109009	<hkxhk>	129.47
LG1	RAD27930	<lmxll>	129.47
LG1	RAD110668	<nnxnp>	129.47
LG1	RAD206430	<hkxhk>	129.47
LG1	RAD55536	<lmxll>	129.47
LG1	RAD48009	<lmxll>	129.47
LG1	RAD96621	<lmxll>	129.47
LG1	RAD123805	<nnxnp>	129.47
LG1	RAD74324	<nnxnp>	129.47
LG1	RAD80871	<lmxll>	129.47
LG1	RAD173032	<lmxll>	130.01
LG1	RAD86208	<nnxnp>	130.01
LG1	RAD149420	<lmxll>	130.01
LG1	RAD287866	<lmxll>	130.01
LG1	RAD242584	<nnxnp>	130.14
LG1	RAD137141	<nnxnp>	130.27
LG1	RAD202638	<hkxhk>	130.42
LG1	RAD201606	<lmxll>	130.82
LG1	RAD8226	<nnxnp>	130.82
LG1	RAD49935	<lmxll>	130.82
LG1	RAD244289	<nnxnp>	130.82
LG1	RAD142865	<nnxnp>	130.82
LG1	RAD85486	<hkxhk>	130.82
LG1	RAD302928	<nnxnp>	130.82
LG1	RAD183629	<hkxhk>	130.82
LG1	RAD289026	<hkxhk>	130.82
LG1	RAD172475	<hkxhk>	130.82
LG1	RAD106251	<lmxll>	130.82
LG1	RAD42549	<hkxhk>	130.82
LG1	RAD108762	<lmxll>	130.82
LG1	RAD181851	<lmxll>	130.82
LG1	RAD38631	<nnxnp>	130.82
LG1	RAD185930	<lmxll>	130.96
LG1	RAD173588	<nnxnp>	131.09
LG1	RAD37424	<lmxll>	131.21
LG1	RAD120992	<nnxnp>	131.36
LG1	RAD288475	<nnxnp>	131.36
LG1	RAD113477	<nnxnp>	131.36
LG1	RAD121220	<hkxhk>	131.36
LG1	RAD282336	<lmxll>	131.36
LG1	RAD79420	<nnxnp>	131.36
LG1	RAD309000	<lmxll>	131.36
LG1	RAD77047	<lmxll>	131.36
LG1	RAD94384	<lmxll>	131.36
LG1	RAD16490	<nnxnp>	131.36
LG1	RAD294803	<nnxnp>	131.36
LG1	RAD122633	<nnxnp>	131.36
LG1	RAD20396	<lmxll>	131.36
LG1	RAD140727	<lmxll>	131.36
LG1	RAD287425	<hkxhk>	131.36
LG1	RAD56065	<lmxll>	131.45
LG1	RAD290003	<lmxll>	131.52
LG1	RAD57634	<nnxnp>	131.63
LG1	RAD235307	<nnxnp>	131.63
LG1	RAD99258	<lmxll>	131.63
LG1	RAD201720	<nnxnp>	131.63
LG1	RAD321275	<lmxll>	131.63
LG1	RAD278038	<lmxll>	131.63
LG1	RAD115012	<lmxll>	131.63
LG1	RAD141041	<nnxnp>	131.63
LG1	RAD26096	<lmxll>	131.63
LG1	RAD20058	<lmxll>	131.63
LG1	RAD190016	<lmxll>	131.63
LG1	RAD27087	<lmxll>	131.63
LG1	RAD169094	<lmxll>	131.63
LG1	RAD320826	<nnxnp>	131.63
LG1	RAD197638	<nnxnp>	131.63
LG1	RAD79780	<lmxll>	131.63
LG1	RAD11770	<lmxll>	131.63
LG1	RAD323905	<nnxnp>	131.63
LG1	RAD197972	<lmxll>	131.63
LG1	RAD96050	<lmxll>	131.63
LG1	RAD279883	<nnxnp>	131.63
LG1	RAD108152	<nnxnp>	131.63
LG1	RAD16810	<nnxnp>	131.63
LG1	RAD184681	<nnxnp>	131.63
LG1	RAD51910	<lmxll>	131.63
LG1	RAD36473	<nnxnp>	131.91
LG1	RAD167109	<nnxnp>	132.13
LG1	RAD177046	<lmxll>	132.53
LG1	RAD8593	<lmxll>	133.43
LG1	RAD190136	<nnxnp>	133.43
LG1	RAD81288	<hkxhk>	133.43
LG1	RAD323286	<lmxll>	133.79
LG1	RAD189472	<nnxnp>	133.79
LG1	RAD114547	<lmxll>	133.79
LG1	RAD98584	<nnxnp>	133.79
LG1	RAD280242	<nnxnp>	134.33
LG1	RAD176805	<lmxll>	134.33
LG1	RAD179068	<hkxhk>	134.6
LG1	RAD324089	<lmxll>	134.6
LG1	RAD316317	<lmxll>	134.6
LG1	RAD45021	<hkxhk>	134.6
LG1	RAD234478	<nnxnp>	134.6
LG1	RAD106669	<nnxnp>	134.6
LG1	RAD39671	<lmxll>	134.6
LG1	RAD242409	<nnxnp>	134.6
LG1	RAD272704	<nnxnp>	134.6
LG1	RAD113323	<nnxnp>	134.6
LG1	RAD86646	<hkxhk>	134.6
LG1	RAD320149	<nnxnp>	134.6
LG1	RAD121668	<lmxll>	134.6
LG1	RAD52372	<lmxll>	134.6
LG1	RAD95806	<nnxnp>	134.68
LG1	RAD99059	<nnxnp>	134.77
LG1	RAD64196	<lmxll>	134.87
LG1	RAD174422	<lmxll>	134.87
LG1	RAD186058	<nnxnp>	134.87
LG1	RAD115483	<nnxnp>	135.37
LG1	RAD251862	<nnxnp>	135.67
LG1	RAD51246	<lmxll>	135.67
LG1	RAD217067	<lmxll>	135.67
LG1	RAD80356	<lmxll>	135.67
LG1	RAD60767	<nnxnp>	135.79
LG1	RAD208524	<hkxhk>	135.94
LG1	RAD284445	<lmxll>	135.94
LG1	RAD50969	<nnxnp>	135.94
LG1	RAD287476	<nnxnp>	135.94
LG1	RAD104617	<lmxll>	135.94
LG1	RAD302975	<lmxll>	135.94
LG1	RAD125800	<lmxll>	135.94
LG1	RAD241683	<nnxnp>	135.94
LG1	RAD81710	<hkxhk>	137.03
LG1	RAD198862	<lmxll>	137.3
LG1	RAD172472	<lmxll>	137.3
LG1	RAD200758	<hkxhk>	137.3
LG1	RAD118169	<hkxhk>	137.3
LG1	RAD138440	<lmxll>	137.62
LG1	RAD62423	<nnxnp>	137.62
LG1	RAD204907	<lmxll>	137.62
LG1	RAD177886	<lmxll>	137.62
LG1	RAD252207	<nnxnp>	137.62
LG1	RAD30703	<lmxll>	137.62
LG1	RAD212933	<lmxll>	137.64
LG1	RAD215241	<nnxnp>	138.95
LG1	RAD294728	<nnxnp>	138.95
LG1	RAD151465	<lmxll>	138.95
LG1	RAD105591	<lmxll>	138.99
LG1	RAD79307	<nnxnp>	139.05
LG1	RAD17264	<nnxnp>	139.1
LG1	RAD91703	<nnxnp>	139.17
LG1	RAD158270	<lmxll>	139.21
LG1	RAD278184	<hkxhk>	139.49
LG1	RAD183684	<lmxll>	139.49
LG1	RAD94071	<hkxhk>	139.49
LG1	RAD8783	<nnxnp>	139.49
LG1	RAD302960	<lmxll>	139.49
LG1	RAD41636	<lmxll>	139.49
LG1	RAD135249	<hkxhk>	139.49
LG1	RAD190028	<hkxhk>	139.49
LG1	RAD61275	<nnxnp>	139.49
LG1	RAD123879	<lmxll>	139.49
LG1	RAD246019	<nnxnp>	139.49
LG1	RAD27401	<hkxhk>	139.49
LG1	RAD191405	<nnxnp>	139.8
LG1	RAD36173	<hkxhk>	140.22
LG1	RAD184984	<nnxnp>	140.39
LG1	RAD175447	<lmxll>	140.57
LG1	RAD111033	<nnxnp>	140.68
LG1	RAD11179	<lmxll>	140.84
LG1	RAD41074	<lmxll>	140.84
LG1	RAD162486	<lmxll>	140.84
LG1	RAD24966	<lmxll>	140.84
LG1	RAD77605	<nnxnp>	140.99
LG1	RAD257799	<nnxnp>	141.12
LG1	RAD48735	<nnxnp>	141.21
LG1	RAD289997	<hkxhk>	141.65
LG1	RAD292278	<hkxhk>	141.65
LG1	RAD185306	<nnxnp>	142.24
LG1	RAD126154	<nnxnp>	142.46
LG1	RAD207555	<lmxll>	142.74
LG1	RAD68143	<lmxll>	142.74
LG1	RAD64173	<lmxll>	143.01
LG1	RAD87591	<nnxnp>	143.01
LG1	RAD178	<nnxnp>	143.01
LG1	RAD229144	<nnxnp>	143.01
LG1	RAD242101	<nnxnp>	143.01
LG1	RAD127840	<nnxnp>	143.01
LG1	RAD45942	<lmxll>	143.16
LG1	RAD158513	<nnxnp>	143.28
LG1	RAD35854	<lmxll>	143.28
LG1	RAD103089	<nnxnp>	143.28
LG1	RAD318931	<nnxnp>	143.28
LG1	RAD227818	<hkxhk>	143.28
LG1	RAD295272	<nnxnp>	143.28
LG1	RAD69978	<nnxnp>	143.82
LG1	RAD314785	<nnxnp>	143.82
LG1	RAD131576	<lmxll>	143.82
LG1	RAD131915	<lmxll>	143.82
LG1	RAD262929	<nnxnp>	143.82
LG1	RAD25730	<nnxnp>	143.82
LG1	RAD275884	<nnxnp>	143.82
LG1	RAD82381	<lmxll>	143.82
LG1	RAD253215	<nnxnp>	143.82
LG1	RAD212907	<nnxnp>	143.82
LG1	RAD7695	<hkxhk>	143.82
LG1	RAD100071	<hkxhk>	144.36
LG1	RAD113983	<lmxll>	144.36
LG1	RAD103466	<hkxhk>	144.36
LG1	RAD130294	<lmxll>	144.36
LG1	RAD210062	<nnxnp>	144.36
LG1	RAD109502	<nnxnp>	144.36
LG1	RAD323311	<lmxll>	144.36
LG1	RAD116668	<hkxhk>	145.03
LG1	RAD139166	<hkxhk>	145.38
LG1	RAD12942	<hkxhk>	145.38
LG1	RAD206927	<hkxhk>	145.68
LG1	RAD127108	<nnxnp>	145.7
LG1	RAD9226	<nnxnp>	145.7
LG1	RAD278307	<hkxhk>	145.7
LG1	RAD135559	<nnxnp>	145.7
LG1	RAD175276	<hkxhk>	145.7
LG1	RAD189461	<hkxhk>	145.7
LG1	RAD68499	<lmxll>	145.7
LG1	RAD32046	<nnxnp>	145.7
LG1	RAD48660	<nnxnp>	145.7
LG1	RAD287166	<hkxhk>	145.7
LG1	RAD15335	<hkxhk>	145.7
LG1	RAD61647	<hkxhk>	145.7
LG1	RAD53935	<hkxhk>	145.7
LG1	RAD93526	<nnxnp>	145.7
LG1	RAD200631	<hkxhk>	145.7
LG1	RAD274881	<lmxll>	145.97
LG1	RAD205044	<hkxhk>	145.97
LG1	RAD9128	<hkxhk>	145.97
LG1	RAD188519	<lmxll>	145.97
LG1	RAD276490	<hkxhk>	145.97
LG1	RAD285475	<nnxnp>	145.97
LG1	RAD70567	<hkxhk>	145.97
LG1	RAD100515	<lmxll>	145.97
LG1	RAD215833	<nnxnp>	145.97
LG1	RAD287029	<hkxhk>	145.97
LG1	RAD286424	<lmxll>	145.97
LG1	RAD193681	<lmxll>	145.97
LG1	RAD224317	<nnxnp>	145.97
LG1	RAD24766	<nnxnp>	146.32
LG1	RAD128165	<nnxnp>	146.32
LG1	RAD276583	<lmxll>	146.32
LG1	RAD176787	<lmxll>	146.32
LG1	RAD57900	<nnxnp>	146.32
LG1	RAD324221	<hkxhk>	147.3
LG1	RAD23520	<lmxll>	147.39
LG1	RAD107824	<hkxhk>	147.67
LG1	RAD215624	<nnxnp>	149.02
LG1	RAD276585	<nnxnp>	149.02
LG1	RAD274430	<nnxnp>	149.02
LG1	RAD197812	<nnxnp>	149.02
LG1	RAD288476	<nnxnp>	149.02
LG1	RAD303516	<nnxnp>	149.02
LG1	RAD118295	<lmxll>	149.02
LG1	RAD61855	<lmxll>	150.71
LG1	RAD218170	<nnxnp>	150.71
LG1	RAD218411	<lmxll>	150.71
LG1	RAD270158	<nnxnp>	150.71
LG1	RAD44450	<nnxnp>	150.71
LG1	RAD165695	<nnxnp>	150.71
LG1	RAD224901	<nnxnp>	150.71
LG1	RAD46681	<lmxll>	150.71
LG1	RAD81992	<lmxll>	154.46
LG1	RAD199254	<lmxll>	154.79
LG1	RAD211196	<hkxhk>	154.79
LG1	RAD39845	<nnxnp>	154.98
LG1	RAD38488	<lmxll>	155.1
LG1	RAD294227	<hkxhk>	155.23
LG1	RAD107747	<hkxhk>	155.39
LG1	RAD294981	<lmxll>	155.39
LG1	RAD109468	<lmxll>	155.96
LG1	RAD183192	<lmxll>	155.96
LG1	RAD268823	<nnxnp>	156.09
LG1	RAD75266	<nnxnp>	156.17
LG1	RAD211336	<lmxll>	156.24
LG1	RAD129792	<hkxhk>	157.32
LG1	RAD90189	<nnxnp>	157.32
LG1	RAD60572	<lmxll>	157.33
LG1	RAD81297	<lmxll>	157.33
LG1	RAD296640	<lmxll>	157.33
LG1	RAD79364	<lmxll>	158.18
LG1	RAD190048	<nnxnp>	158.18
LG1	RAD78663	<lmxll>	158.18
LG1	RAD79994	<lmxll>	159.03
LG1	RAD248661	<nnxnp>	159.03
LG1	RAD260958	<nnxnp>	159.03
LG1	RAD82402	<lmxll>	159.03
LG1	RAD74085	<lmxll>	159.03
LG1	RAD25949	<lmxll>	159.03
LG1	RAD201286	<lmxll>	159.03
LG1	RAD216841	<lmxll>	159.45
LG1	RAD322245	<nnxnp>	159.45
LG1	RAD209717	<nnxnp>	159.85
LG1	RAD204221	<lmxll>	159.85
LG1	RAD71485	<lmxll>	160.12
LG1	RAD80245	<lmxll>	160.12
LG1	RAD40994	<lmxll>	160.12
LG1	RAD203367	<nnxnp>	160.37
LG1	RAD191690	<nnxnp>	160.55
LG1	RAD9693	<lmxll>	160.81
LG1	RAD10033	<hkxhk>	161.49
LG1	RAD220554	<lmxll>	161.49
LG1	RAD89479	<lmxll>	161.49
LG1	RAD79401	<lmxll>	161.49
LG1	RAD47584	<nnxnp>	162.05
LG1	RAD296603	<lmxll>	162.05
LG1	RAD161305	<nnxnp>	162.32
LG1	RAD84427	<lmxll>	162.58
LG1	RAD252450	<nnxnp>	162.58
LG1	RAD154186	<nnxnp>	162.58
LG1	RAD2150	<hkxhk>	162.58
LG1	RAD219868	<nnxnp>	162.58
LG1	RAD178027	<hkxhk>	162.58
LG1	RAD182561	<nnxnp>	162.58
LG1	RAD301611	<hkxhk>	162.58
LG1	RAD86768	<lmxll>	162.58
LG1	RAD209693	<lmxll>	162.58
LG1	RAD51634	<lmxll>	162.58
LG1	RAD309638	<lmxll>	162.58
LG1	RAD60247	<nnxnp>	162.58
LG1	RAD274490	<lmxll>	162.58
LG1	RAD72835	<lmxll>	162.58
LG1	RAD238496	<hkxhk>	163.22
LG1	RAD251221	<nnxnp>	163.51
LG1	RAD291244	<nnxnp>	163.79
LG1	RAD315470	<lmxll>	164.11
LG1	RAD158920	<nnxnp>	164.29
LG1	RAD38571	<lmxll>	164.65
LG1	RAD215067	<lmxll>	164.65
LG1	RAD130354	<lmxll>	166.96
LG1	RAD77076	<hkxhk>	166.96
LG1	RAD27905	<lmxll>	167.27
LG1	RAD277397	<nnxnp>	167.27
LG1	RAD307593	<lmxll>	167.27
LG1	RAD65586	<hkxhk>	167.27
LG1	RAD312349	<hkxhk>	168.11
LG1	RAD107267	<lmxll>	168.9
LG1	RAD49056	<lmxll>	168.9
LG1	RAD252709	<nnxnp>	170.67
LG1	RAD297731	<lmxll>	171.03
LG1	RAD93346	<nnxnp>	171.03
LG1	RAD49116	<nnxnp>	171.47
LG1	RAD94505	<nnxnp>	171.47
LG1	RAD80399	<hkxhk>	172.26
LG1	RAD8638	<lmxll>	172.95
LG1	RAD213490	<hkxhk>	173.65
LG1	RAD55773	<lmxll>	174.41
LG1	RAD842	<lmxll>	174.84
LG1	RAD25551	<lmxll>	177.05
LG1	RAD280447	<lmxll>	177.05
LG1	RAD199573	<nnxnp>	178.84
LG1	RAD224860	<nnxnp>	178.92
LG1	RAD216881	<hkxhk>	178.99
LG1	RAD87695	<hkxhk>	179.59
LG1	RAD207026	<hkxhk>	179.59
LG1	RAD207220	<lmxll>	180.42
LG1	RAD108283	<lmxll>	180.42
LG1	RAD83804	<nnxnp>	180.42
LG1	RAD297508	<lmxll>	180.42
LG1	RAD219856	<nnxnp>	180.44
LG1	RAD188011	<lmxll>	180.46
LG1	RAD275938	<nnxnp>	180.49
LG1	RAD154514	<nnxnp>	180.52
LG1	RAD260552	<nnxnp>	180.56
LG1	RAD138155	<nnxnp>	180.62
LG1	RAD202836	<lmxll>	180.69
LG1	RAD281380	<lmxll>	181.5
LG1	RAD222030	<nnxnp>	181.5
LG1	RAD223441	<lmxll>	181.5
LG1	RAD59146	<hkxhk>	182.59
LG1	RAD184480	<lmxll>	182.59
LG1	RAD115542	<hkxhk>	183.13
LG1	RAD301704	<hkxhk>	183.13
LG1	RAD35285	<hkxhk>	183.13
LG1	RAD258030	<nnxnp>	183.86
LG1	RAD71461	<lmxll>	183.86
LG1	RAD47989	<lmxll>	184.22
LG1	RAD48588	<lmxll>	184.22
LG1	RAD49370	<lmxll>	184.5
LG1	RAD296203	<lmxll>	184.77
LG1	RAD118740	<lmxll>	184.77
LG1	RAD46746	<lmxll>	185.6
LG1	RAD189202	<lmxll>	185.6
LG1	RAD38639	<hkxhk>	186.15
LG1	RAD51501	<nnxnp>	186.15
LG1	RAD183035	<hkxhk>	186.15
LG1	RAD57249	<nnxnp>	190.29
LG1	RAD318045	<nnxnp>	190.51
LG1	RAD44213	<lmxll>	190.82
LG1	RAD186526	<nnxnp>	190.82
LG1	RAD192421	<lmxll>	191.46
LG1	RAD205496	<lmxll>	191.46
LG1	RAD22556	<lmxll>	191.46
LG1	RAD53238	<lmxll>	191.46
LG1	RAD257725	<nnxnp>	191.46
LG1	RAD130125	<nnxnp>	191.46
LG1	RAD61800	<hkxhk>	192.55
LG1	RAD179620	<lmxll>	193.36
LG1	RAD279457	<lmxll>	193.36
LG1	RAD119046	<nnxnp>	193.36
LG1	RAD60372	<nnxnp>	193.36
LG1	RAD77604	<lmxll>	193.36
LG1	RAD76582	<hkxhk>	193.36
LG1	RAD108875	<nnxnp>	193.36
LG1	RAD66803	<nnxnp>	193.36
LG1	RAD40078	<nnxnp>	193.78
LG1	RAD15773	<nnxnp>	193.78
LG1	RAD104906	<lmxll>	194.16
LG1	RAD193963	<hkxhk>	194.2
LG1	RAD16964	<lmxll>	194.2
LG1	RAD209217	<hkxhk>	194.2
LG1	RAD38769	<lmxll>	194.21
LG1	RAD209547	<hkxhk>	196.51
LG1	RAD311740	<lmxll>	196.51
LG1	RAD27341	<hkxhk>	196.51
LG1	RAD197302	<hkxhk>	198.43
LG1	RAD147542	<nnxnp>	205.12
LG1	RAD201908	<nnxnp>	205.12
LG1	RAD188181	<nnxnp>	205.12
LG1	RAD226943	<nnxnp>	205.12
LG1	RAD81612	<lmxll>	205.12
LG1	RAD186586	<lmxll>	205.12
LG1	RAD171182	<hkxhk>	220.56
LG1	RAD17602	<lmxll>	220.87
LG1	RAD193581	<lmxll>	221.01
LG1	RAD31972	<hkxhk>	221.07
LG1	RAD272504	<nnxnp>	221.07
LG1	RAD207450	<hkxhk>	221.97
LG1	RAD321937	<nnxnp>	221.97
LG1	RAD143715	<nnxnp>	221.97
LG1	RAD138510	<lmxll>	222.3
LG1	RAD206687	<hkxhk>	222.52
LG1	RAD17809	<hkxhk>	222.52
LG1	RAD83831	<hkxhk>	222.52
LG1	RAD43866	<lmxll>	222.54
LG1	RAD157415	<lmxll>	222.58
LG1	RAD206212	<hkxhk>	223.18
LG1	RAD43905	<hkxhk>	223.8
LG1	RAD35715	<lmxll>	224.43
LG1	RAD277512	<nnxnp>	224.43
LG1	RAD190267	<hkxhk>	224.43
LG1	RAD103358	<lmxll>	224.61
LG1	RAD186476	<hkxhk>	224.86
LG1	RAD87864	<nnxnp>	225.45
LG1	RAD216119	<lmxll>	225.45
LG1	RAD207831	<nnxnp>	226.15
LG1	RAD197917	<lmxll>	226.19
LG1	RAD124354	<nnxnp>	226.19
LG1	RAD323871	<hkxhk>	226.19
LG1	RAD94378	<nnxnp>	226.19
LG1	RAD305645	<lmxll>	226.19
LG1	RAD32393	<lmxll>	226.19
LG1	RAD110786	<lmxll>	227.18
LG1	RAD30452	<lmxll>	227.18
LG1	RAD236252	<nnxnp>	227.18
LG1	RAD65435	<hkxhk>	228.79
LG1	RAD133380	<lmxll>	228.79
LG1	RAD291358	<lmxll>	228.79
LG1	RAD263013	<nnxnp>	229.06
LG1	RAD148256	<hkxhk>	229.08
LG1	RAD86717	<nnxnp>	229.09
LG1	RAD67767	<hkxhk>	229.1
LG1	RAD274743	<lmxll>	229.1
LG1	RAD182485	<nnxnp>	229.11
LG1	RAD276334	<nnxnp>	229.19
LG1	RAD10348	<lmxll>	229.32
LG1	RAD200159	<lmxll>	229.42
LG1	RAD133142	<lmxll>	229.42
LG1	RAD183147	<lmxll>	229.42
LG1	RAD58853	<hkxhk>	230.72
LG1	RAD28748	<hkxhk>	230.72
LG1	RAD19844	<hkxhk>	230.72
LG1	RAD498	<hkxhk>	230.72
LG1	RAD38559	<hkxhk>	230.72
LG1	RAD81578	<hkxhk>	230.72
LG1	RAD21405	<lmxll>	231.01
LG1	RAD234188	<lmxll>	231.01
LG1	RAD189853	<nnxnp>	231.01
LG1	RAD112326	<lmxll>	231.01
LG1	RAD23962	<lmxll>	231.29
LG1	RAD74201	<lmxll>	231.58
LG1	RAD237587	<nnxnp>	231.58
LG1	RAD29905	<hkxhk>	231.58
LG1	RAD179037	<hkxhk>	231.58
LG1	RAD88536	<hkxhk>	231.58
LG1	RAD237889	<nnxnp>	233.57
LG1	RAD147392	<nnxnp>	233.58
LG1	RAD55826	<nnxnp>	233.58
LG1	RAD61084	<nnxnp>	233.59
LG1	RAD211527	<nnxnp>	233.59
LG1	RAD197932	<nnxnp>	233.6
LG1	RAD257767	<nnxnp>	233.6
LG1	RAD134728	<nnxnp>	233.61
LG1	RAD190888	<nnxnp>	235.38
LG1	RAD291195	<hkxhk>	235.45
LG1	RAD205090	<nnxnp>	235.76
LG1	RAD195142	<lmxll>	235.79
LG1	RAD182819	<lmxll>	236.76
LG1	RAD87183	<lmxll>	236.76
LG1	RAD24310	<nnxnp>	236.76
LG1	RAD210675	<lmxll>	236.76
LG1	RAD260318	<nnxnp>	236.76
LG1	RAD13574	<lmxll>	237.01
LG1	RAD194463	<nnxnp>	237.11
LG1	RAD184125	<lmxll>	237.11
LG1	RAD70313	<lmxll>	238.79
LG1	RAD141124	<nnxnp>	238.79
LG1	RAD166795	<nnxnp>	239.44
LG1	RAD110537	<nnxnp>	240.1
LG1	RAD316619	<nnxnp>	240.1
LG1	RAD174799	<nnxnp>	240.1
LG1	RAD252395	<nnxnp>	240.99
LG1	RAD243502	<nnxnp>	241.58
LG1	RAD158395	<nnxnp>	241.58
LG1	RAD189125	<nnxnp>	241.58
LG1	RAD216078	<nnxnp>	243.06
LG1	RAD188620	<lmxll>	243.06
LG1	RAD39766	<nnxnp>	243.06
LG1	RAD201590	<nnxnp>	243.06
LG1	RAD56541	<lmxll>	243.28
LG1	RAD180943	<hkxhk>	243.62
LG1	RAD278265	<nnxnp>	243.75
LG1	RAD143865	<nnxnp>	243.89
LG1	RAD147114	<lmxll>	243.89
LG1	RAD308217	<lmxll>	243.89
LG1	RAD182765	<nnxnp>	244.37
LG1	RAD183638	<lmxll>	244.75
LG1	RAD49962	<nnxnp>	244.75
LG1	RAD162869	<nnxnp>	245.18
LG1	RAD113556	<hkxhk>	245.6
LG1	RAD143164	<nnxnp>	245.6
LG1	RAD42374	<hkxhk>	245.6
LG1	RAD39182	<lmxll>	245.6
LG1	RAD280446	<hkxhk>	245.6
LG1	RAD283784	<hkxhk>	245.87
LG1	RAD86190	<hkxhk>	245.87
LG1	RAD48945	<lmxll>	246.6
LG1	RAD180512	<lmxll>	246.96
LG1	RAD109688	<lmxll>	247.23
LG1	RAD205428	<nnxnp>	247.23
LG1	RAD283748	<lmxll>	247.23
LG1	RAD204242	<lmxll>	247.23
LG1	RAD103725	<lmxll>	247.5
LG1	RAD96729	<lmxll>	247.5
LG1	RAD193784	<lmxll>	247.5
LG1	RAD100960	<lmxll>	247.5
LG1	RAD100538	<lmxll>	247.5
LG1	RAD41779	<lmxll>	248.04
LG1	RAD210083	<lmxll>	248.04
LG1	RAD184053	<lmxll>	248.04
LG1	RAD173158	<lmxll>	248.04
LG1	RAD56965	<nnxnp>	248.04
LG1	RAD113123	<nnxnp>	248.04
LG1	RAD286271	<hkxhk>	248.04
LG1	RAD319007	<lmxll>	248.31
LG1	RAD305316	<hkxhk>	248.31
LG1	RAD120257	<hkxhk>	248.31
LG1	RAD102713	<lmxll>	248.31
LG1	RAD293538	<hkxhk>	248.31
LG1	RAD202667	<hkxhk>	248.31
LG1	RAD275408	<hkxhk>	248.31
LG1	RAD82054	<nnxnp>	248.31
LG1	RAD34342	<lmxll>	248.31
LG1	RAD72714	<hkxhk>	248.31
LG1	RAD34591	<nnxnp>	248.31
LG1	RAD242760	<nnxnp>	248.31
LG1	RAD141895	<nnxnp>	248.31
LG1	RAD315032	<hkxhk>	248.31
LG1	RAD156598	<hkxhk>	248.31
LG1	RAD107928	<hkxhk>	248.31
LG1	RAD53439	<nnxnp>	248.31
LG1	RAD189185	<hkxhk>	248.31
LG1	RAD240338	<lmxll>	248.31
LG1	RAD223595	<hkxhk>	248.31
LG1	RAD275845	<lmxll>	248.31
LG1	RAD273261	<nnxnp>	248.31
LG1	RAD124599	<hkxhk>	248.31
LG1	RAD51835	<nnxnp>	248.62
LG1	RAD61008	<nnxnp>	249.94
LG1	RAD171132	<hkxhk>	249.94
LG1	RAD83921	<lmxll>	249.94
LG1	RAD218658	<hkxhk>	249.94
LG1	RAD24419	<hkxhk>	249.94
LG1	RAD261329	<nnxnp>	249.94
LG1	RAD302504	<lmxll>	249.94
LG1	RAD223223	<lmxll>	249.94
LG1	RAD223916	<hkxhk>	249.94
LG1	RAD9308	<lmxll>	249.94
LG1	RAD281534	<hkxhk>	249.94
LG1	RAD196673	<nnxnp>	250.69
LG1	RAD232987	<nnxnp>	250.91
LG1	RAD24408	<nnxnp>	251.2
LG1	RAD289474	<lmxll>	251.63
LG1	RAD67880	<lmxll>	251.63
LG1	RAD183960	<lmxll>	252.05
LG1	RAD195715	<lmxll>	252.05
LG1	RAD38959	<lmxll>	252.05
LG1	RAD90705	<nnxnp>	252.05
LG1	RAD239802	<nnxnp>	252.44
LG1	RAD316137	<lmxll>	252.44
LG1	RAD239996	<nnxnp>	252.44
LG1	RAD319505	<nnxnp>	253.81
LG1	RAD66614	<nnxnp>	254.52
LG1	RAD109916	<lmxll>	254.52
LG1	RAD240937	<nnxnp>	254.52
LG1	RAD56951	<lmxll>	254.52
LG1	RAD81145	<lmxll>	255.43
LG1	RAD257080	<nnxnp>	256.31
LG1	RAD54802	<nnxnp>	256.35
LG1	RAD239079	<nnxnp>	256.39
LG1	RAD321423	<lmxll>	256.39
LG1	RAD133448	<nnxnp>	256.39
LG1	RAD22537	<nnxnp>	256.39
LG1	RAD223358	<hkxhk>	257.63
LG1	RAD234119	<hkxhk>	258.17
LG1	RAD197659	<lmxll>	258.69
LG1	RAD6245	<hkxhk>	259.26
LG1	RAD129739	<nnxnp>	259.26
LG1	RAD226440	<nnxnp>	259.33
LG1	RAD4569	<lmxll>	259.4
LG1	RAD171582	<hkxhk>	259.53
LG1	RAD310704	<hkxhk>	259.53
LG1	RAD213339	<hkxhk>	259.53
LG1	RAD277388	<nnxnp>	261.73
LG1	RAD138703	<nnxnp>	262.76
LG1	RAD12428	<lmxll>	262.76
LG1	RAD96382	<lmxll>	263.1
LG1	RAD32261	<lmxll>	263.1
LG1	RAD269382	<nnxnp>	263.1
LG1	RAD140955	<lmxll>	263.1
LG1	RAD317580	<lmxll>	263.64
LG1	RAD29739	<lmxll>	263.91
LG1	RAD82340	<hkxhk>	264.19
LG1	RAD291798	<hkxhk>	264.19
LG1	RAD56430	<hkxhk>	264.19
LG1	RAD265997	<nnxnp>	265.27
LG1	RAD275866	<nnxnp>	265.27
LG1	RAD131461	<nnxnp>	265.27
LG1	RAD235714	<nnxnp>	265.95
LG1	RAD167808	<nnxnp>	265.95
LG1	RAD30068	<nnxnp>	265.95
LG1	RAD314409	<hkxhk>	265.95
LG1	RAD209013	<nnxnp>	265.95
LG1	RAD218061	<hkxhk>	265.95
LG1	RAD11068	<lmxll>	266.78
LG1	RAD206553	<lmxll>	266.78
LG1	RAD183022	<lmxll>	267.05
LG1	RAD214776	<lmxll>	267.05
LG1	RAD270927	<nnxnp>	267.05
LG1	RAD172480	<lmxll>	268.56
LG1	RAD58847	<nnxnp>	268.56
LG1	RAD141736	<nnxnp>	268.56
LG1	RAD74341	<lmxll>	268.56
LG1	RAD315297	<nnxnp>	268.56
LG1	RAD157010	<nnxnp>	268.56
LG1	RAD230777	<nnxnp>	269.42
LG1	RAD35971	<lmxll>	271.48
LG1	RAD315728	<nnxnp>	271.98
LG1	RAD127898	<hkxhk>	272.72
LG1	RAD47634	<hkxhk>	273.84
LG1	RAD168206	<nnxnp>	274.38
LG1	RAD212703	<lmxll>	274.44
LG1	RAD201670	<nnxnp>	275.13
LG1	RAD130672	<nnxnp>	276.04
LG1	RAD187971	<nnxnp>	276.04
LG1	RAD297253	<nnxnp>	277.38
LG1	RAD93606	<hkxhk>	277.38
LG1	RAD298484	<hkxhk>	277.38
LG2	RAD24147	<lmxll>	0
LG2	RAD11898	<lmxll>	0
LG2	RAD94370	<lmxll>	0
LG2	RAD223431	<nnxnp>	0
LG2	RAD7340	<nnxnp>	0
LG2	RAD291767	<lmxll>	0
LG2	RAD195955	<lmxll>	0
LG2	RAD274066	<lmxll>	0.53
LG2	RAD300042	<nnxnp>	0.53
LG2	RAD60968	<lmxll>	0.91
LG2	RAD91471	<lmxll>	1.28
LG2	RAD84863	<lmxll>	1.62
LG2	RAD133441	<lmxll>	1.94
LG2	RAD112920	<hkxhk>	2.21
LG2	RAD111200	<lmxll>	2.21
LG2	RAD197175	<lmxll>	2.21
LG2	RAD148589	<lmxll>	2.21
LG2	RAD45480	<lmxll>	2.21
LG2	RAD72394	<lmxll>	2.21
LG2	RAD209181	<lmxll>	2.21
LG2	RAD19756	<lmxll>	2.21
LG2	RAD104527	<lmxll>	2.21
LG2	RAD206857	<lmxll>	2.21
LG2	RAD34139	<hkxhk>	2.21
LG2	RAD90169	<nnxnp>	2.61
LG2	RAD67792	<lmxll>	3.06
LG2	RAD288852	<nnxnp>	3.55
LG2	RAD39616	<hkxhk>	4.71
LG2	RAD162919	<lmxll>	5.02
LG2	RAD236265	<nnxnp>	5.34
LG2	RAD313632	<hkxhk>	5.35
LG2	RAD208199	<lmxll>	6.03
LG2	RAD12564	<hkxhk>	6.03
LG2	RAD45029	<lmxll>	6.03
LG2	RAD84043	<lmxll>	6.03
LG2	RAD73044	<lmxll>	6.39
LG2	RAD282351	<nnxnp>	6.39
LG2	RAD295827	<nnxnp>	6.42
LG2	RAD826	<hkxhk>	6.83
LG2	RAD186960	<hkxhk>	7.3
LG2	RAD150868	<nnxnp>	7.9
LG2	RAD158657	<lmxll>	7.98
LG2	RAD46892	<lmxll>	8.05
LG2	RAD315041	<lmxll>	8.13
LG2	RAD18663	<nnxnp>	8.23
LG2	RAD20490	<lmxll>	8.51
LG2	RAD139831	<lmxll>	8.78
LG2	RAD110708	<lmxll>	9.05
LG2	RAD57315	<hkxhk>	9.35
LG2	RAD140341	<lmxll>	10.56
LG2	RAD149296	<lmxll>	11.8
LG2	RAD123405	<hkxhk>	12.97
LG2	RAD25752	<lmxll>	12.97
LG2	RAD237924	<hkxhk>	12.97
LG2	RAD33591	<hkxhk>	12.97
LG2	RAD215404	<nnxnp>	14.14
LG2	RAD14841	<lmxll>	14.14
LG2	RAD25897	<lmxll>	14.14
LG2	RAD291438	<lmxll>	14.14
LG2	RAD46745	<lmxll>	14.14
LG2	RAD106931	<lmxll>	14.69
LG2	RAD65977	<lmxll>	14.69
LG2	RAD128863	<lmxll>	14.69
LG2	RAD124719	<lmxll>	14.69
LG2	RAD94742	<lmxll>	14.69
LG2	RAD282876	<lmxll>	14.69
LG2	RAD214689	<lmxll>	14.69
LG2	RAD177697	<lmxll>	14.69
LG2	RAD318721	<lmxll>	14.69
LG2	RAD7711	<lmxll>	14.69
LG2	RAD69757	<lmxll>	14.69
LG2	RAD73993	<nnxnp>	14.69
LG2	RAD121984	<lmxll>	14.88
LG2	RAD206463	<lmxll>	15.07
LG2	RAD22554	<lmxll>	15.25
LG2	RAD169985	<lmxll>	15.41
LG2	RAD185836	<lmxll>	15.57
LG2	RAD191007	<lmxll>	15.72
LG2	RAD59182	<lmxll>	15.89
LG2	RAD60512	<lmxll>	16.09
LG2	RAD168867	<lmxll>	16.24
LG2	RAD81929	<hkxhk>	16.39
LG2	RAD118514	<lmxll>	16.39
LG2	RAD36575	<hkxhk>	16.39
LG2	RAD38001	<lmxll>	16.39
LG2	RAD148008	<lmxll>	16.39
LG2	RAD312787	<lmxll>	16.39
LG2	RAD14288	<lmxll>	17.07
LG2	RAD280213	<lmxll>	17.07
LG2	RAD35498	<lmxll>	17.07
LG2	RAD205352	<hkxhk>	17.07
LG2	RAD89731	<lmxll>	17.51
LG2	RAD180329	<lmxll>	17.97
LG2	RAD59890	<lmxll>	17.98
LG2	RAD13663	<lmxll>	17.98
LG2	RAD190138	<nnxnp>	17.98
LG2	RAD134121	<lmxll>	17.98
LG2	RAD88035	<hkxhk>	17.98
LG2	RAD10419	<lmxll>	18.18
LG2	RAD153715	<nnxnp>	18.18
LG2	RAD27126	<lmxll>	32.76
LG2	RAD39136	<nnxnp>	37.71
LG2	RAD9208	<nnxnp>	37.71
LG2	RAD102575	<lmxll>	37.71
LG2	RAD1230	<lmxll>	37.71
LG2	RAD109346	<lmxll>	37.71
LG2	RAD206746	<nnxnp>	37.71
LG2	RAD84268	<nnxnp>	37.71
LG2	RAD101803	<nnxnp>	38.54
LG2	RAD19027	<nnxnp>	38.95
LG2	RAD119371	<lmxll>	38.95
LG2	RAD284106	<nnxnp>	38.95
LG2	RAD290863	<nnxnp>	38.95
LG2	RAD76864	<lmxll>	38.95
LG2	RAD188160	<nnxnp>	38.95
LG2	RAD186747	<nnxnp>	40.05
LG2	RAD45778	<lmxll>	40.05
LG2	RAD202153	<lmxll>	40.05
LG2	RAD174893	<lmxll>	40.05
LG2	RAD232482	<nnxnp>	40.05
LG2	RAD172431	<nnxnp>	40.05
LG2	RAD66688	<nnxnp>	40.05
LG2	RAD141364	<lmxll>	40.15
LG2	RAD64122	<lmxll>	43.66
LG2	RAD99465	<lmxll>	43.69
LG2	RAD48531	<lmxll>	43.71
LG2	RAD32367	<lmxll>	43.73
LG2	RAD83412	<nnxnp>	43.75
LG2	RAD62521	<lmxll>	43.76
LG2	RAD77197	<lmxll>	43.77
LG2	RAD41874	<lmxll>	45.64
LG2	RAD167273	<lmxll>	56.63
LG2	RAD86535	<lmxll>	57.85
LG2	RAD51971	<lmxll>	58.82
LG2	RAD214809	<lmxll>	58.82
LG2	RAD106222	<lmxll>	58.82
LG2	RAD131050	<nnxnp>	58.83
LG2	RAD30002	<lmxll>	59.01
LG2	RAD174554	<nnxnp>	59.22
LG2	RAD271251	<nnxnp>	59.22
LG2	RAD170826	<lmxll>	59.22
LG2	RAD58407	<lmxll>	59.22
LG2	RAD26144	<lmxll>	59.78
LG2	RAD298221	<lmxll>	59.78
LG2	RAD184225	<lmxll>	59.78
LG2	RAD242649	<nnxnp>	59.78
LG2	RAD90180	<lmxll>	59.78
LG2	RAD76465	<lmxll>	59.78
LG2	RAD212708	<lmxll>	59.78
LG2	RAD273176	<nnxnp>	59.78
LG2	RAD286354	<nnxnp>	59.78
LG2	RAD15423	<lmxll>	59.78
LG2	RAD300806	<lmxll>	59.78
LG2	RAD318275	<lmxll>	59.78
LG2	RAD107025	<nnxnp>	59.78
LG2	RAD93805	<lmxll>	59.78
LG2	RAD36211	<lmxll>	59.78
LG2	RAD188769	<lmxll>	59.78
LG2	RAD196063	<lmxll>	59.78
LG2	RAD177539	<lmxll>	59.78
LG2	RAD275087	<lmxll>	59.78
LG2	RAD135639	<lmxll>	59.78
LG2	RAD260111	<nnxnp>	59.78
LG2	RAD306201	<lmxll>	59.78
LG2	RAD136439	<lmxll>	59.78
LG2	RAD84251	<lmxll>	59.78
LG2	RAD90468	<lmxll>	59.78
LG2	RAD287194	<lmxll>	59.78
LG2	RAD44118	<nnxnp>	59.78
LG2	RAD21624	<lmxll>	59.78
LG2	RAD55429	<lmxll>	59.78
LG2	RAD288744	<lmxll>	59.78
LG2	RAD30038	<lmxll>	59.78
LG2	RAD193402	<lmxll>	59.78
LG2	RAD275753	<lmxll>	59.78
LG2	RAD285619	<lmxll>	60.05
LG2	RAD292490	<lmxll>	60.05
LG2	RAD231874	<lmxll>	60.05
LG2	RAD275150	<lmxll>	60.33
LG2	RAD195870	<lmxll>	60.33
LG2	RAD286743	<nnxnp>	60.33
LG2	RAD225985	<lmxll>	60.53
LG2	RAD133867	<lmxll>	60.71
LG2	RAD54042	<hkxhk>	60.9
LG2	RAD273989	<lmxll>	60.9
LG2	RAD289222	<lmxll>	60.9
LG2	RAD173291	<lmxll>	60.9
LG2	RAD192514	<lmxll>	61.18
LG2	RAD325150	<lmxll>	61.18
LG2	RAD180560	<lmxll>	61.73
LG2	RAD116116	<hkxhk>	61.73
LG2	RAD75480	<lmxll>	61.73
LG2	RAD3262	<nnxnp>	61.73
LG2	RAD27954	<lmxll>	61.73
LG2	RAD202165	<lmxll>	62.07
LG2	RAD122168	<lmxll>	62.07
LG2	RAD102290	<lmxll>	62.07
LG2	RAD37679	<lmxll>	63.43
LG2	RAD28884	<lmxll>	63.43
LG2	RAD29604	<lmxll>	63.43
LG2	RAD321348	<lmxll>	63.43
LG2	RAD106403	<nnxnp>	63.43
LG2	RAD280404	<lmxll>	63.43
LG2	RAD213933	<lmxll>	63.43
LG2	RAD306271	<nnxnp>	63.43
LG2	RAD38944	<lmxll>	63.43
LG2	RAD199421	<lmxll>	63.43
LG2	RAD187381	<lmxll>	63.43
LG2	RAD203328	<lmxll>	63.43
LG2	RAD201779	<nnxnp>	63.43
LG2	RAD205876	<lmxll>	63.55
LG2	RAD97584	<hkxhk>	63.7
LG2	RAD191099	<lmxll>	63.75
LG2	RAD179346	<lmxll>	63.8
LG2	RAD97891	<lmxll>	63.87
LG2	RAD82556	<lmxll>	63.91
LG2	RAD158783	<nnxnp>	63.97
LG2	RAD174238	<lmxll>	63.97
LG2	RAD81729	<lmxll>	64.24
LG2	RAD144508	<lmxll>	64.24
LG2	RAD199140	<lmxll>	64.24
LG2	RAD54605	<lmxll>	64.24
LG2	RAD207974	<lmxll>	64.24
LG2	RAD215720	<lmxll>	64.24
LG2	RAD47706	<lmxll>	64.24
LG2	RAD59503	<lmxll>	64.24
LG2	RAD229494	<lmxll>	65.12
LG2	RAD91395	<lmxll>	67.62
LG2	RAD45992	<lmxll>	67.62
LG2	RAD184194	<lmxll>	68.12
LG2	RAD16573	<lmxll>	68.12
LG2	RAD227935	<lmxll>	68.12
LG2	RAD143591	<hkxhk>	68.12
LG2	RAD200301	<hkxhk>	68.12
LG2	RAD41185	<hkxhk>	68.12
LG2	RAD214262	<hkxhk>	68.12
LG2	RAD321093	<lmxll>	68.35
LG2	RAD207229	<hkxhk>	68.53
LG2	RAD297283	<lmxll>	68.72
LG2	RAD147969	<hkxhk>	68.93
LG2	RAD42508	<nnxnp>	68.93
LG2	RAD56164	<lmxll>	69.07
LG2	RAD164210	<nnxnp>	69.2
LG2	RAD146542	<lmxll>	69.2
LG2	RAD258923	<nnxnp>	69.2
LG2	RAD278020	<nnxnp>	69.47
LG2	RAD17466	<lmxll>	69.47
LG2	RAD325089	<nnxnp>	70.27
LG2	RAD174421	<lmxll>	70.28
LG2	RAD121140	<lmxll>	70.28
LG2	RAD17014	<lmxll>	70.28
LG2	RAD76990	<lmxll>	70.28
LG2	RAD217383	<lmxll>	70.28
LG2	RAD144601	<nnxnp>	70.28
LG2	RAD264752	<nnxnp>	70.28
LG2	RAD5610	<lmxll>	70.32
LG2	RAD32102	<lmxll>	70.36
LG2	RAD153931	<lmxll>	70.4
LG2	RAD236279	<lmxll>	70.44
LG2	RAD39617	<lmxll>	70.48
LG2	RAD198284	<nnxnp>	70.51
LG2	RAD100785	<nnxnp>	70.55
LG2	RAD15522	<lmxll>	70.55
LG2	RAD17830	<nnxnp>	70.55
LG2	RAD277431	<lmxll>	70.55
LG2	RAD215393	<lmxll>	70.55
LG2	RAD258795	<nnxnp>	70.55
LG2	RAD185888	<lmxll>	70.55
LG2	RAD59823	<lmxll>	71.08
LG2	RAD248372	<nnxnp>	71.08
LG2	RAD75258	<nnxnp>	71.08
LG2	RAD35243	<lmxll>	71.08
LG2	RAD38931	<lmxll>	71.08
LG2	RAD295242	<nnxnp>	71.08
LG2	RAD182901	<nnxnp>	71.08
LG2	RAD177472	<lmxll>	71.08
LG2	RAD90069	<nnxnp>	71.08
LG2	RAD304825	<lmxll>	71.08
LG2	RAD238225	<nnxnp>	71.08
LG2	RAD38536	<lmxll>	71.08
LG2	RAD12437	<lmxll>	71.08
LG2	RAD118119	<lmxll>	71.08
LG2	RAD39311	<lmxll>	71.08
LG2	RAD226092	<lmxll>	71.08
LG2	RAD186677	<lmxll>	71.08
LG2	RAD23865	<lmxll>	71.08
LG2	RAD277223	<lmxll>	71.08
LG2	RAD29879	<lmxll>	71.08
LG2	RAD100220	<lmxll>	71.35
LG2	RAD20037	<lmxll>	71.35
LG2	RAD294310	<lmxll>	71.35
LG2	RAD50149	<lmxll>	71.35
LG2	RAD18211	<lmxll>	71.35
LG2	RAD56844	<lmxll>	71.35
LG2	RAD44774	<lmxll>	71.35
LG2	RAD149198	<lmxll>	71.35
LG2	RAD147301	<lmxll>	71.35
LG2	RAD145449	<nnxnp>	71.35
LG2	RAD44599	<lmxll>	71.35
LG2	RAD201700	<nnxnp>	71.35
LG2	RAD33760	<lmxll>	71.35
LG2	RAD59215	<lmxll>	71.35
LG2	RAD205710	<lmxll>	71.35
LG2	RAD206957	<lmxll>	71.35
LG2	RAD73589	<lmxll>	71.62
LG2	RAD24928	<lmxll>	71.62
LG2	RAD27066	<lmxll>	71.62
LG2	RAD304180	<nnxnp>	71.62
LG2	RAD21153	<lmxll>	71.62
LG2	RAD158127	<nnxnp>	71.62
LG2	RAD155186	<lmxll>	71.76
LG2	RAD170670	<lmxll>	71.87
LG2	RAD50625	<lmxll>	72.02
LG2	RAD76488	<nnxnp>	72.16
LG2	RAD133890	<lmxll>	72.16
LG2	RAD245256	<lmxll>	72.43
LG2	RAD285781	<lmxll>	72.43
LG2	RAD76011	<lmxll>	72.43
LG2	RAD186419	<hkxhk>	72.43
LG2	RAD124352	<nnxnp>	72.43
LG2	RAD248483	<nnxnp>	72.7
LG2	RAD294461	<lmxll>	72.7
LG2	RAD82935	<lmxll>	72.7
LG2	RAD320878	<lmxll>	72.7
LG2	RAD56832	<lmxll>	72.7
LG2	RAD81739	<lmxll>	72.7
LG2	RAD216767	<nnxnp>	72.7
LG2	RAD64970	<nnxnp>	73.51
LG2	RAD320308	<lmxll>	73.51
LG2	RAD46664	<lmxll>	73.51
LG2	RAD53449	<lmxll>	73.51
LG2	RAD186903	<nnxnp>	73.51
LG2	RAD214634	<nnxnp>	73.51
LG2	RAD303232	<nnxnp>	73.51
LG2	RAD240884	<lmxll>	73.51
LG2	RAD57223	<lmxll>	73.51
LG2	RAD282408	<lmxll>	73.51
LG2	RAD133892	<lmxll>	73.51
LG2	RAD319655	<lmxll>	73.91
LG2	RAD158055	<nnxnp>	73.91
LG2	RAD147653	<nnxnp>	74.31
LG2	RAD225775	<nnxnp>	74.31
LG2	RAD299004	<lmxll>	74.86
LG2	RAD187553	<lmxll>	75.29
LG2	RAD299049	<hkxhk>	75.67
LG2	RAD69982	<lmxll>	75.94
LG2	RAD73734	<lmxll>	75.94
LG2	RAD214558	<lmxll>	75.94
LG2	RAD215902	<lmxll>	75.94
LG2	RAD72308	<hkxhk>	75.94
LG2	RAD18492	<lmxll>	75.94
LG2	RAD130551	<lmxll>	75.94
LG2	RAD79016	<lmxll>	75.94
LG2	RAD104579	<lmxll>	75.94
LG2	RAD218161	<lmxll>	75.94
LG2	RAD214032	<lmxll>	79.09
LG2	RAD320625	<hkxhk>	79.09
LG2	RAD41216	<lmxll>	79.4
LG2	RAD173444	<nnxnp>	79.78
LG2	RAD29439	<lmxll>	79.87
LG2	RAD301895	<nnxnp>	79.97
LG2	RAD293576	<lmxll>	79.97
LG2	RAD190772	<lmxll>	79.97
LG2	RAD213047	<hkxhk>	79.97
LG2	RAD281927	<lmxll>	79.97
LG2	RAD192174	<lmxll>	79.97
LG2	RAD55207	<lmxll>	80.63
LG2	RAD153618	<lmxll>	80.63
LG2	RAD223437	<lmxll>	80.63
LG2	RAD283209	<nnxnp>	80.63
LG2	RAD122440	<lmxll>	80.63
LG2	RAD214138	<lmxll>	80.63
LG2	RAD304880	<lmxll>	80.63
LG2	RAD310724	<lmxll>	80.63
LG2	RAD320522	<nnxnp>	80.63
LG2	RAD285954	<nnxnp>	80.63
LG2	RAD55276	<lmxll>	80.63
LG2	RAD304651	<lmxll>	80.63
LG2	RAD64665	<lmxll>	80.63
LG2	RAD126032	<nnxnp>	80.63
LG2	RAD295330	<lmxll>	80.63
LG2	RAD241387	<nnxnp>	80.63
LG2	RAD255955	<lmxll>	80.63
LG2	RAD190160	<lmxll>	80.63
LG2	RAD292907	<lmxll>	80.63
LG2	RAD124733	<lmxll>	80.63
LG2	RAD191944	<lmxll>	80.63
LG2	RAD40926	<lmxll>	80.63
LG2	RAD104150	<lmxll>	80.63
LG2	RAD132240	<lmxll>	80.63
LG2	RAD194403	<lmxll>	80.63
LG2	RAD288858	<lmxll>	80.63
LG2	RAD197685	<lmxll>	80.63
LG2	RAD20101	<lmxll>	80.63
LG2	RAD184045	<lmxll>	80.63
LG2	RAD191842	<lmxll>	80.63
LG2	RAD138312	<lmxll>	80.63
LG2	RAD168824	<lmxll>	80.63
LG2	RAD173841	<lmxll>	80.63
LG2	RAD147208	<nnxnp>	80.63
LG2	RAD52266	<nnxnp>	80.63
LG2	RAD154266	<lmxll>	80.63
LG2	RAD65328	<lmxll>	80.63
LG2	RAD65235	<lmxll>	80.63
LG2	RAD169090	<lmxll>	80.63
LG2	RAD233067	<nnxnp>	80.63
LG2	RAD130994	<lmxll>	80.63
LG2	RAD92237	<lmxll>	80.63
LG2	RAD17085	<lmxll>	80.63
LG2	RAD309460	<nnxnp>	80.63
LG2	RAD280281	<lmxll>	80.76
LG2	RAD185608	<lmxll>	80.88
LG2	RAD29122	<lmxll>	81.02
LG2	RAD277982	<nnxnp>	81.17
LG2	RAD275243	<nnxnp>	81.17
LG2	RAD194224	<lmxll>	81.23
LG2	RAD50520	<lmxll>	81.27
LG2	RAD279021	<lmxll>	81.31
LG2	RAD29614	<lmxll>	81.36
LG2	RAD210571	<lmxll>	81.41
LG2	RAD48836	<lmxll>	81.46
LG2	RAD40880	<lmxll>	81.52
LG2	RAD193513	<nnxnp>	81.58
LG2	RAD55006	<lmxll>	81.58
LG2	RAD284664	<lmxll>	81.58
LG2	RAD275121	<lmxll>	81.58
LG2	RAD256365	<nnxnp>	81.58
LG2	RAD13876	<lmxll>	81.58
LG2	RAD31150	<lmxll>	81.58
LG2	RAD296838	<lmxll>	81.58
LG2	RAD24525	<nnxnp>	81.58
LG2	RAD185481	<lmxll>	81.68
LG2	RAD125181	<lmxll>	81.77
LG2	RAD68059	<lmxll>	81.86
LG2	RAD149959	<nnxnp>	81.98
LG2	RAD55103	<lmxll>	81.98
LG2	RAD232336	<nnxnp>	81.98
LG2	RAD213015	<nnxnp>	81.98
LG2	RAD293744	<nnxnp>	81.98
LG2	RAD120063	<nnxnp>	81.98
LG2	RAD293728	<nnxnp>	81.98
LG2	RAD319730	<nnxnp>	81.98
LG2	RAD282211	<lmxll>	81.98
LG2	RAD59836	<lmxll>	81.98
LG2	RAD199588	<lmxll>	81.98
LG2	RAD58224	<lmxll>	81.98
LG2	RAD179871	<lmxll>	81.98
LG2	RAD191926	<lmxll>	81.98
LG2	RAD60588	<lmxll>	81.98
LG2	RAD173359	<nnxnp>	82.05
LG2	RAD125382	<lmxll>	82.33
LG2	RAD191919	<lmxll>	82.33
LG2	RAD50119	<lmxll>	82.33
LG2	RAD219858	<lmxll>	82.33
LG2	RAD300207	<nnxnp>	82.33
LG2	RAD43762	<lmxll>	82.33
LG2	RAD163742	<lmxll>	82.33
LG2	RAD195767	<lmxll>	82.33
LG2	RAD279148	<lmxll>	82.33
LG2	RAD218705	<lmxll>	82.33
LG2	RAD92412	<lmxll>	82.33
LG2	RAD90253	<lmxll>	82.33
LG2	RAD30978	<lmxll>	82.33
LG2	RAD142326	<lmxll>	82.33
LG2	RAD324579	<lmxll>	82.33
LG2	RAD148340	<lmxll>	82.34
LG2	RAD204562	<lmxll>	82.34
LG2	RAD111283	<lmxll>	82.34
LG2	RAD248993	<nnxnp>	83.08
LG2	RAD201514	<lmxll>	83.08
LG2	RAD179172	<lmxll>	83.38
LG2	RAD207092	<lmxll>	83.38
LG2	RAD86520	<lmxll>	83.38
LG2	RAD193394	<lmxll>	83.67
LG2	RAD188529	<lmxll>	84.56
LG2	RAD55010	<lmxll>	84.56
LG2	RAD283404	<nnxnp>	84.56
LG2	RAD182815	<lmxll>	84.56
LG2	RAD15424	<lmxll>	84.56
LG2	RAD82664	<nnxnp>	84.56
LG2	RAD61362	<lmxll>	84.56
LG2	RAD294970	<lmxll>	85.81
LG2	RAD95250	<lmxll>	87.69
LG2	RAD304033	<nnxnp>	87.69
LG2	RAD129537	<lmxll>	87.69
LG2	RAD69548	<lmxll>	87.69
LG2	RAD30774	<lmxll>	87.69
LG2	RAD116033	<lmxll>	87.69
LG2	RAD193087	<lmxll>	87.69
LG2	RAD192903	<lmxll>	87.7
LG2	RAD84496	<lmxll>	87.7
LG2	RAD68359	<lmxll>	87.7
LG2	RAD53868	<lmxll>	88.26
LG2	RAD102514	<lmxll>	88.26
LG2	RAD231008	<nnxnp>	88.54
LG2	RAD301108	<lmxll>	88.84
LG2	RAD133188	<lmxll>	88.84
LG2	RAD27320	<lmxll>	88.84
LG2	RAD190489	<lmxll>	88.84
LG2	RAD73345	<lmxll>	88.84
LG2	RAD36328	<lmxll>	88.84
LG2	RAD285498	<lmxll>	90.02
LG2	RAD73903	<nnxnp>	90.02
LG2	RAD124796	<lmxll>	90.02
LG2	RAD155543	<lmxll>	90.02
LG2	RAD229578	<lmxll>	90.02
LG2	RAD177099	<nnxnp>	90.02
LG2	RAD212991	<nnxnp>	91.38
LG2	RAD62650	<lmxll>	91.5
LG2	RAD71759	<lmxll>	91.6
LG2	RAD246111	<nnxnp>	91.72
LG2	RAD74930	<lmxll>	91.84
LG2	RAD45314	<lmxll>	91.94
LG2	RAD263979	<nnxnp>	92.34
LG2	RAD185949	<lmxll>	92.47
LG2	RAD228703	<lmxll>	92.6
LG2	RAD293417	<lmxll>	95.55
LG2	RAD281051	<lmxll>	95.61
LG2	RAD213626	<lmxll>	95.68
LG2	RAD28517	<lmxll>	95.74
LG2	RAD27599	<lmxll>	95.81
LG2	RAD20369	<lmxll>	95.88
LG2	RAD156675	<nnxnp>	97.54
LG2	RAD130394	<lmxll>	97.54
LG2	RAD284225	<lmxll>	97.54
LG2	RAD75720	<lmxll>	97.54
LG2	RAD44385	<lmxll>	97.54
LG2	RAD285325	<lmxll>	97.54
LG2	RAD25438	<nnxnp>	97.54
LG2	RAD186222	<lmxll>	97.54
LG2	RAD35914	<lmxll>	97.54
LG2	RAD192180	<lmxll>	98.96
LG2	RAD209477	<lmxll>	99.67
LG2	RAD80860	<nnxnp>	99.67
LG2	RAD84436	<lmxll>	99.67
LG2	RAD16219	<nnxnp>	99.67
LG2	RAD302570	<lmxll>	99.94
LG2	RAD169421	<lmxll>	106.48
LG2	RAD306456	<lmxll>	107.27
LG2	RAD219409	<hkxhk>	107.62
LG2	RAD30882	<lmxll>	108.24
LG2	RAD143569	<lmxll>	108.24
LG2	RAD111619	<lmxll>	108.24
LG2	RAD247846	<nnxnp>	108.24
LG2	RAD180624	<lmxll>	108.24
LG2	RAD284667	<lmxll>	108.24
LG2	RAD286490	<lmxll>	108.24
LG2	RAD292643	<lmxll>	108.24
LG2	RAD25121	<nnxnp>	108.24
LG2	RAD94076	<lmxll>	108.24
LG2	RAD298533	<lmxll>	108.24
LG2	RAD60218	<lmxll>	108.24
LG2	RAD47124	<lmxll>	108.24
LG2	RAD232532	<lmxll>	108.24
LG2	RAD205632	<lmxll>	108.87
LG2	RAD65339	<lmxll>	108.87
LG2	RAD316298	<lmxll>	110.1
LG2	RAD303584	<nnxnp>	110.1
LG2	RAD95287	<lmxll>	110.1
LG2	RAD110097	<lmxll>	110.1
LG2	RAD135451	<lmxll>	110.1
LG2	RAD132285	<nnxnp>	110.1
LG2	RAD32808	<lmxll>	110.1
LG2	RAD24943	<lmxll>	111.19
LG2	RAD57562	<lmxll>	111.19
LG2	RAD56452	<lmxll>	111.19
LG2	RAD108336	<lmxll>	113.4
LG2	RAD200764	<lmxll>	113.4
LG2	RAD68007	<lmxll>	113.4
LG2	RAD190126	<lmxll>	113.4
LG2	RAD17355	<lmxll>	113.4
LG2	RAD37509	<lmxll>	113.76
LG2	RAD41531	<lmxll>	113.76
LG2	RAD187878	<lmxll>	113.76
LG2	RAD48952	<lmxll>	114.12
LG2	RAD13492	<lmxll>	114.12
LG2	RAD55119	<lmxll>	114.12
LG2	RAD132289	<lmxll>	114.12
LG2	RAD31298	<lmxll>	114.12
LG2	RAD57650	<hkxhk>	114.12
LG2	RAD174890	<lmxll>	114.12
LG2	RAD180016	<lmxll>	114.12
LG2	RAD188778	<nnxnp>	115.15
LG2	RAD59752	<lmxll>	115.16
LG2	RAD48316	<lmxll>	115.16
LG2	RAD67238	<lmxll>	115.16
LG2	RAD13050	<lmxll>	115.16
LG2	RAD3673	<lmxll>	115.16
LG2	RAD219556	<lmxll>	115.16
LG2	RAD212411	<lmxll>	115.16
LG2	RAD294628	<lmxll>	115.16
LG2	RAD42106	<lmxll>	115.16
LG2	RAD171139	<nnxnp>	115.16
LG2	RAD58941	<lmxll>	115.16
LG2	RAD133163	<lmxll>	115.16
LG2	RAD91634	<lmxll>	115.77
LG2	RAD84067	<lmxll>	115.77
LG2	RAD153137	<nnxnp>	115.77
LG2	RAD83505	<lmxll>	115.77
LG2	RAD189716	<lmxll>	115.77
LG2	RAD124874	<lmxll>	115.77
LG2	RAD226591	<lmxll>	115.77
LG2	RAD304214	<lmxll>	115.77
LG2	RAD28558	<lmxll>	116.56
LG2	RAD130917	<lmxll>	116.56
LG2	RAD182793	<lmxll>	116.56
LG2	RAD159674	<lmxll>	116.96
LG2	RAD19307	<lmxll>	116.96
LG2	RAD192060	<lmxll>	116.96
LG2	RAD175871	<hkxhk>	116.96
LG2	RAD11829	<lmxll>	116.96
LG2	RAD293878	<lmxll>	116.96
LG2	RAD192881	<lmxll>	117.51
LG2	RAD179418	<lmxll>	117.51
LG2	RAD181237	<lmxll>	117.51
LG2	RAD188366	<lmxll>	117.51
LG2	RAD70529	<nnxnp>	117.51
LG2	RAD44359	<lmxll>	117.51
LG2	RAD69377	<lmxll>	117.51
LG2	RAD224242	<lmxll>	117.51
LG2	RAD216035	<lmxll>	117.51
LG2	RAD58429	<lmxll>	117.51
LG2	RAD108400	<lmxll>	117.51
LG2	RAD280623	<lmxll>	117.51
LG2	RAD131444	<nnxnp>	117.51
LG2	RAD221804	<nnxnp>	117.77
LG2	RAD87698	<lmxll>	117.77
LG2	RAD200387	<lmxll>	118.53
LG2	RAD175266	<lmxll>	118.53
LG2	RAD23969	<lmxll>	118.53
LG2	RAD292449	<hkxhk>	119.67
LG2	RAD184923	<lmxll>	119.67
LG2	RAD281383	<lmxll>	119.67
LG2	RAD46807	<hkxhk>	119.67
LG2	RAD295244	<lmxll>	119.67
LG2	RAD54936	<lmxll>	119.67
LG2	RAD110000	<lmxll>	119.67
LG2	RAD104991	<lmxll>	119.67
LG2	RAD67318	<hkxhk>	119.67
LG2	RAD99837	<lmxll>	119.67
LG2	RAD139652	<lmxll>	119.67
LG2	RAD153962	<lmxll>	119.95
LG2	RAD23436	<hkxhk>	119.95
LG2	RAD11463	<lmxll>	120.36
LG2	RAD295624	<nnxnp>	121.94
LG2	RAD216242	<lmxll>	122.09
LG2	RAD277832	<nnxnp>	122.09
LG2	RAD196796	<hkxhk>	122.09
LG2	RAD176378	<lmxll>	122.09
LG2	RAD73162	<hkxhk>	122.09
LG2	RAD83141	<lmxll>	122.09
LG2	RAD168099	<nnxnp>	122.92
LG2	RAD153669	<nnxnp>	122.92
LG2	RAD73201	<nnxnp>	122.92
LG2	RAD185012	<hkxhk>	122.92
LG2	RAD321837	<nnxnp>	123.05
LG2	RAD195141	<lmxll>	123.21
LG2	RAD157346	<lmxll>	123.21
LG2	RAD24765	<hkxhk>	123.21
LG2	RAD35496	<lmxll>	124.02
LG2	RAD21462	<nnxnp>	124.02
LG2	RAD87532	<hkxhk>	124.02
LG2	RAD135546	<hkxhk>	124.02
LG2	RAD240983	<hkxhk>	124.02
LG2	RAD55095	<hkxhk>	124.02
LG2	RAD92186	<hkxhk>	124.02
LG2	RAD287667	<lmxll>	124.56
LG2	RAD113465	<lmxll>	124.56
LG2	RAD276010	<nnxnp>	124.82
LG2	RAD299750	<lmxll>	125.31
LG2	RAD322146	<hkxhk>	125.69
LG2	RAD55585	<lmxll>	125.69
LG2	RAD53049	<hkxhk>	125.69
LG2	RAD175128	<hkxhk>	125.69
LG2	RAD136516	<lmxll>	128.27
[truncated: 13,009 more rows]
